# Supplementary material for: Effects of PB‐TURSO on the transcriptional and metabolic landscape of sporadic ALS fibroblasts
Source: Ann Clin Transl Neurol. 2022 Sep 9;9(10):1551–64. doi: 10.1002/acn3.51648 (PMC9539390; doi:10.1002/acn3.51648)
Supplement: Supplementary file 1 — Table S1 Full metabolite identifiers and masses. Table S2. Significant differential metabolite abundance results for all treatments compared with PBS. Table S3. Differential expression results for all treatments compared with PBS. Table S4. Gene ontology enrichment results for Combo compared with PBS. Table S5. Transcription factor enrichment results for Combo compared with PBS. Table S6. Differential expression results for Combo compared with PBS in CTL lines. Table S7. Differential expression results for Combo compared with PBS in sALS lines. Table S8. Gene ontology enrichment results for Combo compared with PBS in CTL lines. Table S9. Gene ontology enrichment results for Combo compared with PBS in sALS lines. Table S10. Gene ontology enrichment results for trait‐associated modules in vehicle and Combo networks. Table S11. Vehicle Black module genes and correlations with ALSFRS‐R. Table S12. Transcription factor enrichment results for the vehicle Black module. [file ACN3-9-1551-s004.xlsx]

## Sheet: Table S1
Table S1: Full metabolite identifiers and masses
HMDB	Compound	Mass
HMDB0003331	1-Methyladenosine	281.112
HMDB0000699	1-Methylnicotinamide	136.064
HMDB0001624	2-Hydroxycaproic acid	132.079
HMDB0001863	2-Hydroxyvaleric acid	118.063
HMDB0000355	3-Hydroxymethylglutaric acid	162.053
HMDB0000479	3-Methylhistidine	169.085
HMDB0000807	3-Phosphoglyceric acid	185.993
HMDB0003681	4-Acetamidobutanoic acid	145.074
HMDB0000725	4-Hydroxyproline	131.058
HMDB0000017	4-Pyridoxic acid	183.053
HMDB0001161	4-Trimethylammoniobutanoic acid	145.111
HMDB0001316	6-Phosphogluconic acid	276.025
HMDB0001890	Acetylcysteine	163.03
HMDB0000034	Adenine	135.054
HMDB0000050	Adenosine	267.097
HMDB0000045	Adenosine monophosphate	347.063
HMDB0000538	Adenosine triphosphate	506.996
HMDB0001341	ADP	427.029
HMDB0006557	ADP-glucose	589.082
HMDB0000462	Allantoin	158.044
HMDB0000510	Aminoadipic acid	161.069
HMDB0000052	Argininosuccinic acid	290.123
HMDB0000044	Ascorbic acid	176.032
HMDB0001539	Asymmetric dimethylarginine	202.143
HMDB0000043	Betaine	117.079
HMDB0002013	Butyrylcarnitine	231.147
HMDB0000482	Caprylic acid	144.115
HMDB0000033	Carnosine	226.107
HMDB0001546	CDP	403.018
HMDB0001564	CDP-Ethanolamine	446.06
HMDB0000097	Choline	103.1
HMDB0000072	cis-Aconitic acid	174.016
HMDB0001413	Citicoline	488.107
HMDB0000094	Citric acid	192.027
HMDB0000904	Citrulline	175.096
HMDB0000064	Creatine	131.069
HMDB0000562	Creatinine	113.059
HMDB0000058	Cyclic AMP	329.053
HMDB0000089	Cytidine	243.086
HMDB0000095	Cytidine monophosphate	323.052
HMDB0000082	Cytidine triphosphate	482.985
HMDB0000630	Cytosine	111.043
HMDB0000606	D-2-Hydroxyglutaric acid	148.037
HMDB0000660	D-Fructose	180.063
HMDB0000122	D-Glucose	180.063
HMDB0000127	D-Glucuronic acid	194.043
HMDB0001112	D-Glyceraldehyde 3-phosphate	169.998
HMDB0000283	D-Ribose	150.053
HMDB0001548	D-Ribose 5-phosphate	230.019
HMDB0000618	D-Ribulose 5-phosphate	230.019
HMDB0001068	D-Sedoheptulose 7-phosphate	290.04
HMDB0000101	Deoxyadenosine	251.102
HMDB0001031	Deoxyribose 5-phosphate	214.024
HMDB0000012	Deoxyuridine	228.075
HMDB0001248	FAD	785.157
HMDB0001520	Flavin Mononucleotide	456.105
HMDB0001058	Fructose 1,6-bisphosphate	339.996
HMDB0000124	Fructose 6-phosphate	260.03
HMDB0000134	Fumaric acid	116.011
HMDB0000565	Galactonic acid	196.058
HMDB0003351	GDP-glucose	605.077
HMDB0000625	Gluconic acid	196.058
HMDB0001514	Glucosamine	179.079
HMDB0001254	Glucosamine 6-phosphate	259.046
HMDB0001401	Glucose 6-phosphate	260.03
HMDB0000125	Glutathione	307.084
HMDB0000126	Glycerol 3-phosphate	172.014
HMDB0000086	Glycerophosphocholine	257.103
HMDB0000123	Glycine	75.032
HMDB0000132	Guanine	151.049
HMDB0000133	Guanosine	283.092
HMDB0001201	Guanosine diphosphate	443.024
HMDB0001397	Guanosine monophosphate	363.058
HMDB0001273	Guanosine triphosphate	522.991
HMDB0000705	Hexanoylcarnitine	259.178
HMDB0000714	Hippuric acid	179.058
HMDB0000965	Hypotaurine	109.02
HMDB0000157	Hypoxanthine	136.039
HMDB0002024	Imidazoleacetic acid	126.043
HMDB0000195	Inosine	268.081
HMDB0000175	Inosinic acid	348.047
HMDB0000688	Isovalerylcarnitine	245.163
HMDB0000201	L-Acetylcarnitine	203.116
HMDB0000161	L-Alanine	89.0477
HMDB0000517	L-Arginine	174.112
HMDB0000168	L-Asparagine	132.053
HMDB0000191	L-Aspartic acid	133.038
HMDB0000062	L-Carnitine	161.105
HMDB0000099	L-Cystathionine	222.067
HMDB0000192	L-Cystine	240.024
HMDB0003349	L-Dihydroorotic acid	158.033
HMDB0000148	L-Glutamic acid	147.053
HMDB0000641	L-Glutamine	146.069
HMDB0006372	L-Glyceric acid	106.027
HMDB0000177	L-Histidine	155.069
HMDB0000719	L-Homoserine	119.058
HMDB0000172	L-Isoleucine	131.095
HMDB0000684	L-Kynurenine	208.085
HMDB0000190	L-Lactic acid	90.0317
HMDB0000687	L-Leucine	131.095
HMDB0000182	L-Lysine	146.106
HMDB0000696	L-Methionine	149.051
HMDB0000222	L-Palmitoylcarnitine	399.335
HMDB0000159	L-Phenylalanine	165.079
HMDB0000716	L-Pipecolic acid	129.079
HMDB0000162	L-Proline	115.063
HMDB0000187	L-Serine	105.043
HMDB0000167	L-Threonine	119.058
HMDB0000929	L-Tryptophan	204.09
HMDB0000158	L-Tyrosine	181.074
HMDB0000883	L-Valine	117.079
HMDB0000744	Malic acid	134.022
HMDB0000215	N-Acetyl-D-glucosamine	221.09
HMDB0001367	N-Acetyl-glucosamine 1-phosphate	301.056
HMDB0000766	N-Acetyl-L-alanine	131.058
HMDB0000812	N-Acetyl-L-aspartic acid	175.048
HMDB0011745	N-Acetyl-L-methionine	191.062
HMDB0006028	N-Acetylasparagine	174.064
HMDB0001138	N-Acetylglutamic acid	189.064
HMDB0006029	N-Acetylglutamine	188.08
HMDB0003357	N-Acetylornithine	174.1
HMDB0002064	N-Acetylputrescine	130.111
HMDB0001015	N-Formyl-L-methionine	177.046
HMDB0000206	N6-Acetyl-L-lysine	188.116
HMDB0001325	N6,N6,N6-Trimethyl-L-lysine	188.152
HMDB0000902	NAD	663.11
HMDB0001487	NADH	665.125
HMDB0000217	NADP	743.076
HMDB0000221	NADPH	745.091
HMDB0001406	Niacinamide	122.048
HMDB0000855	Nicotinamide riboside	254.091
HMDB0001488	Nicotinic acid	123.032
HMDB0000224	O-Phosphoethanolamine	141.019
HMDB0000214	Ornithine	132.09
HMDB0000226	Orotic acid	156.017
HMDB0003337	Oxidized glutathione	612.152
HMDB0000208	Oxoglutaric acid	146.022
HMDB0000220	Palmitic acid	256.24
HMDB0000210	Pantothenic acid	219.111
HMDB0001511	Phosphocreatine	211.036
HMDB0000263	Phosphoenolpyruvic acid	167.982
HMDB0001565	Phosphorylcholine	183.067
HMDB0000272	Phosphoserine	185.009
HMDB0000824	Propionylcarnitine	217.131
HMDB0000239	Pyridoxine	169.074
HMDB0000267	Pyroglutamic acid	129.043
HMDB0000243	Pyruvic acid	88.016
HMDB0000244	Riboflavin	376.138
HMDB0000939	S-Adenosylhomocysteine	384.122
HMDB0001185	S-Adenosylmethionine	398.138
HMDB0000254	Succinic acid	118.027
HMDB0000251	Taurine	125.015
HMDB0000235	Thiamine	264.105
HMDB0000273	Thymidine	242.09
HMDB0000300	Uracil	112.027
HMDB0000026	Ureidopropionic acid	132.053
HMDB0000828	Ureidosuccinic acid	176.043
HMDB0000289	Uric acid	168.028
HMDB0000296	Uridine	244.07
HMDB0000295	Uridine 5'-diphosphate	404.002
HMDB0000288	Uridine 5'-monophosphate	324.036
HMDB0000290	Uridine diphosphate-N-acetylglucosamine	607.082
HMDB0000286	Uridine diphosphate glucose	566.055
HMDB0000935	Uridine diphosphate glucuronic acid	580.034
HMDB0000285	Uridine triphosphate	483.969
HMDB0000301	Urocanic acid	138.043
HMDB0000292	Xanthine	152.033
HMDB0031641	Pyrrolidine	71.0735
HMDB0001888;HMDB0002134;HMDB0001106;HMDB0142435;HMDB0062210	N,N-Dimethylformamide;Aminoacetone;3-Aminopropionaldehyde;2-(methylamino)acetaldehyde;3-amino-propanal	73.0528
HMDB0034198;HMDB0031321;HMDB0032179;HMDB0143690;HMDB0041878	2-Methyl-1-propylamine;1-Butylamine;sec-Butylamine;2-methylpropan-2-amine;Diethylamine	73.0892
HMDB0034198;HMDB0031321;HMDB0032179;HMDB0143690;HMDB0041878	2-Methyl-1-propylamine;1-Butylamine;sec-Butylamine;2-methylpropan-2-amine;Diethylamine	73.0892
HMDB0000119	Glyoxylic acid	74.0004
HMDB0000119	Glyoxylic acid	74.0004
HMDB0012974	Hypothiocyanite	74.9778
HMDB0012974	Hypothiocyanite	74.9779
HMDB0014691;HMDB0031239	Acetohydroxamic Acid;Ethyl nitrite	75.0321
HMDB0000925;HMDB0012136;HMDB0140038;HMDB0142449	Trimethylamine N-oxide;1-Amino-propan-2-ol;3-aminopropan-1-ol;2-(methylamino)ethan-1-ol	75.0684
HMDB0000115;HMDB0031608	Glycolic acid;Peracetic acid	76.016
HMDB0000115;HMDB0031608	Glycolic acid;Peracetic acid	76.016
HMDB0000115;HMDB0031608	Glycolic acid;Peracetic acid	76.016
HMDB0000115;HMDB0031608	Glycolic acid;Peracetic acid	76.016
HMDB0000115;HMDB0031608	Glycolic acid;Peracetic acid	76.016
HMDB0000115;HMDB0031608	Glycolic acid;Peracetic acid	76.016
HMDB0000115;HMDB0031608	Glycolic acid;Peracetic acid	76.016
HMDB0002151	Dimethyl sulfoxide	78.014
HMDB0003361;HMDB0034176	Pyrimidine;Pyrazine	80.0375
HMDB0002036	Chlorate	83.9614
HMDB0004363	Imidazolone	84.0324
HMDB0004363	Imidazolone	84.0324
HMDB0004363	Imidazolone	84.0324
HMDB0004363	Imidazolone	84.0324
HMDB0004363	Imidazolone	84.0324
HMDB0004363	Imidazolone	84.0324
HMDB0004363	Imidazolone	84.0324
HMDB0004363	Imidazolone	84.0324
HMDB0061875	2-(Dimethylamino)acetonitrile	84.0688
HMDB0061875	2-(Dimethylamino)acetonitrile	84.0688
HMDB0061875	2-(Dimethylamino)acetonitrile	84.0688
HMDB0061875	2-(Dimethylamino)acetonitrile	84.0688
HMDB0034301	Piperidine	85.0891
HMDB0034301	Piperidine	85.0891
HMDB0039426;HMDB0003609	3-Isoxazolidinone;2-Aminoacrylic acid	87.032
HMDB0039426;HMDB0003609	3-Isoxazolidinone;2-Aminoacrylic acid	87.032
HMDB0040261;HMDB0011111;HMDB0062676	Glucosereductone;Malonic semialdehyde;2-hydroxyacrylic Acid	88.016
HMDB0000056;HMDB0000271;HMDB0001310;HMDB0062251;HMDB0031219	beta-Alanine;Sarcosine;D-Alanine;(alpha-D-mannosyl)7-beta-D-mannosyl-diacetylchitobiosyl-L-asparagine, isoform A (protein);Ethyl carbamate	89.0476
HMDB0000056;HMDB0000271;HMDB0001310;HMDB0062251;HMDB0031219	beta-Alanine;Sarcosine;D-Alanine;(alpha-D-mannosyl)7-beta-D-mannosyl-diacetylchitobiosyl-L-asparagine, isoform A (protein);Ethyl carbamate	89.0476
HMDB0000056;HMDB0000271;HMDB0001310;HMDB0062251;HMDB0031219	beta-Alanine;Sarcosine;D-Alanine;(alpha-D-mannosyl)7-beta-D-mannosyl-diacetylchitobiosyl-L-asparagine, isoform A (protein);Ethyl carbamate	89.0477
HMDB0000056;HMDB0000271;HMDB0001310;HMDB0062251;HMDB0031219	beta-Alanine;Sarcosine;D-Alanine;(alpha-D-mannosyl)7-beta-D-mannosyl-diacetylchitobiosyl-L-asparagine, isoform A (protein);Ethyl carbamate	89.0477
HMDB0002329	Oxalic acid	89.9953
HMDB0002329	Oxalic acid	89.9953
HMDB0002329	Oxalic acid	89.9953
HMDB0002329	Oxalic acid	89.9953
HMDB0003012;HMDB0061887;HMDB0061888	Aniline;3-Methylpyridine;2-Methylpyridine	93.0579
HMDB0001448	Sulfate	97.9673
HMDB0001429;HMDB0002142;HMDB0002105;HMDB0000973	Phosphate;Phosphoric acid;Dihydrogen phosphate;Hydrogen phosphate	97.9768
HMDB0001429;HMDB0002142;HMDB0002105;HMDB0000973	Phosphate;Phosphoric acid;Dihydrogen phosphate;Hydrogen phosphate	97.9768
HMDB0001429;HMDB0002142;HMDB0002105;HMDB0000973	Phosphate;Phosphoric acid;Dihydrogen phosphate;Hydrogen phosphate	97.9768
HMDB0001429;HMDB0002142;HMDB0002105;HMDB0000973	Phosphate;Phosphoric acid;Dihydrogen phosphate;Hydrogen phosphate	97.9768
HMDB0001429;HMDB0002142;HMDB0002105;HMDB0000973	Phosphate;Phosphoric acid;Dihydrogen phosphate;Hydrogen phosphate	97.9768
HMDB0001429;HMDB0002142;HMDB0002105;HMDB0000973	Phosphate;Phosphoric acid;Dihydrogen phosphate;Hydrogen phosphate	97.9768
HMDB0030276	(R)-Dihydromaleimide	99.032
HMDB0030276	(R)-Dihydromaleimide	99.032
HMDB0030276	(R)-Dihydromaleimide	99.032
HMDB0030276	(R)-Dihydromaleimide	99.032
HMDB0030276	(R)-Dihydromaleimide	99.032
HMDB0030276	(R)-Dihydromaleimide	99.032
HMDB0030276	(R)-Dihydromaleimide	99.032
HMDB0030276	(R)-Dihydromaleimide	99.032
HMDB0031642;HMDB0033952	N-Nitroso-pyrrolidine;Gyromitrin	100.064
HMDB0031642;HMDB0033952	N-Nitroso-pyrrolidine;Gyromitrin	100.064
HMDB0031642;HMDB0033952	N-Nitroso-pyrrolidine;Gyromitrin	100.064
HMDB0031642;HMDB0033952	N-Nitroso-pyrrolidine;Gyromitrin	100.064
HMDB0031642;HMDB0033952	N-Nitroso-pyrrolidine;Gyromitrin	100.064
HMDB0029615;HMDB0029387;HMDB0036458	(S)-2-Azetidinecarboxylic acid;L-3-Aminodihydro-2(3H)-furanone;1-Aminocyclopropanecarboxylic acid	101.048
HMDB0029387;HMDB0036458;HMDB0029615	L-3-Aminodihydro-2(3H)-furanone;1-Aminocyclopropanecarboxylic acid;(S)-2-Azetidinecarboxylic acid	101.048
HMDB0029615;HMDB0036458;HMDB0029387	(S)-2-Azetidinecarboxylic acid;1-Aminocyclopropanecarboxylic acid;L-3-Aminodihydro-2(3H)-furanone	101.048
HMDB0036458;HMDB0029387;HMDB0029615	1-Aminocyclopropanecarboxylic acid;L-3-Aminodihydro-2(3H)-furanone;(S)-2-Azetidinecarboxylic acid	101.048
HMDB0036458;HMDB0029387;HMDB0029615	1-Aminocyclopropanecarboxylic acid;L-3-Aminodihydro-2(3H)-furanone;(S)-2-Azetidinecarboxylic acid	101.048
HMDB0036458;HMDB0029387;HMDB0029615	1-Aminocyclopropanecarboxylic acid;L-3-Aminodihydro-2(3H)-furanone;(S)-2-Azetidinecarboxylic acid	101.048
HMDB0029615;HMDB0029387;HMDB0036458	(S)-2-Azetidinecarboxylic acid;L-3-Aminodihydro-2(3H)-furanone;1-Aminocyclopropanecarboxylic acid	101.048
HMDB0032539;HMDB0032323	Triethylamine;Hexylamine	101.12
HMDB0032323;HMDB0032539	Hexylamine;Triethylamine	101.12
HMDB0014405;HMDB0060739	Cycloserine;3-Amino-2-oxazolidone	102.043
HMDB0002455;HMDB0011602	Pyruvatoxime;3-Oxoalanine	103.027
HMDB0002455;HMDB0011602	Pyruvatoxime;3-Oxoalanine	103.027
HMDB0031682	(Â±)-2-Methylthiazolidine	103.046
HMDB0000112;HMDB0000452;HMDB0000092;HMDB0003911;HMDB0001906;HMDB0000650;HMDB0094693;HMDB0002166;HMDB0002299;HMDB0094692;HMDB0031654;HMDB0031329;HMDB0038394;HMDB0041945	gamma-Aminobutyric acid;L-alpha-Aminobutyric acid;Dimethylglycine;3-Aminoisobutanoic acid;2-Aminoisobutyric acid;D-alpha-Aminobutyric acid;3-Aminobutyrate;(S)-b-aminoisobutyric acid;(R)-b-aminoisobutyric acid;N-Methylalanine;3-Aminobutanoic acid;Butyl nitrite;O-Acetylethanolamine;N-Ethylglycine	103.063
HMDB0000112;HMDB0000452;HMDB0000092;HMDB0003911;HMDB0001906;HMDB0000650;HMDB0094693;HMDB0002166;HMDB0002299;HMDB0094692;HMDB0031654;HMDB0031329;HMDB0038394;HMDB0041945	gamma-Aminobutyric acid;L-alpha-Aminobutyric acid;Dimethylglycine;3-Aminoisobutanoic acid;2-Aminoisobutyric acid;D-alpha-Aminobutyric acid;3-Aminobutyrate;(S)-b-aminoisobutyric acid;(R)-b-aminoisobutyric acid;N-Methylalanine;3-Aminobutanoic acid;Butyl nitrite;O-Acetylethanolamine;N-Ethylglycine	103.063
HMDB0000691;HMDB0001352;HMDB0006938	Malonic acid;Hydroxypyruvic acid;Tartronate semialdehyde	104.011
HMDB0000691;HMDB0001352;HMDB0006938	Malonic acid;Hydroxypyruvic acid;Tartronate semialdehyde	104.011
HMDB0000691;HMDB0001352;HMDB0006938	Malonic acid;Hydroxypyruvic acid;Tartronate semialdehyde	104.011
HMDB0004437	Diethanolamine	105.079
HMDB0033156;HMDB0003905;HMDB0060741	Methoxypyrazine;Imidazole-4-acetaldehyde;3-Hydroxy-4-aminopyridine	110.048
HMDB0033156;HMDB0003905;HMDB0060741	Methoxypyrazine;Imidazole-4-acetaldehyde;3-Hydroxy-4-aminopyridine	110.048
HMDB0000617;HMDB0000444;HMDB0032994;HMDB0039437	2-Furoic acid;3-Furoic acid;3-Hydroxy-2H-pyran-2-one;2,3-Dihydroxy-2,4-cyclopentadien-1-one	112.016
HMDB0000617;HMDB0000444;HMDB0032994;HMDB0039437	2-Furoic acid;3-Furoic acid;3-Hydroxy-2H-pyran-2-one;2,3-Dihydroxy-2,4-cyclopentadien-1-one	112.016
HMDB0000617;HMDB0000444;HMDB0039437;HMDB0032994	2-Furoic acid;3-Furoic acid;2,3-Dihydroxy-2,4-cyclopentadien-1-one;3-Hydroxy-2H-pyran-2-one	112.016
HMDB0000617;HMDB0000444;HMDB0039437;HMDB0032994	2-Furoic acid;3-Furoic acid;2,3-Dihydroxy-2,4-cyclopentadien-1-one;3-Hydroxy-2H-pyran-2-one	112.016
HMDB0000617;HMDB0000444;HMDB0032994;HMDB0039437	2-Furoic acid;3-Furoic acid;3-Hydroxy-2H-pyran-2-one;2,3-Dihydroxy-2,4-cyclopentadien-1-one	112.016
HMDB0060760	4-Carboxypyrazole	112.027
HMDB0060760	4-Carboxypyrazole	112.027
HMDB0032976;HMDB0038460;HMDB0032975;HMDB0032974;HMDB0040036;HMDB0033867	4,5-Dimethylthiazole;Thiiranepropanenitrile;2,5-Dimethylthiazole;2,4-Dimethylthiazole;2-Ethylthiazole;4-Isothiocyanato-1-butene	113.03
HMDB0001301;HMDB0006875	1-Pyrroline-5-carboxylic acid;1-Pyrroline-2-carboxylic acid	113.048
HMDB0001301;HMDB0006875	1-Pyrroline-5-carboxylic acid;1-Pyrroline-2-carboxylic acid	113.048
HMDB0031199;HMDB0037293;HMDB0031702;HMDB0062769	2,5-Dihydro-2,4,5-trimethyloxazole;2-Acetylpyrrolidine;1-Piperidinecarboxaldehyde;Epsilon-caprolactam	113.084
HMDB0037293;HMDB0031702;HMDB0031199;HMDB0062769	2-Acetylpyrrolidine;1-Piperidinecarboxaldehyde;2,5-Dihydro-2,4,5-trimethyloxazole;Epsilon-caprolactam	113.084
HMDB0031199;HMDB0037293;HMDB0031702;HMDB0062769	2,5-Dihydro-2,4,5-trimethyloxazole;2-Acetylpyrrolidine;1-Piperidinecarboxaldehyde;Epsilon-caprolactam	113.084
HMDB0014118	Trifluoroacetic acid	113.993
HMDB0060461;HMDB0031859	cis-Acetylacrylate;Norfuraneol	114.032
HMDB0060461;HMDB0031859	cis-Acetylacrylate;Norfuraneol	114.032
HMDB0031859;HMDB0060461	Norfuraneol;cis-Acetylacrylate	114.032
HMDB0031859;HMDB0060461	Norfuraneol;cis-Acetylacrylate	114.032
HMDB0000076;HMDB0003646;HMDB0060245	Dihydrouracil;N-Methylhydantoin;L-3-Cyanoalanine	114.043
HMDB0000076;HMDB0003646;HMDB0060245	Dihydrouracil;N-Methylhydantoin;L-3-Cyanoalanine	114.043
HMDB0000076;HMDB0003646;HMDB0060245	Dihydrouracil;N-Methylhydantoin;L-3-Cyanoalanine	114.043
HMDB0000176	Maleic acid	116.011
HMDB0000019;HMDB0000720;HMDB0003771;HMDB0001865;HMDB0129096;HMDB0128943;HMDB0128916;HMDB0132477;HMDB0012233;HMDB0000310;HMDB0031643;HMDB0129098;HMDB0129097;HMDB0128917;HMDB0034466;HMDB0029172	alpha-Ketoisovaleric acid;Levulinic acid;2-Methylacetoacetic acid;2-Oxovaleric acid;(2Z)-2-(hydroxymethyl)but-2-enoic acid;(2E)-4-hydroxy-3-methylbut-2-enoic acid;4-hydroxy-3-methylbut-2-enoic acid;2-(hydroxymethyl)but-2-enoic acid;Glutarate semialdehyde;Methylacetoacetic acid;Ethyl pyruvate;2,3-dimethyloxirane-2-carboxylic acid;4-hydroxy-2-methylbut-2-enoic acid;dimethyloxirane-2-carboxylic acid…	116.047
HMDB0060496;HMDB0061163	N,N'-Diacetylhydrazine;N-Nitroso-3-hydroxypyrrolidine	116.058
HMDB0060496;HMDB0061163	N,N'-Diacetylhydrazine;N-Nitroso-3-hydroxypyrrolidine	116.059
HMDB0000535;HMDB0033889;HMDB0000689;HMDB0031207;HMDB0030059;HMDB0029762;HMDB0061883;HMDB0033774;HMDB0031580;HMDB0031325;HMDB0030027;HMDB0031248;HMDB0034163;HMDB0031221;HMDB0030056;HMDB0031246;HMDB0040279;HMDB0040327;HMDB0037266;HMDB0031511	Caproic acid;Ethyl butyrate;Isocaproic acid;Methyl pentanoate;Propyl propionate;Methyl (S)-2-Methylbutanoate;Caproate (6:0);3-Methylpentanoic acid;(Â±)-2-Methylpentanoic acid;n-Butyl acetate;Methyl 3-methylbutanoate;Ethyl 2-methylpropanoate;3-Methylbutyl formate;2-Ethylbutanoic acid;Isopropyl propionate;2-Methylpropyl acetate;2,4,5-Trimethyl-1,3-dioxolane;Pentyl formate;2,2,4-Trimethyl-1,3-dioxol…	116.084
HMDB0000535;HMDB0033889;HMDB0000689;HMDB0031207;HMDB0030059;HMDB0029762;HMDB0061883;HMDB0031580;HMDB0033774;HMDB0031325;HMDB0030027;HMDB0034163;HMDB0031248;HMDB0031221;HMDB0030056;HMDB0031246;HMDB0040279;HMDB0040327;HMDB0037266;HMDB0031511	Caproic acid;Ethyl butyrate;Isocaproic acid;Methyl pentanoate;Propyl propionate;Methyl (S)-2-Methylbutanoate;Caproate (6:0);(Â±)-2-Methylpentanoic acid;3-Methylpentanoic acid;n-Butyl acetate;Methyl 3-methylbutanoate;3-Methylbutyl formate;Ethyl 2-methylpropanoate;2-Ethylbutanoic acid;Isopropyl propionate;2-Methylpropyl acetate;2,4,5-Trimethyl-1,3-dioxolane;Pentyl formate;2,2,4-Trimethyl-1,3-dioxol…	116.084
HMDB0000532;HMDB0012249;HMDB0006454	Acetylglycine;L-Aspartate-semialdehyde;L-2-Amino-3-oxobutanoic acid	117.042
HMDB0000532;HMDB0006454;HMDB0012249	Acetylglycine;L-2-Amino-3-oxobutanoic acid;L-Aspartate-semialdehyde	117.042
HMDB0000532;HMDB0012249;HMDB0006454	Acetylglycine;L-Aspartate-semialdehyde;L-2-Amino-3-oxobutanoic acid	117.043
HMDB0000532;HMDB0012249;HMDB0006454	Acetylglycine;L-Aspartate-semialdehyde;L-2-Amino-3-oxobutanoic acid	117.043
HMDB0034171	Benzeneacetonitrile	117.058
HMDB0003355;HMDB0013716;HMDB0001382;HMDB0015550;HMDB0002141	5-Aminopentanoic acid;Norvaline;Vaporole;Amyl Nitrite;N-Methyl-a-aminoisobutyric acid	117.079
HMDB0003355;HMDB0013716;HMDB0001382;HMDB0015550;HMDB0002141	5-Aminopentanoic acid;Norvaline;Vaporole;Amyl Nitrite;N-Methyl-a-aminoisobutyric acid	117.079
HMDB0003355;HMDB0013716;HMDB0001382;HMDB0015550;HMDB0002141;HMDB0059606	5-Aminopentanoic acid;Norvaline;Vaporole;Amyl Nitrite;N-Methyl-a-aminoisobutyric acid;Trimethylammonioacetate	117.079
HMDB0033971	2-Diethylaminoethanol	117.115
HMDB0000202;HMDB0000940;HMDB0000349;HMDB0031204;HMDB0039324;HMDB0130020	Methylmalonic acid;Threonolactone;Erythrono-1,4-lactone;4-Hydroxy-2-oxobutanoic acid;xi-3-Hydroxy-2-oxobutanoic acid;3-methoxy-3-oxopropanoic acid	118.027
HMDB0000202;HMDB0000940;HMDB0000349;HMDB0039324;HMDB0130020;HMDB0031204	Methylmalonic acid;Threonolactone;Erythrono-1,4-lactone;xi-3-Hydroxy-2-oxobutanoic acid;3-methoxy-3-oxopropanoic acid;4-Hydroxy-2-oxobutanoic acid	118.027
HMDB0000202;HMDB0130020;HMDB0039324;HMDB0031204;HMDB0000349;HMDB0000940	Methylmalonic acid;3-methoxy-3-oxopropanoic acid;xi-3-Hydroxy-2-oxobutanoic acid;4-Hydroxy-2-oxobutanoic acid;Erythrono-1,4-lactone;Threonolactone	118.027
HMDB0040549;HMDB0030968;HMDB0038998;HMDB0032929	xi-2,3-Octadiene-5,7-diyn-1-ol;2,4,6-Octatriyn-1-ol;3,5,7-Octatriyn-1-ol;Benzofuran	118.042
HMDB0059899;HMDB0059837	alpha-Methylstyrene;Indane	118.078
HMDB0004041;HMDB0061877;HMDB0061148;HMDB0060587	L-Allothreonine;4-Amino-3-hydroxybutyrate;Hydroxyethyl glycine;Aminoethoxyacetic acid	119.058
HMDB0004041;HMDB0061877;HMDB0061148;HMDB0060587	L-Allothreonine;4-Amino-3-hydroxybutyrate;Hydroxyethyl glycine;Aminoethoxyacetic acid	119.058
HMDB0004041;HMDB0061877;HMDB0061148;HMDB0060587	L-Allothreonine;4-Amino-3-hydroxybutyrate;Hydroxyethyl glycine;Aminoethoxyacetic acid	119.058
HMDB0240288	Tromethamine	121.074
HMDB0240288	Tromethamine	121.074
HMDB0240288	Tromethamine	121.074
HMDB0240288	Tromethamine	121.074
HMDB0001870;HMDB0011718;HMDB0034170;HMDB0032918	Benzoic acid;4-Hydroxybenzaldehyde;2-Hydroxybenzaldehyde;3-(2-Furanyl)-2-propenal	122.037
HMDB0001870;HMDB0011718;HMDB0034170;HMDB0032918	Benzoic acid;4-Hydroxybenzaldehyde;2-Hydroxybenzaldehyde;3-(2-Furanyl)-2-propenal	122.037
HMDB0001870;HMDB0011718;HMDB0034170;HMDB0032918	Benzoic acid;4-Hydroxybenzaldehyde;2-Hydroxybenzaldehyde;3-(2-Furanyl)-2-propenal	122.037
HMDB0001870;HMDB0011718;HMDB0034170;HMDB0032918	Benzoic acid;4-Hydroxybenzaldehyde;2-Hydroxybenzaldehyde;3-(2-Furanyl)-2-propenal	122.037
HMDB0031861	2-Acetylpyrazine	122.048
HMDB0031844;HMDB0041571;HMDB0041568;HMDB0041569;HMDB0041570;HMDB0041254;HMDB0041801;HMDB0041799	Trimethylpyrazine;Propylpyrazine;2-Ethyl-5-methylpyrazine, 9CI, 8CI;2-Ethyl-6-methylpyrazine;Isopropylpyrazine;2-Ethyl-3-methylpyrazine, 9CI;2,6-Toluenediamine;2,4-Toluenediamine	122.084
HMDB0031582;HMDB0040272;HMDB0061898;HMDB0033238;HMDB0039844;HMDB0031686;HMDB0040246;HMDB0032446;HMDB0031414;HMDB0032447	6-Methyl-3,5-heptadien-2-one;2-Butylfuran;Methyl-1-cyclopenten-1-yl)-ethanone;2-Isopropyl-5-methylfuran;(E,E)-2,6-Octadienal;(E,E)-2,4-Octadienal;3,5,5-Trimethyl-2-cyclopenten-1-one;trans, trans-3,5-Octadien-2-one;2,3-Dimethyl-2-cyclohexen-1-one;1,5-Octadien-3-one	124.089
HMDB0003903;HMDB0031233	2-Hydroxyethanesulfonate;Ethyl hydrogen sulfate	125.999
HMDB0029736	1H-Imidazole-1-acetic acid	126.043
HMDB0029736	1H-Imidazole-1-acetic acid	126.043
HMDB0029736	1H-Imidazole-1-acetic acid	126.043
HMDB0041922	Melamine	126.065
HMDB0059634	I(-)	127.912
HMDB0000079;HMDB0031547;HMDB0062558;HMDB0029874	Dihydrothymine;L-Cyclo(alanylglycyl);Pyroglutamine;Squamolone	128.059
HMDB0000079;HMDB0029874;HMDB0062558;HMDB0031547	Dihydrothymine;Squamolone;Pyroglutamine;L-Cyclo(alanylglycyl)	128.059
HMDB0041861	Cyanuric acid	129.018
HMDB0001369;HMDB0000805;HMDB0001843;HMDB0060262;HMDB0002234;HMDB0061093;HMDB0062585	Pyrroline hydroxycarboxylic acid;Pyrrolidonecarboxylic acid;N-Acryloylglycine;5-Oxoprolinate;1-Pyrroline-4-hydroxy-2-carboxylate;dimethadione;(3R,5S)-1-pyrroline-3-hydroxy-5-carboxylic Acid	129.043
HMDB0001369;HMDB0000805;HMDB0002234;HMDB0060262;HMDB0001843;HMDB0062585;HMDB0061093	Pyrroline hydroxycarboxylic acid;Pyrrolidonecarboxylic acid;1-Pyrroline-4-hydroxy-2-carboxylate;5-Oxoprolinate;N-Acryloylglycine;(3R,5S)-1-pyrroline-3-hydroxy-5-carboxylic Acid;dimethadione	129.043
HMDB0001369;HMDB0000805;HMDB0001843;HMDB0060262;HMDB0002234;HMDB0061093;HMDB0062585	Pyrroline hydroxycarboxylic acid;Pyrrolidonecarboxylic acid;N-Acryloylglycine;5-Oxoprolinate;1-Pyrroline-4-hydroxy-2-carboxylate;dimethadione;(3R,5S)-1-pyrroline-3-hydroxy-5-carboxylic Acid	129.043
HMDB0001369;HMDB0000805;HMDB0060262;HMDB0002234;HMDB0001843;HMDB0062585;HMDB0061093	Pyrroline hydroxycarboxylic acid;Pyrrolidonecarboxylic acid;5-Oxoprolinate;1-Pyrroline-4-hydroxy-2-carboxylate;N-Acryloylglycine;(3R,5S)-1-pyrroline-3-hydroxy-5-carboxylic Acid;dimethadione	129.043
HMDB0001369;HMDB0000805;HMDB0001843;HMDB0002234;HMDB0060262;HMDB0061093;HMDB0062585	Pyrroline hydroxycarboxylic acid;Pyrrolidonecarboxylic acid;N-Acryloylglycine;1-Pyrroline-4-hydroxy-2-carboxylate;5-Oxoprolinate;dimethadione;(3R,5S)-1-pyrroline-3-hydroxy-5-carboxylic Acid	129.043
HMDB0001369;HMDB0000805;HMDB0060262;HMDB0002234;HMDB0001843;HMDB0062585;HMDB0061093	Pyrroline hydroxycarboxylic acid;Pyrrolidonecarboxylic acid;5-Oxoprolinate;1-Pyrroline-4-hydroxy-2-carboxylate;N-Acryloylglycine;(3R,5S)-1-pyrroline-3-hydroxy-5-carboxylic Acid;dimethadione	129.043
HMDB0001369;HMDB0000805;HMDB0002234;HMDB0060262;HMDB0001843;HMDB0062585;HMDB0061093	Pyrroline hydroxycarboxylic acid;Pyrrolidonecarboxylic acid;1-Pyrroline-4-hydroxy-2-carboxylate;5-Oxoprolinate;N-Acryloylglycine;(3R,5S)-1-pyrroline-3-hydroxy-5-carboxylic Acid;dimethadione	129.043
HMDB0001369;HMDB0000805;HMDB0001843;HMDB0002234;HMDB0060262;HMDB0061093;HMDB0062585	Pyrroline hydroxycarboxylic acid;Pyrrolidonecarboxylic acid;N-Acryloylglycine;1-Pyrroline-4-hydroxy-2-carboxylate;5-Oxoprolinate;dimethadione;(3R,5S)-1-pyrroline-3-hydroxy-5-carboxylic Acid	129.043
HMDB0001369;HMDB0000805;HMDB0002234;HMDB0060262;HMDB0001843;HMDB0062585;HMDB0061093	Pyrroline hydroxycarboxylic acid;Pyrrolidonecarboxylic acid;1-Pyrroline-4-hydroxy-2-carboxylate;5-Oxoprolinate;N-Acryloylglycine;(3R,5S)-1-pyrroline-3-hydroxy-5-carboxylic Acid;dimethadione	129.043
HMDB0001369;HMDB0000805;HMDB0002234;HMDB0060262;HMDB0001843;HMDB0062585;HMDB0061093	Pyrroline hydroxycarboxylic acid;Pyrrolidonecarboxylic acid;1-Pyrroline-4-hydroxy-2-carboxylate;5-Oxoprolinate;N-Acryloylglycine;(3R,5S)-1-pyrroline-3-hydroxy-5-carboxylic Acid;dimethadione	129.043
HMDB0000070;HMDB0005960;HMDB0094696;HMDB0015212;HMDB0029444;HMDB0029435;HMDB0062225;HMDB0059649;HMDB0094697;HMDB0062767;HMDB0004226	Pipecolic acid;D-Pipecolic acid;N-Methyl proline;Vigabatrin;2-Pyrrolidineacetic acid;L-trans-4-Methyl-2-pyrrolidinecarboxylic acid;(2E)-Decenoyl-ACP;3-Acetamidobutanal;1-Piperidine carboxylic acid;D-pipecolate;N4-Acetylaminobutanal	129.079
HMDB0001921	1,1-Dimethylbiguanide	129.101
HMDB0000634;HMDB0000620;HMDB0033809;HMDB0002092;HMDB0061185;HMDB0060365;HMDB0059743;HMDB0000749;HMDB0013233	Citraconic acid;Glutaconic acid;Methyl hydrogen fumarate;Itaconic acid;2-Pentendioate;2,5-Dioxopentanoate;2-Hydroxyglutaric acid lactone;Mesaconic acid;Gamma-delta-Dioxovaleric acid	130.027
HMDB0000634;HMDB0000620;HMDB0033809;HMDB0061185;HMDB0002092;HMDB0000749;HMDB0059743;HMDB0060365;HMDB0013233	Citraconic acid;Glutaconic acid;Methyl hydrogen fumarate;2-Pentendioate;Itaconic acid;Mesaconic acid;2-Hydroxyglutaric acid lactone;2,5-Dioxopentanoate;Gamma-delta-Dioxovaleric acid	130.027
HMDB0000634;HMDB0000620;HMDB0033809;HMDB0002092;HMDB0061185;HMDB0060365;HMDB0059743;HMDB0000749;HMDB0013233	Citraconic acid;Glutaconic acid;Methyl hydrogen fumarate;Itaconic acid;2-Pentendioate;2,5-Dioxopentanoate;2-Hydroxyglutaric acid lactone;Mesaconic acid;Gamma-delta-Dioxovaleric acid	130.027
HMDB0000695;HMDB0000491;HMDB0000408;HMDB0061881;HMDB0001864;HMDB0012882;HMDB0041602;HMDB0006024;HMDB0031216;HMDB0031214;HMDB0033302;HMDB0033698;HMDB0033286;HMDB0010717	Ketoleucine;3-Methyl-2-oxovaleric acid;2-Methyl-3-ketovaleric acid;4-Acetylbutyrate;2-Ketohexanoic acid;Adipate semialdehyde;Methyl levulinate;Mevalonolactone;Ethyl acetoacetate;5-Ethoxy-4,5-dihydro-2(3H)furanone;(4S,6S)-3,4,5,6-Tetrahydro-4-hydroxy-6-methyl-2H-pyran-2-one;Acetoin acetate;Sherry lactone;3-Oxohexanoic acid	130.063
HMDB0000695;HMDB0000491;HMDB0000408;HMDB0061881;HMDB0001864;HMDB0012882;HMDB0041602;HMDB0006024;HMDB0031216;HMDB0031214;HMDB0033302;HMDB0033286;HMDB0033698;HMDB0010717	Ketoleucine;3-Methyl-2-oxovaleric acid;2-Methyl-3-ketovaleric acid;4-Acetylbutyrate;2-Ketohexanoic acid;Adipate semialdehyde;Methyl levulinate;Mevalonolactone;Ethyl acetoacetate;5-Ethoxy-4,5-dihydro-2(3H)furanone;(4S,6S)-3,4,5,6-Tetrahydro-4-hydroxy-6-methyl-2H-pyran-2-one;Sherry lactone;Acetoin acetate;3-Oxohexanoic acid	130.063
HMDB0029396;HMDB0030405	L-cis-3-Amino-2-pyrrolidinecarboxylic acid;D-1-Amino-2-pyrrolidinecarboxylic acid	130.074
HMDB0000666;HMDB0039618;HMDB0030028;HMDB0040297;HMDB0035238;HMDB0036209;HMDB0030052;HMDB0039095;HMDB0031528;HMDB0033745;HMDB0039619;HMDB0031595;HMDB0031594;HMDB0036237;HMDB0034239;HMDB0036238;HMDB0034166;HMDB0032874;HMDB0038227;HMDB0031600;HMDB0032204	Heptanoic acid;Propyl butyrate;Ethyl isovalerate;Ethyl pentanoate;Methyl hexanoate;Propyl 2-methylpropanoate;Butyl propionate;Pentyl acetate;Isopentyl acetate;Ethyl 2-methylbutyrate;Isopropyl butyrate;5-Methylhexanoic acid;2-Methylhexanoic acid;Methyl (Â±)-2-methylpentanoate;2-Methylpropyl propanoate;Methyl 4-methylpentanoate;2-Methylbutyl acetate;Hexyl formate;Isopropyl 2-methylpropanoate;(Â±)-2…	130.099
HMDB0060350;HMDB0001131	2-Oxosuccinamate;Iminoaspartic acid	131.022
HMDB0001149;HMDB0061880;HMDB0000783;HMDB0006272;HMDB0036576;HMDB0059659;HMDB0060460;HMDB0240251;HMDB0002104;HMDB0002113	5-Aminolevulinic acid;N-Acetyl-beta-alanine;Propionylglycine;5-Amino-2-oxopentanoic acid;4-Hydroxy-2-pyrrolidinecarboxylic acid;Trans-3-hydroxy-L-proline;cis-4-Hydroxy-D-proline;cis-4-Hydroxyproline;L-Glutamic gamma-semialdehyde;3-Hydroxy-L-proline	131.058
HMDB0013222	Beta-Guanidinopropionic acid	131.07
HMDB0000557;HMDB0001645;HMDB0003640;HMDB0013812;HMDB0001901;HMDB0033923;HMDB0036382;HMDB0061716;HMDB0062203;HMDB0013773;HMDB0060650;HMDB0029168	L-Alloisoleucine;L-Norleucine;Beta-Leucine;1-Nitrohexane;Aminocaproic acid;(Â±)-erythro-Isoleucine;6-Deoxyfagomine;N-methylvaline;3,3,5-triiodo-L-thyronine-beta-D-glucuronoside;D-Leucine;N-(2-Hydroxyethyl)-morpholine;3-Aminocaproic acid	131.095
HMDB0030967	2,4,6-Octatriynoic acid	132.021
HMDB0059667	3-Methyl sulfolene	132.025
HMDB0011733;HMDB0000026;HMDB0012265;HMDB0033780;HMDB0062812	Glycyl-glycine;Ureidopropionic acid;N-Carbamoylsarcosine;D-Asparagine;N-carbamoyl-beta-alaninate	132.053
HMDB0011733;HMDB0000026;HMDB0012265;HMDB0062812;HMDB0033780	Glycyl-glycine;Ureidopropionic acid;N-Carbamoylsarcosine;N-carbamoyl-beta-alaninate;D-Asparagine	132.053
HMDB0003441;HMDB0032072;HMDB0059847;HMDB0059602;HMDB0060671	Cinnamaldehyde;(Z)-3-Phenyl-2-propenal;2-Methylcumarone;Indanone;Atropaldehyde	132.058
HMDB0003374	D-Ornithine	132.09
HMDB0006483;HMDB0062186;HMDB0011753;HMDB0062501	D-Aspartic acid;1-deoxy-1-(N6-lysino)-D-fructose;Iminodiacetic acid;N-acetyl-seryl-aspartate	133.037
HMDB0006483;HMDB0011753;HMDB0062186;HMDB0062501	D-Aspartic acid;Iminodiacetic acid;1-deoxy-1-(N6-lysino)-D-fructose;N-acetyl-seryl-aspartate	133.037
HMDB0006483;HMDB0062186;HMDB0011753;HMDB0062501	D-Aspartic acid;1-deoxy-1-(N6-lysino)-D-fructose;Iminodiacetic acid;N-acetyl-seryl-aspartate	133.037
HMDB0061918;HMDB0059805;HMDB0004094;HMDB0060486;HMDB0032390;HMDB0034666;HMDB0029757	1,3-Dihydro-(2H)-indol-2-one;5-Hydroxyindole;Indoxyl;Mandelonitrile;2-Methyl-4,5-benzoxazole;(Â±)-2-Hydroxy-2-phenylacetonitrile;4-Hydroxybenzeneacetonitrile	133.053
HMDB0032356;HMDB0039499;HMDB0031658	N-Lactoyl ethanolamine;1,4-Dideoxy-1,4-imino-D-ribitol;L-2-Amino-5-hydroxypentanoic acid	133.074
HMDB0000156;HMDB0031518;HMDB0032872	L-Malic acid;D-Malic acid;Velcorin	134.022
HMDB0000156;HMDB0031518;HMDB0032872	L-Malic acid;D-Malic acid;Velcorin	134.022
HMDB0000156;HMDB0031518;HMDB0032872	L-Malic acid;D-Malic acid;Velcorin	134.022
HMDB0000156;HMDB0031518;HMDB0032872	L-Malic acid;D-Malic acid;Velcorin	134.022
HMDB0033716;HMDB0034563;HMDB0032024;HMDB0032623;HMDB0032608;HMDB0030839;HMDB0031626;HMDB0032142;HMDB0034107;HMDB0029697;HMDB0036441;HMDB0029639;HMDB0029698;HMDB0059601;HMDB0059895	3-Phenylpropanal;7-Nonene-3,5-diyn-1-ol;4-Ethylbenzaldehyde;1-Phenyl-1-propanone;4'-Methylacetophenone;(Z)-4-(1-Propenyl)phenol;2-Phenylpropanal;2,4-Dimethylbenzaldehyde;Chavicol;Cinnamyl alcohol;o-Vinylanisole;(4-Methylphenyl)acetaldehyde;trans-Cinnamyl alcohol;Indan-1-ol;m-Methylacetophenone	134.073
HMDB0032930	Benzothiazole	135.014
HMDB0001250;HMDB0040223;HMDB0040008;HMDB0040224;HMDB0032630;HMDB0040013;HMDB0040222;HMDB0037072;HMDB0032628;HMDB0037071;HMDB0010715	N-Acetylarylamine;4-Acetyl-2-methylpyridine;2,3-Dihydro-1H-pyrrolizine-5-carboxaldehyde;4-Acetyl-3-methylpyridine;2'-Aminoacetophenone;5-(2-Furanyl)-3,4-dihydro-2H-pyrrole;2-Acetyl-5-methylpyridine;2-Acetyl-6-methylpyridine;2-Aminoacetophenone;2-Acetyl-4-methylpyridine;2-Phenylacetamide	135.069
HMDB0000209;HMDB0040733;HMDB0002340;HMDB0029686;HMDB0029635;HMDB0032568;HMDB0033968;HMDB0032603;HMDB0033766;HMDB0125535;HMDB0126385;HMDB0041485;HMDB0040638;HMDB0038176;HMDB0032400;HMDB0033128;HMDB0031459;HMDB0124942;HMDB0003767;HMDB0062810	Phenylacetic acid;Phenyl acetate;2-Methylbenzoic acid;4-Methoxybenzaldehyde;4-Methylbenzoic acid;2'-Hydroxyacetophenone;Methyl benzoate;2-Hydroxy-4-methylbenzaldehyde;2-Methoxybenzaldehyde;5-ethenylbenzene-1,3-diol;4-ethenylbenzene-1,3-diol;Benzyl formate;3-(3-Furanyl)-2-methyl-2-propenal;alpha-Methyl-2-furanacrolein;3-(5-Methyl-2-furyl)prop-2-enal;4-(2-Furanyl)-3-buten-2-one;3-Methoxybenzaldehyd…	136.053
HMDB0003152;HMDB0014871;HMDB0059711;HMDB0030001;HMDB0033947;HMDB0037819;HMDB0062267;HMDB0062268	N-Methylnicotinamide;Pralidoxime;2-Methylnicotinamide;2-Acetyl-3-methylpyrazine;2-Aminobenzamide;4-Acetyl-2-methylpyrimidine;1,2-Diacylglycerol-Bile-PC-pool;1,2-Diacylglycerol-LD-PC-pool	136.064
HMDB0003152;HMDB0014871;HMDB0030001;HMDB0059711;HMDB0037819;HMDB0033947;HMDB0062267;HMDB0062268	N-Methylnicotinamide;Pralidoxime;2-Acetyl-3-methylpyrazine;2-Methylnicotinamide;4-Acetyl-2-methylpyrimidine;2-Aminobenzamide;1,2-Diacylglycerol-Bile-PC-pool;1,2-Diacylglycerol-LD-PC-pool	136.064
HMDB0003152;HMDB0014871;HMDB0033947;HMDB0037819;HMDB0030001;HMDB0059711;HMDB0062268;HMDB0062267	N-Methylnicotinamide;Pralidoxime;2-Aminobenzamide;4-Acetyl-2-methylpyrimidine;2-Acetyl-3-methylpyrazine;2-Methylnicotinamide;1,2-Diacylglycerol-LD-PC-pool;1,2-Diacylglycerol-Bile-PC-pool	136.064
HMDB0001123;HMDB0000875;HMDB0001392;HMDB0001538;HMDB0015687;HMDB0001891;HMDB0029806;HMDB0060722	2-Aminobenzoic acid;Trigonelline;p-Aminobenzoic acid;3-Pyridylacetic acid;Salicylamide;m-Aminobenzoic acid;Methyl nicotinate;2-Pyridylacetic acid	137.048
HMDB0001123;HMDB0000875;HMDB0001392;HMDB0001538;HMDB0029806;HMDB0001891;HMDB0015687;HMDB0060722	2-Aminobenzoic acid;Trigonelline;p-Aminobenzoic acid;3-Pyridylacetic acid;Methyl nicotinate;m-Aminobenzoic acid;Salicylamide;2-Pyridylacetic acid	137.048
HMDB0062562;HMDB0034174;HMDB0002730;HMDB0031338;HMDB0061680	Trans-urocanate;(E)-Urocanic acid;Nicotinamide N-oxide;5-Oxo-2(5H)-isoxazolepropanenitrile;2-Aminonicotinic acid	138.043
HMDB0002658;HMDB0059710;HMDB0001232;HMDB0013188;HMDB0062627	6-Hydroxynicotinic acid;2-Hydroxynicotinic acid;4-Nitrophenol;3-Hydroxypicolinic acid;4-nitrophenolate	139.027
HMDB0142001	(2-oxoethoxy)sulfonic acid	139.978
HMDB0033364;HMDB0030324;HMDB0039839;HMDB0039840;HMDB0030325;HMDB0030338	Conhydrinone;(R)-Pelletierine;1-(1-Pyrrolidinyl)-2-butanone;3-(1-Pyrrolidinyl)-2-butanone;(Â±)-Pelletierine;Physoperuvine	141.115
HMDB0003745	Mesna	141.976
HMDB0032985;HMDB0038439;HMDB0034882;HMDB0032493;HMDB0041084	5-(2-Hydroxyethyl)-4-methylthiazole;(-)-5-(2-Propenyl)-2-oxazolidinethione;5-Acetyl-2,3-dihydro-1,4-thiazine;2-Propionyl-2-thiazoline;Raphanusamide	143.041
HMDB0061705;HMDB0014491;HMDB0000894;HMDB0061082	6-Oxopiperidine-2-carboxylic acid;Trimethadione;Vinylacetylglycine;5-ethyl-5-methyl-2,4-oxazolidinedione	143.058
HMDB0061705;HMDB0014491;HMDB0000894;HMDB0061082	6-Oxopiperidine-2-carboxylic acid;Trimethadione;Vinylacetylglycine;5-ethyl-5-methyl-2,4-oxazolidinedione	143.058
HMDB0041802;HMDB0033115;HMDB0042004	2-Aminonaphthalene;6-Methylquinoline;Quinaldine	143.074
HMDB0004827;HMDB0038949;HMDB0030410	Proline betaine;3beta,6beta-Dihydroxynortropane;L-2-Amino-3-methylenehexanoic acid	143.095
HMDB0004827;HMDB0038949;HMDB0030410	Proline betaine;3beta,6beta-Dihydroxynortropane;L-2-Amino-3-methylenehexanoic acid	143.095
HMDB0041946	N-Nitrosoproline	144.053
HMDB0041946	N-Nitrosoproline	144.054
HMDB0000808;HMDB0000730;HMDB0094698;HMDB0001263;HMDB0015127;HMDB0029426;HMDB0029425;HMDB0059595;HMDB0061156;HMDB0012151;HMDB0012131	N-Butyrylglycine;Isobutyrylglycine;N-Propionylalanine;Allysine;Methyl aminolevulinate;L-trans-5-Hydroxy-2-piperidinecarboxylic acid;L-cis-4-(Hydroxymethyl)-2-pyrrolidinecarboxylic acid;(S)-2-amino-6-oxohexanoate;N-(2-Carboxymethyl)-morpholine;2-Keto-6-aminocaproate;(S)-5-Amino-3-oxohexanoate	145.074
HMDB0003464	4-Guanidinobutanoic acid	145.085
HMDB0013811;HMDB0094649;HMDB0006831	1-Nitroheptane;2-Aminoheptanoate;3-Dehydroxycarnitine	145.11
HMDB0013811;HMDB0094649;HMDB0006831	1-Nitroheptane;2-Aminoheptanoate;3-Dehydroxycarnitine	145.11
HMDB0013811;HMDB0094649;HMDB0006831	1-Nitroheptane;2-Aminoheptanoate;3-Dehydroxycarnitine	145.11
HMDB0001257	Spermidine	145.158
HMDB0001257	Spermidine	145.158
HMDB0001257	Spermidine	145.158
HMDB0001257	Spermidine	145.158
HMDB0001257	Spermidine	145.158
HMDB0001218;HMDB0032938;HMDB0002359;HMDB0033183	Coumarin;Chromone;Phenylpropiolic acid;2-Benzofurancarboxaldehyde	146.037
HMDB0006899;HMDB0002031;HMDB0003423	Alanylglycine;Ureidoisobutyric acid;D-Glutamine	146.069
HMDB0003339;HMDB0002931;HMDB0002393;HMDB0003011;HMDB0033550;HMDB0060475;HMDB0062183;HMDB0006556	D-Glutamic acid;N-Acetylserine;N-Methyl-D-aspartic acid;O-Acetylserine;3-(Carboxymethylamino)propanoic acid;DL-Glutamate;N-lactoyl-Glycine;L-4-Hydroxyglutamate semialdehyde	147.053
HMDB0003339;HMDB0002931;HMDB0002393;HMDB0003011;HMDB0062183;HMDB0033550;HMDB0060475;HMDB0006556	D-Glutamic acid;N-Acetylserine;N-Methyl-D-aspartic acid;O-Acetylserine;N-lactoyl-Glycine;3-(Carboxymethylamino)propanoic acid;DL-Glutamate;L-4-Hydroxyglutamate semialdehyde	147.053
HMDB0003339;HMDB0002931;HMDB0002393;HMDB0003011;HMDB0033550;HMDB0060475;HMDB0062183;HMDB0006556	D-Glutamic acid;N-Acetylserine;N-Methyl-D-aspartic acid;O-Acetylserine;3-(Carboxymethylamino)propanoic acid;DL-Glutamate;N-lactoyl-Glycine;L-4-Hydroxyglutamate semialdehyde	147.053
HMDB0003339;HMDB0002931;HMDB0002393;HMDB0003011;HMDB0062183;HMDB0060475;HMDB0033550;HMDB0006556	D-Glutamic acid;N-Acetylserine;N-Methyl-D-aspartic acid;O-Acetylserine;N-lactoyl-Glycine;DL-Glutamate;3-(Carboxymethylamino)propanoic acid;L-4-Hydroxyglutamate semialdehyde	147.053
HMDB0032332	Hydroxylated lecithin	148.048
HMDB0000567;HMDB0000930;HMDB0036626;HMDB0135648;HMDB0135275;HMDB0031725;HMDB0035243;HMDB0040986;HMDB0128078;HMDB0135273;HMDB0032947;HMDB0134039;HMDB0135274	Cinnamic acid;trans-Cinnamic acid;3,4-Dihydro-2H-1-benzopyran-2-one;3-(4-hydroxyphenyl)prop-2-enal;3-phenyloxirane-2-carbaldehyde;(E)-3-(2-Hydroxyphenyl)-2-propenal;1-Phenyl-1,2-propanedione;(E)-3-(4-Hydroxyphenyl)-2-propenal;3-phenylprop-2-enoic acid;(2Z)-2-hydroxy-3-phenylprop-2-enal;Di-2-furanylmethane;3-(2-hydroxyphenyl)prop-2-enal;(2E)-3-(3-hydroxyphenyl)prop-2-enal	148.053
HMDB0032538	Triethanolamine	149.105
HMDB0032538	Triethanolamine	149.105
HMDB0000956;HMDB0029878;HMDB0062642	Tartaric acid;D-Tartaric acid;3-carboxy-2,3-dihydroxypropanoate	150.016
HMDB0000956;HMDB0029878;HMDB0062642	Tartaric acid;D-Tartaric acid;3-carboxy-2,3-dihydroxypropanoate	150.016
HMDB0000098;HMDB0000646;HMDB0001644;HMDB0029942;HMDB0003371;HMDB0012325;HMDB0000751;HMDB0000366;HMDB0060254;HMDB0029941;HMDB0094694;HMDB0059753;HMDB0127617	D-Xylose;L-Arabinose;D-Xylulose;D-Arabinose;L-Ribulose;Arabinofuranose;L-Threo-2-pentulose;2-Deoxyribonic acid;Aldehydo-D-xylose;D-Apiose;beta-Arabinose;2-Deoxypentonic acid;3-hydroxy-2,2-bis(hydroxymethyl)propanoic acid	150.053
HMDB0040578;HMDB0034413	4-Thiocyanatophenol;1,2-Benzisothiazol-3(2H)-one	151.009
HMDB0001859;HMDB0061919;HMDB0002210;HMDB0033903;HMDB0029703;HMDB0012219;HMDB0032609;HMDB0060680;HMDB0059846;HMDB0012992	Acetaminophen;2'-Hydroxyacetanilide;2-Phenylglycine;3alpha,4,7,7alpha-Tetrahydro-1H-isoindole-1,3(2H)-dione;Methyl 2-aminobenzoate;Dopamine quinone;2-(Methylamino)benzoic acid;2-Amino-3-methylbenzoate;Ethyl nicotinate;Leukoaminochrome	151.063
HMDB0000020;HMDB0000440;HMDB0000703;HMDB0000669;HMDB0012308;HMDB0032572;HMDB0032606;HMDB0032604;HMDB0001101;HMDB0032399;HMDB0004815;HMDB0034172;HMDB0003791;HMDB0032594;HMDB0002390;HMDB0031609;HMDB0029658;HMDB0029661;HMDB0036907;HMDB0033003;HMDB0041283;HMDB0032919;HMDB0032629;HMDB0137457;HMDB0029659;HMDB0124926;HMDB0029662;HMDB0029660;HMDB0029657;HMDB0125528;HMDB0060390;HMDB0062635	p-Hydroxyphenylacetic acid;3-Hydroxyphenylacetic acid;Mandelic acid;Ortho-Hydroxyphenylacetic acid;Vanillin;Methylparaben;3-Methoxybenzoic acid;2-Methoxybenzoic acid;p-Anisic acid;Methyl furfuracrylate;4-Hydroxy-3-methylbenzoic acid;Methyl 2-hydroxybenzoate;3,4-Dihydroxyphenylacetaldehyde;2-(Hydroxymethyl)benzoic acid;3-Cresotinic acid;Phenoxyacetic acid;2',3'-Dihydroxyacetophenone;3',4'-Dihydrox…	152.047
HMDB0000020;HMDB0000440;HMDB0000703;HMDB0000669;HMDB0012308;HMDB0032572;HMDB0032604;HMDB0032606;HMDB0032399;HMDB0004815;HMDB0001101;HMDB0034172;HMDB0003791;HMDB0002390;HMDB0032594;HMDB0031609;HMDB0029660;HMDB0060390;HMDB0125528;HMDB0029657;HMDB0137457;HMDB0124926;HMDB0029662;HMDB0029659;HMDB0032919;HMDB0032629;HMDB0036907;HMDB0029658;HMDB0029661;HMDB0041283;HMDB0033003;HMDB0062635	p-Hydroxyphenylacetic acid;3-Hydroxyphenylacetic acid;Mandelic acid;Ortho-Hydroxyphenylacetic acid;Vanillin;Methylparaben;2-Methoxybenzoic acid;3-Methoxybenzoic acid;Methyl furfuracrylate;4-Hydroxy-3-methylbenzoic acid;p-Anisic acid;Methyl 2-hydroxybenzoate;3,4-Dihydroxyphenylacetaldehyde;3-Cresotinic acid;2-(Hydroxymethyl)benzoic acid;Phenoxyacetic acid;2',6'-Dihydroxyacetophenone;4-Hydroxypheny…	152.047
HMDB0000508;HMDB0002917;HMDB0001851;HMDB0000568;HMDB0033730	Ribitol;D-Xylitol;L-Arabitol;D-Arabitol;L-2-(Hydroxymethyl)-1,2,3,4-butanetetrol	152.068
HMDB0000508;HMDB0002917;HMDB0001851;HMDB0000568;HMDB0033730	Ribitol;D-Xylitol;L-Arabitol;D-Arabitol;L-2-(Hydroxymethyl)-1,2,3,4-butanetetrol	152.068
HMDB0040216;HMDB0036227;HMDB0041326;HMDB0040175;HMDB0039956;HMDB0125537;HMDB0039801;HMDB0032599;HMDB0040449;HMDB0032132;HMDB0036169;HMDB0059853;HMDB0041804	2,6,6-Trimethyl-2-cyclohexene-1,4-dione;2-Propenyl 2,4-hexadienoate;(Dimethoxymethyl)benzene;4-Ethyl-2-methoxyphenol;4-(Ethoxymethyl)phenol;3-ethyl-5-methoxyphenol;1-(2-Furanyl)-1-pentanone;3-(4-Hydroxyphenyl)-1-propanol;2-(Ethoxymethyl)phenol;2-Isopropyl-1,4-benzenediol;3-(5-Methyl-2-furanyl)butanal;3,5-Dimethoxytoluene;2-Isopropoxyphenol	152.084
HMDB0036113;HMDB0035604;HMDB0003634;HMDB0059761;HMDB0035078;HMDB0035092;HMDB0034975;HMDB0036080;HMDB0036079;HMDB0034985;HMDB0037017;HMDB0037303;HMDB0035738;HMDB0036088;HMDB0034715;HMDB0034973;HMDB0035744;HMDB0041631;HMDB0030892;HMDB0037009;HMDB0035743;HMDB0035241;HMDB0034974;HMDB0038290;HMDB0036087;HMDB0037302;HMDB0034916;HMDB0035125;HMDB0037015;HMDB0036129;HMDB0036127;HMDB0035600;HMDB0036128;HMD…	(+)-3-Thujone;Pulegone;Perillyl alcohol;4-(1-Methylethyl)-1-cyclohexene-4-carboxaldehyde;Geranial;cis-Citral;Piperitone;(1S,4S)-Dihydrocarvone;Dihydrocarvone;(+)-Fenchone;(R)-p-Mentha-1,8-dien-10-ol;xi-p-Mentha-1(7),2-dien-4-ol;(S)-Piperitone;(S)-p-Mentha-1,8-dien-7-ol;p-Mentha-1(6),8-dien-3-ol;(R)-Campholenic aldehyde;(-)-Isopinocamphone;3-Thujanone;p-Menth-3-en-9-al;Terpinolene oxide;Pinocarveo…	152.12
HMDB0060179;HMDB0000996	3-Sulfinato-L-alaninate;3-Sulfinoalanine	153.009
HMDB0040285;HMDB0038268;HMDB0035135;HMDB0031302;HMDB0037276;HMDB0060285;HMDB0036239;HMDB0036177;HMDB0032442;HMDB0038697;HMDB0032314	Anapear;Allyl hexenoate;(E)-2,6-Dimethyl-2,5-heptadienoic acid;Methyl 2-octynoate;Octahydro-2H-1-benzopyran-2-one;4-Oxo-2-nonenal;Enol-3,5,5-Trimethyl-1,2-cyclohexanedione;3,5,5-Trimethyl-1,2-cyclohexanedione;2-Nonenoic acid gamma-lactone;xi-2,2,6-Trimethyl-1,4-cyclohexanedione;2,4-Hexadienyl propionate	154.099
HMDB0038268;HMDB0040285;HMDB0035135;HMDB0031302;HMDB0060285;HMDB0036239;HMDB0037276;HMDB0032442;HMDB0036177;HMDB0038697;HMDB0032314	Allyl hexenoate;Anapear;(E)-2,6-Dimethyl-2,5-heptadienoic acid;Methyl 2-octynoate;4-Oxo-2-nonenal;Enol-3,5,5-Trimethyl-1,2-cyclohexanedione;Octahydro-2H-1-benzopyran-2-one;2-Nonenoic acid gamma-lactone;3,5,5-Trimethyl-1,2-cyclohexanedione;xi-2,2,6-Trimethyl-1,4-cyclohexanedione;2,4-Hexadienyl propionate	154.099
HMDB0060173	N-Methylethanolaminium phosphate	155.035
HMDB0034267	L-2-Amino-3-(1-pyrazolyl)propanoic acid	155.069
HMDB0034267	L-2-Amino-3-(1-pyrazolyl)propanoic acid	155.069
HMDB0034267	L-2-Amino-3-(1-pyrazolyl)propanoic acid	155.07
HMDB0034267	L-2-Amino-3-(1-pyrazolyl)propanoic acid	155.07
HMDB0034267	L-2-Amino-3-(1-pyrazolyl)propanoic acid	155.07
HMDB0030353	Arecoline	155.095
HMDB0031179;HMDB0039834;HMDB0039833;HMDB0030326	2,2,6,6-Tetramethyl-4-piperidinone;2-(1-Pyrrolidinyl)-3-pentanone;3-(1-Pyrrolidinyl)-2-pentanone;Methylisopelletierine	155.131
HMDB0124940	2-(sulfooxy)acetic acid	155.973
HMDB0002320;HMDB0001014;HMDB0000544;HMDB0062719	Imidazolelactic acid;4-Imidazolone-5-propionic acid;5-Hydroxymethyl-4-methyluracil;5-(2-carboxylatoethyl)-4-oxo-4,5-dihydro-1H-imidazol-5-ide	156.054
HMDB0033433;HMDB0014447	(S)-Homostachydrine;Tranexamic Acid	157.11
HMDB0137818;HMDB0037759;HMDB0031210;HMDB0060348	benzene-1,2,3,4,5-pentol;2-Methylene-4-oxopentanedioic acid;Zymonic acid;2-Maleylacetate	158.021
HMDB0031670	1-(Hydroxymethyl)-5,5-dimethyl-2,4-imidazolidinedione	158.069
HMDB0031670	1-(Hydroxymethyl)-5,5-dimethyl-2,4-imidazolidinedione	158.069
HMDB0060303;HMDB0060322;HMDB0032861	(2-Naphthyl)methanol;1-Hydroxymethylnaphthalene;2-Methoxynaphthalene	158.073
HMDB0000847;HMDB0032042;HMDB0039216;HMDB0034165;HMDB0030331;HMDB0000798;HMDB0040295;HMDB0040221;HMDB0034606;HMDB0038040;HMDB0038603;HMDB0031291;HMDB0040430;HMDB0037143;HMDB0031557;HMDB0037164;HMDB0034162;HMDB0039219;HMDB0059822;HMDB0037288;HMDB0032309;HMDB0032406;HMDB0036234;HMDB0031480;HMDB0032454	Pelargonic acid;Butyl 3-methylbutanoate;Butyl 2-methylbutanoate;Propyl hexanoate;xi-2-Ethylheptanoic acid;Oenanthic ether;Butyl pentanoate;Isoamyl butyrate;Hexyl propionate;2-Methylpropyl 3-methylbutanoate;Octyl formate;Methyl caprylate;Isopropyl hexanoate;1-Hydroxy-3-nonanone;4-Methyloctanoic acid;3-(Hydroxymethyl)-2-octanone;Pentyl butanoate;1-Methylbutyl butanoate;Ethyl 5-methylhexanoate;4-Met…	158.131
HMDB0000847;HMDB0032042;HMDB0039216;HMDB0034165;HMDB0030331;HMDB0000798;HMDB0034606;HMDB0040295;HMDB0040221;HMDB0038040;HMDB0037164;HMDB0034162;HMDB0039219;HMDB0038603;HMDB0031291;HMDB0037143;HMDB0040430;HMDB0031557;HMDB0059822;HMDB0036234;HMDB0031480;HMDB0032454;HMDB0032309;HMDB0037288;HMDB0032406	Pelargonic acid;Butyl 3-methylbutanoate;Butyl 2-methylbutanoate;Propyl hexanoate;xi-2-Ethylheptanoic acid;Oenanthic ether;Hexyl propionate;Butyl pentanoate;Isoamyl butyrate;2-Methylpropyl 3-methylbutanoate;3-(Hydroxymethyl)-2-octanone;Pentyl butanoate;1-Methylbutyl butanoate;Octyl formate;Methyl caprylate;1-Hydroxy-3-nonanone;Isopropyl hexanoate;4-Methyloctanoic acid;Ethyl 5-methylhexanoate;3-Met…	158.131
HMDB0000847;HMDB0032042;HMDB0039216;HMDB0034165;HMDB0030331;HMDB0000798;HMDB0040295;HMDB0040221;HMDB0034606;HMDB0038040;HMDB0031291;HMDB0038603;HMDB0037143;HMDB0040430;HMDB0031557;HMDB0037164;HMDB0034162;HMDB0039219;HMDB0059822;HMDB0032309;HMDB0037288;HMDB0032406;HMDB0031480;HMDB0036234;HMDB0032454	Pelargonic acid;Butyl 3-methylbutanoate;Butyl 2-methylbutanoate;Propyl hexanoate;xi-2-Ethylheptanoic acid;Oenanthic ether;Butyl pentanoate;Isoamyl butyrate;Hexyl propionate;2-Methylpropyl 3-methylbutanoate;Methyl caprylate;Octyl formate;1-Hydroxy-3-nonanone;Isopropyl hexanoate;4-Methyloctanoic acid;3-(Hydroxymethyl)-2-octanone;Pentyl butanoate;1-Methylbutyl butanoate;Ethyl 5-methylhexanoate;3-Hep…	158.131
HMDB0029433;HMDB0034442	L-2-Amino-4-methylenepentanedioic acid;L-trans-alpha-Amino-2-carboxycyclopropaneacetic acid	159.053
HMDB0029433;HMDB0034442	L-2-Amino-4-methylenepentanedioic acid;L-trans-alpha-Amino-2-carboxycyclopropaneacetic acid	159.053
HMDB0001190;HMDB0062503	Indoleacetaldehyde;N-Hydroxy-1-aminonaphthalene	159.069
HMDB0000991;HMDB0014375;HMDB0015654;HMDB0013305	DL-2-Aminooctanoic acid;Pregabalin;Methacholine;Propionylcholine	159.126
HMDB0030412;HMDB0042037	Tricholomic acid;Thymine glycol	160.048
HMDB0000555;HMDB0000857;HMDB0029167;HMDB0061676;HMDB0059722;HMDB0059738;HMDB0059893;HMDB0029573;HMDB0041605;HMDB0002441	3-Methyladipic acid;Pimelic acid;2-Methyladipic acid;2,2-Dimethylglutaric acid;Mono-methyl-adipate;2-Ethylglutaric acid;Ethyl methyl_succinate;Diethyl malonate;Propyleneglycol diacetate;3,3-Dimethylglutaric acid	160.074
HMDB0002038;HMDB0015154;HMDB0006078;HMDB0006009	N(6)-Methyllysine;Bethanechol;Putreanine;Isoputreanine	160.121
HMDB0002467;HMDB0060495	A-Ketoglutaric acid oxime;N-Formyl-L-aspartate	161.032
HMDB0002467;HMDB0060495	A-Ketoglutaric acid oxime;N-Formyl-L-aspartate	161.032
HMDB0062660;HMDB0062557;HMDB0029423;HMDB0061715;HMDB0033747;HMDB0094716	N-methyl-L-glutamic Acid;N-Acetylthreonine;Acetylhomoserine;Glutamate, gamma-methyl ester;(Â±)-2,2'-Iminobispropanoic acid;hydroxybutyrylglycine	161.069
HMDB0062660;HMDB0062557;HMDB0029423;HMDB0061715;HMDB0033747;HMDB0094716	N-methyl-L-glutamic Acid;N-Acetylthreonine;Acetylhomoserine;Glutamate, gamma-methyl ester;(Â±)-2,2'-Iminobispropanoic acid;hydroxybutyrylglycine	161.069
HMDB0000321;HMDB0000640;HMDB0000345;HMDB0059758;HMDB0059737;HMDB0029934;HMDB0041561;HMDB0000368;HMDB0032873	2-Hydroxyadipic acid;Levoglucosan;3-Hydroxyadipic acid;2-Hydroxy-2-ethylsuccinic acid;3-Methyl-3-hydroxypentanedioate;D-1-Deoxy-erythro-hexo-2,3-diulose;D-1,5-Anhydrofructose;2(R)-Hydroxyadipic acid;Diethyl dicarbonate	162.053
HMDB0033625	(3R,7R)-1,3,7-Octanetriol	162.126
HMDB0033625	(3R,7R)-1,3,7-Octanetriol	162.126
HMDB0033625	(3R,7R)-1,3,7-Octanetriol	162.126
HMDB0013806;HMDB0061815;HMDB0036759	1,3-Diisopropylbenzene;Hexylbenzene;Pregeijerene	162.141
HMDB0002273;HMDB0030393;HMDB0062752	4-Hydroxy-L-glutamic acid;L-N-Carboxymethylserine;Erythro-4-hydroxy-L-glutamate(1-)	163.048
HMDB0011727;HMDB0035359;HMDB0032862	Bicine;1-Deoxynojirimycin;2-Amino-4-ethoxy-3-hydroxybutanoic acid	163.085
HMDB0001713;HMDB0002035;HMDB0000205;HMDB0041592;HMDB0030677;HMDB0134029;HMDB0134030;HMDB0125104;HMDB0129375;HMDB0002641;HMDB0012225;HMDB0134031;HMDB0141767;HMDB0134028;HMDB0126545;HMDB0128076;HMDB0141768;HMDB0062655;HMDB0062774;HMDB0062605	m-Coumaric acid;4-Hydroxycinnamic acid;Phenylpyruvic acid;Coumaric acid;cis-p-Coumaric acid;3-(2,3-dihydroxyphenyl)prop-2-enal;3-(2,5-dihydroxyphenyl)prop-2-enal;3-(3-hydroxyphenyl)prop-2-enoic acid;4-methoxy-1-benzofuran-6-ol;2-Hydroxycinnamic acid;Enol-phenylpyruvate;3-(2-hydroxyphenyl)oxirane-2-carbaldehyde;(2E)-3-(3,4-dihydroxyphenyl)prop-2-enal;3-(2-hydroxyphenyl)prop-2-enoic acid;3-phenylox…	164.047
HMDB0030060;HMDB0035268;HMDB0034732;HMDB0000543;HMDB0005809;HMDB0001955;HMDB0005802;HMDB0035213;HMDB0031761;HMDB0036098;HMDB0032038;HMDB0127494;HMDB0032336;HMDB0000329;HMDB0133727;HMDB0032891;HMDB0033945;HMDB0133600;HMDB0034615;HMDB0133617;HMDB0133729;HMDB0041472;HMDB0133610;HMDB0040359;HMDB0030063;HMDB0041473;HMDB0032586;HMDB0041612;HMDB0133609;HMDB0133606;HMDB0032620;HMDB0037174;HMDB0133608;HMD…	Methyl 3-phenylpropanoate;4-Isopropylbenzoic acid;Thymoquinone;Benzenebutanoic acid;Eugenol;3-Phenylbutyric acid;Isoeugenol;beta-Thujaplicin;Propyl benzoate;Isoegomaketone;Isopropyl benzoate;1-ethenyl-3,5-dimethoxybenzene;3-Hydroxy-4-phenylbutan-2-one;2-Phenylbutyric acid;3-[(1E)-3-hydroxybut-1-en-1-yl]phenol;1-(4-Methoxyphenyl)-2-propanone;2-Phenylethyl acetate;2-hydroxy-2-methyl-3-phenylpropana…	164.084
HMDB0030060;HMDB0035268;HMDB0034732;HMDB0000543;HMDB0005809;HMDB0035213;HMDB0005802;HMDB0001955;HMDB0032620;HMDB0133606;HMDB0133608;HMDB0037174;HMDB0133729;HMDB0133610;HMDB0041472;HMDB0133617;HMDB0133609;HMDB0041612;HMDB0040359;HMDB0030063;HMDB0041473;HMDB0032586;HMDB0133600;HMDB0033945;HMDB0000329;HMDB0032891;HMDB0133727;HMDB0034615;HMDB0032038;HMDB0036098;HMDB0127494;HMDB0031761;HMDB0032336;HMD…	Methyl 3-phenylpropanoate;4-Isopropylbenzoic acid;Thymoquinone;Benzenebutanoic acid;Eugenol;beta-Thujaplicin;Isoeugenol;3-Phenylbutyric acid;1-Phenylethyl acetate;2-(phenylmethylidene)propane-1,3-diol;4-[(1E)-3-hydroxy-2-methylprop-1-en-1-yl]phenol;p-Mentha-2,4(8)-dien-9,3-olide;1-(3-phenyloxiran-2-yl)ethan-1-ol;2-[(1E)-3-hydroxy-2-methylprop-1-en-1-yl]phenol;2-Methylbenzyl alcohol acetate;2-meth…	164.084
HMDB0012246;HMDB0034900	Kynuramine;2-(1,2-Diamino-1-propenyl)phenol	164.095
HMDB0002107;HMDB0002428;HMDB0002334;HMDB0032613;HMDB0061917	Phthalic acid;Terephthalic acid;Benzoquinoneacetic acid;3,4-Methylenedioxybenzoic acid;Terephthalate	166.026
HMDB0002107;HMDB0002428;HMDB0002334;HMDB0032613;HMDB0061917	Phthalic acid;Terephthalic acid;Benzoquinoneacetic acid;3,4-Methylenedioxybenzoic acid;Terephthalate	166.027
HMDB0060256;HMDB0000539;HMDB0000867;HMDB0060255;HMDB0059750	L-Xylonate;Arabinonic acid;Ribonic acid;L-Lyxonate;2,3,4,5-Tetrahydroxypentanoic acid	166.048
HMDB0060256;HMDB0000539;HMDB0000867;HMDB0060255;HMDB0059750	L-Xylonate;Arabinonic acid;Ribonic acid;L-Lyxonate;2,3,4,5-Tetrahydroxypentanoic acid	166.048
HMDB0060256;HMDB0000539;HMDB0000867;HMDB0060255;HMDB0059750;HMDB0034394	L-Xylonate;Arabinonic acid;Ribonic acid;L-Lyxonate;2,3,4,5-Tetrahydroxypentanoic acid;S-Propyl 1-propanesulfinothioate	166.048
HMDB0002199;HMDB0000375;HMDB0000779;HMDB0000748;HMDB0033752;HMDB0000563;HMDB0029665;HMDB0002072;HMDB0041683;HMDB0041611;HMDB0029817;HMDB0059969;HMDB0137472;HMDB0134037;HMDB0002229;HMDB0032138;HMDB0034993;HMDB0134038;HMDB0125539;HMDB0142136;HMDB0125519;HMDB0032573;HMDB0005175;HMDB0031132;HMDB0125525;HMDB0032030;HMDB0034243;HMDB0032605;HMDB0040645;HMDB0124925;HMDB0134034;HMDB0134032;HMDB0134033;HMD…	Desaminotyrosine;3-(3-Hydroxyphenyl)propanoic acid;Phenyllactic acid;L-3-Phenyllactic acid;3-(2-Hydroxyphenyl)propanoic acid;D-Phenyllactic acid;Ethyl vanillin;4-Methoxyphenylacetic acid;4-Hydroxyphenyl-2-propionic acid;Ethyl 2-furanacrylate;Ethyl salicylate;3-Methoxyphenylacetic acid;4-[(E)-2-hydroxyethenyl]-2-methoxyphenol;2-[3-(hydroxymethyl)oxiran-2-yl]phenol;3-Phenoxypropionic acid;3,4-Dimet…	166.063
HMDB0001545;HMDB0004290;HMDB0034889;HMDB0034887;HMDB0060374	Pyridoxal;Isopyridoxal;3alpha,4,7,7alpha-Tetrahydro-4-hydroxy-1H-isoindole-1,3(2H)-dione;3alpha,4,5,7alpha-Tetrahydro-5-hydroxy-1H-isoindole-1,3(2H)-dione;3-Methoxyanthranilate	167.058
HMDB0060362;HMDB0029873	2,4-Diamino-6-nitrotoluene;(S)-Spinacine	167.07
HMDB0060244	Phosphodimethylethanolamine	169.05
HMDB0060244	Phosphodimethylethanolamine	169.05
HMDB0060244	Phosphodimethylethanolamine	169.05
HMDB0000001	1-Methylhistidine	169.085
HMDB0000001	1-Methylhistidine	169.085
HMDB0000001	1-Methylhistidine	169.085
HMDB0038321	Homoarecoline	169.11
HMDB0038321	Homoarecoline	169.11
HMDB0060176	(S)-3-Sulfonatolactate	169.989
HMDB0001473	Dihydroxyacetone phosphate	169.998
HMDB0015333;HMDB0033926	Levetiracetam;(3xi,6xi)-Cyclo(alanylvalyl)	170.106
HMDB0005015	Gabapentin	171.126
HMDB0005015	Gabapentin	171.126
HMDB0005015	Gabapentin	171.126
HMDB0059933	p-Toluenesulfonic acid	172.02
HMDB0040284	1,2-Dihydro-1,1,6-trimethylnaphthalene	172.125
HMDB0000511;HMDB0033620;HMDB0094654;HMDB0038602;HMDB0036228;HMDB0032045;HMDB0040211;HMDB0040195;HMDB0038038;HMDB0030029;HMDB0040529;HMDB0037387;HMDB0036145;HMDB0032264;HMDB0034457;HMDB0040157;HMDB0034849;HMDB0039218;HMDB0035723;HMDB0031264;HMDB0036136;HMDB0035595;HMDB0037849;HMDB0029760;HMDB0041216;HMDB0061805;HMDB0040167;HMDB0032315;HMDB0032302;HMDB0031739;HMDB0032155;HMDB0032070;HMDB0038783	Capric acid;Hexyl butyrate;1-Methylethyl heptanoic acid;Octyl acetate;2-Methylpropyl hexanoate;Pentyl 3-methylbutanoate;Butyl hexanoate;Ethyl octanoate;2-Methylbutyl 3-methylbutanoate;Isopentyl isopentanoate;3-Methylbutyl pentanoate;(1S,3R,4R)-p-Menthane-1,3-diol;p-Menthane-3,8-diol;Ethyl 2-ethylhexanoate;Propyl heptanoate;3-Methylbutyl 2-methylbutanoate;4-Methylnonanoic acid;2-Methylbutyl 2-meth…	172.146
HMDB0000701;HMDB0011756;HMDB0061684;HMDB0002087;HMDB0000747	Hexanoylglycine;N-Acetylleucine;N-Acetylisoleucine;Isovalerylsarcosine;Isovalerylalanine	173.105
HMDB0029936;HMDB0013223	(2S,4R,5S)-Muscarine;Butyrylcholine	173.142
HMDB0060015	Phenol sulphate	173.999
HMDB0000958;HMDB0001264;HMDB0062706	trans-Aconitic acid;Dehydroascorbic acid;Dehydroascorbide(1-)	174.016
HMDB0000958;HMDB0001264;HMDB0062706	trans-Aconitic acid;Dehydroascorbic acid;Dehydroascorbide(1-)	174.016
HMDB0000958;HMDB0001264;HMDB0062706	trans-Aconitic acid;Dehydroascorbic acid;Dehydroascorbide(1-)	174.016
HMDB0000958;HMDB0001264;HMDB0062706	trans-Aconitic acid;Dehydroascorbic acid;Dehydroascorbide(1-)	174.016
HMDB0030577;HMDB0030773	1-Oxo-1H-2-benzopyran-3-carboxaldehyde;Juglone	174.032
HMDB0003416;HMDB0062762	D-Arginine;L-argininium(1+)	174.111
HMDB0003416;HMDB0062762	D-Arginine;L-argininium(1+)	174.111
HMDB0003416;HMDB0062762	D-Arginine;L-argininium(1+)	174.112
HMDB0061824;HMDB0059696;HMDB0036683;HMDB0059826	1-Methyl-4-(1-methyl-2-propenyl)-benzene;1,2,3,4,Tetrahydro-1,5,7-trimethylnapthalene;5,7alpha-Dihydro-1,4,4,7a-tetramethyl-4H-indene;alpha-Ionene	174.141
HMDB0060273;HMDB0039163;HMDB0003470	2-Amino-3-oxoadipate;D-N-(Carboxyacetyl)alanine;N-Formyl-L-glutamic acid	175.048
HMDB0003157	Guanidinosuccinic acid	175.059
HMDB0003157	Guanidinosuccinic acid	175.059
HMDB0000197;HMDB0004073;HMDB0040972;HMDB0038628	Indoleacetic acid;5-Hydroxyindoleacetaldehyde;1-Methoxy-1H-indole-3-carboxaldehyde;Hydroxymethyl indol-3-yl ketone	175.063
HMDB0031193;HMDB0006355	1,2,3-Propanetricarboxylic acid;D-Glucurono-6,3-lactone	176.032
HMDB0014362	Bethanidine	177.127
HMDB0014362	Bethanidine	177.127
HMDB0000250	Pyrophosphate	177.943
HMDB0002030;HMDB0030091	Fructosamine;beta-D-Glucosamine	179.079
HMDB0015177;HMDB0014621	Memantine;Rimantadine	179.167
HMDB0000143;HMDB0000169;HMDB0006088;HMDB0034220;HMDB0001266;HMDB0003345;HMDB0000516;HMDB0003449;HMDB0062170;HMDB0061922;HMDB0001151;HMDB0033704;HMDB0003418;HMDB0000346;HMDB0012326;HMDB0240208;HMDB0032222;HMDB0125599;HMDB0240209;HMDB0062138;HMDB0240207;HMDB0062473;HMDB0240211;HMDB0062538;HMDB0240210	D-Galactose;D-Mannose;scyllo-Inositol;Levoinositol;L-Sorbose;Alpha-D-Glucose;Beta-D-Glucose;Beta-D-Galactose;D-Glucopyranoside;Alpha-D-Glucopyranoside;Allose;L-Galactose;D-Tagatose;3-Deoxyarabinohexonic acid;L-Gulose;neo-inositol ;Dihydroxyacetone (dimer);2,5-bis(hydroxymethyl)oxolane-2,3,4-triol;D-chiro-inositol;muco-Inositol;epi-Inositol;Glycoprotein-phospho-D-mannose;allo-inositol;Fructose-1P;…	180.063
HMDB0039339;HMDB0038108;HMDB0039590;HMDB0032531;HMDB0031181	Tricycloekasantalol;cis-Quinceoxepane;(2E,4E)-2,4-Dodecadienal;2-trans-6-cis-Dodecadienal;Homodihydrojasmone	180.151
HMDB0000247;HMDB0000765;HMDB0000107;HMDB0011632	Sorbitol;Mannitol;Galactitol;L-Iditol	182.079
HMDB0033249;HMDB0000734;HMDB0040768	6-Chloro-N-(1-methylethyl)-1,3,5-triazine-2,4-diamine;Indoleacrylic acid;N-(2,5-Dihydroxyphenyl)pyridinium(1+)	187.063
HMDB0013010	N-Heptanoylglycine	187.121
HMDB0013010	N-Heptanoylglycine	187.121
HMDB0011635;HMDB0034782	p-Cresol sulfate;Benzyl sulfate	188.014
HMDB0032688	(Z)-1-(Methylthio)-5-phenyl-1-penten-3-yne	188.066
HMDB0011173;HMDB0028842	L-glycyl-L-hydroxyproline ;Glycyl-Hydroxyproline	188.08
HMDB0000784;HMDB0011717;HMDB0059783;HMDB0059760;HMDB0032200;HMDB0032387;HMDB0032258;HMDB0059879;HMDB0059814;HMDB0036233	Azelaic acid;Nonate;3-Methylsuberic acid;2,4-Dimethylpimelic acid;cis- and trans-Ethyl 2,4-dimethyl-1,3-dioxolane-2-acetate;(+/-)-Methyl 5-acetoxyhexanoate;(+/-)-Ethyl 3-acetoxy-2-methylbutyrate;Diethyl glutarate;Diethyl methylsuccinate;Butyl ethyl malonate	188.105
HMDB0059724;HMDB0240263	Pyrocatechol sulfate;Hydroquinone sulfate	189.994
HMDB0240294;HMDB0037815;HMDB0012710;HMDB0059927	2-O-Methylascorbic acid;5-(Methylthio)-2-[(methylthio)methyl]-2-pentenal;3-Dehydroquinate;2-Hydroxy-2-(2-oxopropyl)butanedioic acid	190.048
HMDB0240294;HMDB0037815;HMDB0012710;HMDB0059927	2-O-Methylascorbic acid;5-(Methylthio)-2-[(methylthio)methyl]-2-pentenal;3-Dehydroquinate;2-Hydroxy-2-(2-oxopropyl)butanedioic acid	190.048
HMDB0028753;HMDB0015673;HMDB0028837;HMDB0011165;HMDB0062795	Aspartyl-Glycine;Carglumic acid;Glycyl-Aspartate;L-beta-aspartyl-L-glycine ;N-carbamoylglutamic Acid	190.059
HMDB0028753;HMDB0015673;HMDB0028837;HMDB0011165;HMDB0062795	Aspartyl-Glycine;Carglumic acid;Glycyl-Aspartate;L-beta-aspartyl-L-glycine ;N-carbamoylglutamic Acid	190.059
HMDB0013804;HMDB0037763;HMDB0059904;HMDB0059906;HMDB0036685;HMDB0036178;HMDB0036572	beta-Damascenone;xi-3-(4-Isopropylphenyl)-2-methylpropanal;dehydro-beta-Ionone;Megastigmatrienone;2,2,6,7-Tetramethylbicyclo[4.3.0]nona-1(9),4-dien-8-one;2-(3-Phenylpropyl)tetrahydrofuran;3,5,8-Megastigmatrien-7-one	190.136
HMDB0015155;HMDB0041900	Isosorbide Mononitrate;gamma-Carboxyglutamic acid	191.043
HMDB0015155;HMDB0041900	Isosorbide Mononitrate;gamma-Carboxyglutamic acid	191.043
HMDB0040333;HMDB0040332;HMDB0031346	Dihydro-4,6-dimethyl-2-(1-methylethyl)-4H-1,3,5-dithiazine;Dihydro-6-isopropyl-2,4-dimethyl-4H-1,3,5-dithiazine;Calystegine C1	191.079
HMDB0003072	Quinic acid	192.063
HMDB0036565;HMDB0059883;HMDB0037139;HMDB0033545;HMDB0035753;HMDB0029820;HMDB0029825;HMDB0031733;HMDB0029823;HMDB0029821;HMDB0034979;HMDB0029822;HMDB0032498;HMDB0036684;HMDB0032541;HMDB0034959;HMDB0036818;HMDB0034671;HMDB0036144;HMDB0035682;HMDB0029824;HMDB0041615;HMDB0036022;HMDB0036027	beta-Ionone;alpha-Ionone;4-(2,6,6-Trimethyl-1,3-cyclohexadien-1-yl)-2-butanone;(2E,4Z,7Z)-2,4,7-Tridecatrienal;(R)-(E)-4,7-Megastigmadien-9-one;2,6-Diisopropyl-3-methylphenol;2,3-Diisopropyl-5-methylphenol;4-(4-Methyl-3-pentenyl)-3-cyclohexene-1-carboxaldehyde;2,4-Diisopropyl-5-methylphenol;2,5-Diisopropyl-4-methylphenol;gamma-Ionone;2,5-Diisopropyl-3-methylphenol;Pseudoionone;2,4,5,7alpha-Tetrah…	192.151
HMDB0094708	Tetraethylene glycol	194.116
HMDB0037734;HMDB0037725;HMDB0036226;HMDB0135672	Isobutyl 2-furanpropionate;Hexyl 2-furoate;2,6-Dimethoxy-4-propylphenol;4-(3-hydroxybutyl)-2-methoxyphenol	196.11
HMDB0032055	N-Acetylhistidine	197.08
HMDB0059698;HMDB0036648	Cadalene;7-Isopropyl-1,4-dimethylazulene	198.142
HMDB0000638;HMDB0034136;HMDB0030998;HMDB0034137;HMDB0040166;HMDB0036225;HMDB0033619;HMDB0034128;HMDB0032310;HMDB0035410;HMDB0059868;HMDB0032440	Dodecanoic acid;Octyl butanoate;Ethyl decanoate;Octyl 2-methylpropanoate;Decyl acetate;Pentyl heptanoate;Hexyl hexanoate;Isopropyl nonanoate;2-Heptyl butyrate;(R)-Dihydrocitronellol acetate;Isobutyl octanoate;Nonanal propyleneglycol acetal	200.178
HMDB0000832;HMDB0059745;HMDB0041540;HMDB0013116	Capryloylglycine;N-Acetylaminooctanoic acid;N-(5-Methyl-3-oxohexyl)alanine;Valproylglycine	201.137
HMDB0013224	Caproylcholine	201.173
HMDB0038440;HMDB0062715	1-Isothiocyanato-7-(methylthio)heptane;N-acetyl-L-2-aminoadipate(2-)	203.08
HMDB0028846;HMDB0028951	Glycyl-Lysine;Lysyl-Glycine	203.127
HMDB0031665	Daucic acid	204.028
HMDB0028819;HMDB0028746;HMDB0028840;HMDB0011667;HMDB0011162;HMDB0028683	Glutamylglycine;Aspartyl-Alanine;Glycyl-Glutamate;gamma-Glutamylglycine;L-beta-aspartyl-L-alanine ;Alanyl-Aspartic acid	204.075
HMDB0001422	3-Hydroxy-N6,N6,N6-trimethyl-L-lysine	204.148
HMDB0004231	Pantothenol	205.132
HMDB0000379;HMDB0001451;HMDB0014312;HMDB0003518;HMDB0059932;HMDB0006471	2-Methylcitric acid;(R)-lipoic acid;(S)-lipoic acid;Homocitric acid;3-(Carboxymethyl)-3-hydroxypentanedioic acid;Methylisocitric acid	206.043
HMDB0014634	Miglitol	207.111
HMDB0060611	N-Desmethyl tapentadol	207.162
HMDB0029968;HMDB0033942	Ethyl beta-D-glucopyranoside;Dambonitol	208.095
HMDB0038047;HMDB0036821;HMDB0034984;HMDB0132947;HMDB0041636;HMDB0037776;HMDB0031869;HMDB0036824;HMDB0034672;HMDB0035228;HMDB0036686;HMDB0040233;HMDB0029668;HMDB0038529	Carvyl propionate;3-Hydroxy-beta-ionone;(5R,6S)-5,6-Epoxy-7-megastigmen-9-one;1-(4-methoxyphenyl)-4-methylpentan-3-ol;(3R,8E)-3-Hydroxy-5,8-megastigmadien-7-one;5,9:6,9-Diepoxy-3-megastigmene;(S,E)-Lyratol propanoate;Acetal R;(5alpha,8beta,9beta)-5,9-Epoxy-3,6-megastigmadien-8-ol;Theaspirone A;2,2,6,7-Tetramethylbicyclo[4.3.0]nona-1(9),4-diene-7,8-diol;2,3,5,6,8,8a-Hexahydro-2,5,5,8a-tetramethyl-…	208.146
HMDB0011714;HMDB0132221;HMDB0142180;HMDB0125515;HMDB0141331;HMDB0127946;HMDB0142181;HMDB0125514;HMDB0127947;HMDB0127490;HMDB0141258;HMDB0125516;HMDB0035484;HMDB0142176;HMDB0132228;HMDB0140909;HMDB0142177;HMDB0142178	Vanilpyruvic acid;3-(2,3-dihydroxy-4-methoxyphenyl)prop-2-enoic acid;2-benzyl-2-hydroxypropanedioic acid;(2E)-3-(2,4-dihydroxy-3-methoxyphenyl)prop-2-enoic acid;3-(3,5-dihydroxy-4-methoxyphenyl)prop-2-enoic acid;3-(2,4-dihydroxy-5-methoxyphenyl)prop-2-enoic acid;2-[(3-hydroxyphenyl)methyl]propanedioic acid;(2E)-3-(2,4-dihydroxy-5-methoxyphenyl)prop-2-enoic acid;3-(2,4-dihydroxy-3-methoxyphenyl)pr…	210.053
HMDB0031014;HMDB0038291;HMDB0038249;HMDB0038258;HMDB0030425;HMDB0032052;HMDB0037307;HMDB0041554;HMDB0040232;HMDB0037286;HMDB0032098;HMDB0037390	Methyl (2E,6Z)-dodecadienoate;2-Propenyl cyclohexanebutanoate;Isobornyl propionate;Neryl propionate;Linalyl propionate;alpha-Terpineol propanoate;Propyl 2,4-decadienoate;Artemisyl propionate;Octahydro-2,5,5,8a-tetramethyl-7H-1-benzopyran-7-one;Citral propylene glycol acetal;Cepanone;Tsibulin 1	210.162
HMDB0062567	N-phosphocreatinate(2-)	211.036
HMDB0028885;HMDB0028843	Histidinyl-Glycine;Glycyl-Histidine	212.091
HMDB0028885;HMDB0028843	Histidinyl-Glycine;Glycyl-Histidine	212.091
HMDB0059744	3,4-Methyleneazelaic acid	212.105
HMDB0041807;HMDB0032018;HMDB0032583;HMDB0130049	3-Phenoxybenzoic acid;Phenyl salicylate;4'-Hydroxy-2-biphenylcarboxylic acid;3-[(1E)-buta-1,3-dien-1-yl]-5-hydroxy-1H-isochromen-1-one	214.062
HMDB0000114;HMDB0059660	Glycerylphosphorylethanolamine;sn-glycero-3-Phosphoethanolamine	215.056
HMDB0013239	Heptanoylcholine	215.189
HMDB0028685;HMDB0000856;HMDB0028790;HMDB0028701	Alanyl-Glutamine;N-a-Acetylcitrulline;Glutaminylalanine;Alanyl-Gamma-glutamate	217.106
HMDB0028686;HMDB0003764;HMDB0006248;HMDB0036301;HMDB0028872;HMDB0029040	Alanyl-Glutamic acid;Glutamylalanine;gamma-Glutamylalanine;N-gamma-L-Glutamyl-D-alanine;Hydroxyprolyl-Serine;Serinyl-Hydroxyproline	218.09
HMDB0038441	1-Isothiocyanato-7-(methylsulfinyl)heptane	219.074
HMDB0041942	N-Acetyl-S-(N-methylcarbamoyl)cysteine	220.053
HMDB0059775	3-Hydroxy-3-carboxymethyl-adipic acid	220.058
HMDB0030290	Cuscohygrine	224.189
HMDB0014752;HMDB0032558	Furazolidone;Dinitolmide	225.038
HMDB0006695;HMDB0094651;HMDB0029018;HMDB0040573;HMDB0028871	Prolylhydroxyproline;Pyroglutamylvaline;Prolyl-Hydroxyproline;Tetraacetylethylenediamine;Hydroxyprolyl-Proline	228.111
HMDB0006695;HMDB0094651;HMDB0029018;HMDB0040573;HMDB0028871	Prolylhydroxyproline;Pyroglutamylvaline;Prolyl-Hydroxyproline;Tetraacetylethylenediamine;Hydroxyprolyl-Proline	228.111
HMDB0006695;HMDB0094651;HMDB0029018;HMDB0040573;HMDB0028871	Prolylhydroxyproline;Pyroglutamylvaline;Prolyl-Hydroxyproline;Tetraacetylethylenediamine;Hydroxyprolyl-Proline	228.111
HMDB0000806;HMDB0031072;HMDB0033788;HMDB0061781;HMDB0037495;HMDB0038034;HMDB0034461;HMDB0036216;HMDB0037312;HMDB0038969;HMDB0059865;HMDB0032548;HMDB0032318;HMDB0002221	Myristic acid;12-Methyltridecanoic acid;Ethyl dodecanoate;10-Methyltridecanoic acid;3-Methylbutyl nonanoate;Nonyl isovalerate;Heptyl heptanoate;Hexyl octanoate;Decyl butanoate;Dodecyl acetate;Isobutyl decanoate;Undecanal propyleneglycol acetal;Hexanal octane-1,3-diol acetal;2,6,10-Trimethylundecanoic acid	228.209
HMDB0003045	Ergothioneine	229.089
HMDB0013267	N-Decanoylglycine	229.168
HMDB0041947	N1,N8-Diacetylspermidine	229.179
HMDB0041646;HMDB0128010;HMDB0041789;HMDB0132500;HMDB0125163	2,4-Dihydroxyacetophenone 5-sulfate;(4-ethenyl-2,6-dihydroxyphenyl)oxidanesulfonic acid;Vanillin 4-sulfate;2-[4-(sulfooxy)phenyl]acetic acid;2-[3-(sulfooxy)phenyl]acetic acid	232.004
HMDB0033349	Casimiroin	233.07
HMDB0033349	Casimiroin	233.07
HMDB0033349	Casimiroin	233.07
HMDB0033349	Casimiroin	233.07
HMDB0033349	Casimiroin	233.07
HMDB0033349	Casimiroin	233.07
HMDB0033349	Casimiroin	233.07
HMDB0033349	Casimiroin	233.07
HMDB0129372;HMDB0136751;HMDB0136752;HMDB0034345;HMDB0136750;HMDB0136754;HMDB0040408;HMDB0136753	3-(4-methoxy-1-benzofuran-5-yl)-3-oxopropanoic acid;4-(hydroxymethyl)-2-oxo-2H-chromen-7-yl acetate;8-hydroxy-4-methyl-2-oxo-2H-chromen-7-yl acetate;7-Acetoxy-6-methoxycoumarin;6-hydroxy-4-methyl-2-oxo-2H-chromen-7-yl acetate;4-methyl-2-oxo-2H-chromen-7-yl 2-hydroxyacetate;7-Hydroxy-2-methyl-4-oxo-4H-1-benzopyran-5-acetic acid;5-hydroxy-4-methyl-2-oxo-2H-chromen-7-yl acetate	234.053
HMDB0028828;HMDB0029057;HMDB0011169;HMDB0029038;HMDB0028763;HMDB0029158	Glutamylserine;Threoninyl-Aspartate;L-beta-aspartyl-L-threonine ;Serylglutamic acid;Aspartyl-Threonine;gamma-Glutamylserine	234.085
HMDB0124934;HMDB0142000	6-(acetyloxy)-3,4,5-trihydroxyoxane-2-carboxylic acid;3,4,5-trihydroxy-6-(2-oxoethoxy)oxane-2-carboxylic acid	236.053
HMDB0029418	S-Cysteinosuccinic acid	237.031
HMDB0013639;HMDB0037848;HMDB0060278	8-[(Aminomethyl)sulfanyl]-6-sulfanyloctanoic acid;N-(1-Deoxy-1-fructosyl)glycine;Fructoseglycine	237.085
HMDB0029700;HMDB0040286;HMDB0032585;HMDB0062295	Cinnamyl benzoate;Benzyl cinnamate;4'-Methoxychalcone;15(R)-hydroperoxy-EPE	238.099
HMDB0036006;HMDB0029752	Xanthopurpurin;Dantron	240.042
HMDB0033071	Propyl 1-(propylsulfinyl)propyl disulfide	240.067
HMDB0029954	D-glycero-L-galacto-Octulose	240.084
HMDB0029954	D-glycero-L-galacto-Octulose	240.085
HMDB0029954	D-glycero-L-galacto-Octulose	240.085
HMDB0061112;HMDB0030254;HMDB0041756;HMDB0127748;HMDB0142074;HMDB0128721;HMDB0125804;HMDB0128672;HMDB0038627;HMDB0128705;HMDB0125802;HMDB0127826	3-Carboxy-4-methyl-5-propyl-2-furanpropionic acid;3-(3,4,5-Trimethoxyphenyl)propanoic acid;Isopropyl 3-(3,4-dihydroxyphenyl)-2-hydroxypropanoate;4-hydroxy-5-(4-hydroxy-3-methoxyphenyl)pentanoic acid;3-(2,3,4-trimethoxyphenyl)propanoic acid;4-(3-hydroxyprop-1-en-1-yl)-2,3,6-trimethoxyphenol;2-(hydroxymethyl)-7-methoxy-2-methyl-3,4-dihydro-2H-1-benzopyran-4,5-diol;3-(6,7-dimethoxy-2H-1,3-benzodioxo…	240.1
HMDB0014862	Imiquimod	240.136
HMDB0038588	Dioscoretine	241.168
HMDB0015394	Telbivudine	242.09
HMDB0013286	N-Undecanoylglycine	243.183
HMDB0013286	N-Undecanoylglycine	243.184
HMDB0029439;HMDB0029016;HMDB0028864;HMDB0029157;HMDB0028827	(2S,4S)-Pinnatanine;Prolyl-Glutamate;Hydroxyprolyl-Hydroxyproline;gamma-Glutamylproline;Glutamylproline	244.106
HMDB0059773	S-3-oxodecanoyl cysteamine	245.145
HMDB0028964;HMDB0029132	Lysyl-Valine;Valyl-Lysine	245.174
HMDB0028964;HMDB0029132	Lysyl-Valine;Valyl-Lysine	245.174
HMDB0094710;HMDB0134080;HMDB0130016;HMDB0125171;HMDB0134074;HMDB0134069;HMDB0128001;HMDB0134064;HMDB0134071;HMDB0134083	3-[3-(Sulfooxy)phenyl]propanoic acid;{[3-(2-hydroxyphenyl)oxiran-2-yl]methoxy}sulfonic acid;2-[4-(sulfooxy)phenyl]propanoic acid;3-[4-(sulfooxy)phenyl]propanoic acid;[2-hydroxy-3-(3-hydroxyprop-1-en-1-yl)phenyl]oxidanesulfonic acid;{[1-(2-hydroxyphenyl)-3-oxopropan-2-yl]oxy}sulfonic acid;(4-ethenyl-2-hydroxy-6-methoxyphenyl)oxidanesulfonic acid;[2-hydroxy-3-(3-oxopropyl)phenyl]oxidanesulfonic aci…	246.02
HMDB0062547	2-Hydroxyacetaminophen sulfate	247.015
HMDB0028749;HMDB0011163	Aspartyl-Aspartate;L-beta-aspartyl-L-aspartic acid	248.064
HMDB0001526;HMDB0006878	S-Acetyldihydrolipoamide;S-Acetyldihydrolipoamide-E	249.085
HMDB0001526;HMDB0006878	S-Acetyldihydrolipoamide;S-Acetyldihydrolipoamide-E	249.085
HMDB0001526;HMDB0006878	S-Acetyldihydrolipoamide;S-Acetyldihydrolipoamide-E	249.085
HMDB0094646	2-Pentanamido-3-phenylpropanoic acid	249.137
HMDB0002012;HMDB0094669;HMDB0032116;HMDB0134155;HMDB0135907;HMDB0038804;HMDB0133182	Ubiquinone-1;Methyl neopentyl phthalic acid;Helinorbisabone;2-[2,4-dihydroxy-3-(3-methylbut-2-en-1-yl)phenyl]propanoic acid;3-hydroxy-3-[4-hydroxy-3-(3-methylbut-2-en-1-yl)phenyl]propanoic acid;3,4-Dihydro-6-hydroxy-2,5,7,8-tetramethyl-2H-1-benzopyran-2-carboxylic acid;2-hydroxy-3-[4-hydroxy-3-(3-methylbut-2-en-1-yl)phenyl]propanoic acid	250.121
HMDB0003254;HMDB0038662	Muramic acid;N-(1-Deoxy-1-fructosyl)alanine	251.101
HMDB0003312;HMDB0030670;HMDB0036619;HMDB0134549;HMDB0137527;HMDB0134546;HMDB0033153;HMDB0130927;HMDB0130510;HMDB0140470;HMDB0137521;HMDB0134545;HMDB0134548;HMDB0134550;HMDB0125091;HMDB0133314;HMDB0137530;HMDB0130504;HMDB0134547;HMDB0130498;HMDB0030874;HMDB0137524;HMDB0030699;HMDB0137607;HMDB0130907;HMDB0004195	Daidzein;Chrysophanol;5,7-Dihydroxyflavone;3-hydroxy-2-(4-hydroxyphenyl)-4H-chromen-4-one;4,6-dihydroxy-2-(phenylmethylidene)-2,3-dihydro-1-benzofuran-3-one;3,6-dihydroxy-2-phenyl-4H-chromen-4-one;(Z)-4',6-Dihydroxyaurone;6,7-dihydroxy-2-phenyl-4H-chromen-4-one;7,8-dihydroxy-3-phenyl-4H-chromen-4-one;2-(3,5-dihydroxyphenyl)-4H-chromen-4-one;5,6-dihydroxy-2-(phenylmethylidene)-2,3-dihydro-1-benzof…	254.058
HMDB0003229;HMDB0012328;HMDB0002186;HMDB0032638;HMDB0037647;HMDB0041422;HMDB0033791;HMDB0038958;HMDB0035877;HMDB0031053;HMDB0010735;HMDB0031711;HMDB0031145	Palmitoleic acid;Palmitelaidic acid;Hypogeic acid;(Z)-5-Hexadecenoic acid;(E)-11-Hexadecenoic acid;(Z)-14-Methyl-6-pentadecenoic acid;(E)-3-Hexadecenoic acid;Citronellyl hexanoate;(Z)-13-Hexadecenoic acid;(E)-6-Hexadecenoic acid;Trans-Hexa-dec-2-enoic acid;15-Hexadecanolide;5-Dodecyldihydro-2(3H)-furanone	254.225
HMDB0000884;HMDB0004813;HMDB0002331	Ribothymidine;3-Methyluridine;Imidazoleacetic acid riboside	258.085
HMDB0000872;HMDB0041618;HMDB0040429;HMDB0059947;HMDB0059946	Tetradecanedioic acid;Diisobutyl adipate;Diethyl decanedioate;1-Hydroxypropan-2-yl 2-isopropyl-5-methylcyclohexyl carbonate;2-Hydroxypropyl 2-isopropyl-5-methylcyclohexyl carbonate	258.183
HMDB0141789;HMDB0141791;HMDB0128954;HMDB0039616;HMDB0141787;HMDB0128951;HMDB0128965;HMDB0128956;HMDB0040630;HMDB0141790;HMDB0033265;HMDB0128955;HMDB0131199;HMDB0128953;HMDB0141792	5-[(E)-2-(3,5-dihydroxyphenyl)ethenyl]benzene-1,2,3-triol;4-[3-(3,5-dihydroxyphenyl)oxiran-2-yl]benzene-1,2-diol;8-hydroxy-7-methoxy-6-(3-oxobut-1-en-1-yl)-2H-chromen-2-one;Orientalone;5-[(E)-2-(3,4-dihydroxyphenyl)ethenyl]benzene-1,2,3-triol;6-[(1Z)-2-hydroxy-3-oxobut-1-en-1-yl]-7-methoxy-2H-chromen-2-one;1-(7-methoxy-2-oxo-2H-chromen-6-yl)butane-2,3-dione;6-(4-hydroxy-3-oxobut-1-en-1-yl)-7-meth…	260.069
HMDB0061189;HMDB0062555	3-Hydroxyisovalerylcarnitine;hydroxyisovaleroyl carnitine	261.158
HMDB0028752;HMDB0028815;HMDB0011164;HMDB0030419	Aspartyl-Glutamate;Glutamylaspartic acid;L-beta-aspartyl-L-glutamic acid ;gamma-Glutamylaspartic acid	262.08
HMDB0029437	Nopalinic acid	262.117
HMDB0031897	Phaseolic acid	262.142
HMDB0031897	Phaseolic acid	262.142
HMDB0038663	D-1-[(3-Carboxypropyl)amino]-1-deoxyfructose	265.116
HMDB0032437;HMDB0125085	Monoglyceride citrate;3-oxo-3-[(3,4,5,6-tetrahydroxyoxan-2-yl)methoxy]propanoic acid	266.064
HMDB0000830;HMDB0037842	Neuraminic acid;N-(1-Deoxy-1-fructosyl)serine	267.095
HMDB0029560	Hesperaline	267.147
HMDB0005808;HMDB0002034;HMDB0130376;HMDB0130764;HMDB0132856;HMDB0130902;HMDB0130901;HMDB0130765;HMDB0033036;HMDB0130383;HMDB0036586;HMDB0132456;HMDB0033994;HMDB0030720	Formononetin;Homolanthionine;3-(3-hydroxyphenyl)-7-methoxy-4H-chromen-4-one;5-hydroxy-7-methoxy-3-phenyl-4H-chromen-4-one;7-hydroxy-6-methoxy-3-phenyl-4H-chromen-4-one;6-hydroxy-5-methoxy-2-phenyl-4H-chromen-4-one;5-hydroxy-6-methoxy-2-phenyl-4H-chromen-4-one;7-hydroxy-5-methoxy-3-phenyl-4H-chromen-4-one;8-Hydroxy-1-methoxy-3-methylanthraquinone;7-hydroxy-3-(3-methoxyphenyl)-4H-chromen-4-one;1,3-…	268.074
HMDB0032109;HMDB0040382;HMDB0060647	Koeniginequinone B;Pummeline;4-hydroxy ketorolac	271.084
HMDB0013317	Tridecanoylglycine	271.215
HMDB0013322	Undecanoylcholine	271.251
HMDB0003976	D-Glucuronic acid 1-phosphate	274.009
HMDB0029147;HMDB0011738;HMDB0028817;HMDB0028833;HMDB0005766;HMDB0028796	N-gamma-Glutamylglutamine;N2-gamma-Glutamylglutamine;Glutamylglutamine;Glutamyl-Gamma-glutamate;Norophthalmic acid;Glutaminylglutamic acid	275.112
HMDB0003869;HMDB0004207;HMDB0028950;HMDB0029154	Epsilon-(gamma-Glutamyl)-lysine;Glutamyllysine;Lysyl-Glutamate;gamma-Glutamyllysine	275.148
HMDB0041724;HMDB0034454;HMDB0131144	Dihydroferulic acid 4-sulfate;5-(4-Acetoxy-1-butynyl)-2,2'-bithiophene;3-[4-methoxy-3-(sulfooxy)phenyl]propanoic acid	276.029
HMDB0011737;HMDB0028818;HMDB0042036	gamma-Glutamylglutamic acid;Glutamylglutamic acid;Thymidine glycol	276.096
HMDB0000279;HMDB0062698	Saccharopine;L-saccharopinate(1-)	276.132
HMDB0001495;HMDB0014585;HMDB0038493;HMDB0006868	Queuine;Entecavir;N-(1-Deoxy-1-fructosyl)proline;S-(2-Methylpropionyl)-dihydrolipoamide-E	277.118
HMDB0037844	N-(1-Deoxy-1-fructosyl)valine	279.132
HMDB0037844	N-(1-Deoxy-1-fructosyl)valine	279.132
HMDB0062656	Linoleamide	279.256
HMDB0036095;HMDB0038545;HMDB0041144;HMDB0036695;HMDB0036094;HMDB0133288;HMDB0041003;HMDB0035620;HMDB0036051;HMDB0240284	13-Hydroxyabscisic acid;(1beta,4alpha,5alpha,6beta,8alpha,10b)-1,10:4,5-Diepoxy-6-hydroxy-7(11)-germacren-12,8-olide;8-Deoxy-11,13-dihydroxygrosheimin;Crispolide;Nigellic acid;2-hydroxy-3-[4-hydroxy-3-methoxy-5-(3-methylbut-2-en-1-yl)phenyl]propanoic acid;Vulgarolide;Artabsinolide A;Dihydromarasmone;Hydroxystilbamidine	280.131
HMDB0037843	N-(1-Deoxy-1-fructosyl)threonine	281.111
HMDB0037843	N-(1-Deoxy-1-fructosyl)threonine	281.111
HMDB0061822	Hexaethylene glycol	282.168
HMDB0000207;HMDB0003231;HMDB0000573;HMDB0240219;HMDB0062703;HMDB0041480;HMDB0059871;HMDB0062218;HMDB0062242;HMDB0002080	Oleic acid;Vaccenic acid;Elaidic acid;cis-Vaccenic acid;Octadec-9-enoic Acid;(Z)-13-Octadecenoic acid;Ethyl 9-hexadecenoate;(E)-13-Octadecenoic acid;7Z-octadecenoic acid;Petroselinic acid	282.256
HMDB0000827;HMDB0061946;HMDB0029811;HMDB0031066	Stearic acid;Hexyl dodecanoate;Ethyl hexadecanoate;16-Methylheptadecanoic acid	284.272
HMDB0000827;HMDB0061946;HMDB0029811;HMDB0031066	Stearic acid;Hexyl dodecanoate;Ethyl hexadecanoate;16-Methylheptadecanoic acid	284.272
HMDB0002172;HMDB0062649	N1,N12-Diacetylspermine;N(1),N(12)-diacetylsperminium(2+)	286.237
HMDB0002172;HMDB0062649	N1,N12-Diacetylspermine;N(1),N(12)-diacetylsperminium(2+)	286.237
HMDB0002089	N-Ribosylhistidine	287.112
HMDB0032358	Lauroyl diethanolamide	287.246
HMDB0034913;HMDB0037554	Imazamethabenz-methyl;(Â±)-Rollipyrrole	288.147
HMDB0005765	Ophthalmic acid	289.127
HMDB0012267	N-Succinyl-L,L-2,6-diaminopimelate	290.111
HMDB0015109	Edetic Acid	292.091
HMDB0015109	Edetic Acid	292.091
HMDB0015109	Edetic Acid	292.091
HMDB0015109	Edetic Acid	292.091
HMDB0015109	Edetic Acid	292.091
HMDB0037840;HMDB0039780	N-(1-Deoxy-1-fructosyl)leucine;N-(1-Deoxy-1-fructosyl)isoleucine	293.147
HMDB0038753;HMDB0038752	Distichonic acid B;Distichonic acid A	294.106
HMDB0035754;HMDB0040646;HMDB0035722;HMDB0034779;HMDB0005783	Phytuberin;Myrsinone;Tanacetol A;Nordihydrocapsiate;Gingerol	294.183
HMDB0014607	Sodium Tetradecyl Sulfate	294.187
HMDB0036156;HMDB0039812;HMDB0039814;HMDB0041617;HMDB0039810;HMDB0036867	Deoxynivalenol;Cyclocalopin C1;Cyclocalopin E;Chavicol O-beta-glucopyranoside;Cyclocalopin A;Marasmal	296.126
HMDB0041551;HMDB0039376;HMDB0038120	3,8-Dihydroxy-6-methoxy-7(11)-eremophilen-12,8-olide;Methyl dihydrophaseate;Ovalicin	296.162
HMDB0010323	Phenethylamine glucuronide	297.121
HMDB0013648	Palmitoleoyl Ethanolamide	297.267
HMDB0037560;HMDB0036159	3,7,8,15-Scirpenetetrol;Toxin T2 tetrol	298.142
HMDB0037560;HMDB0036159	3,7,8,15-Scirpenetetrol;Toxin T2 tetrol	298.142
HMDB0034297;HMDB0031127;HMDB0034074;HMDB0030981;HMDB0061650;HMDB0030980;HMDB0030979;HMDB0010736	Ricinoleic acid;5-Hexyltetrahydro-2-furanoctanoic acid;5-Oxooctadecanoic acid;11-Oxooctadecanoic acid;9,10-epoxyoctadecanoic acid;10-Oxooctadecanoic acid;9-Oxooctadecanoic acid;3-Oxooctadecanoic acid	298.251
HMDB0000252;HMDB0002100;HMDB0001480;HMDB0062807;HMDB0062571	Sphingosine;Palmitoylethanolamide;3-Dehydrosphinganine;Sphingosine(1+);3-dehydrosphinganinium(1+)	299.283
HMDB0000252;HMDB0002100;HMDB0001480;HMDB0062807;HMDB0062571	Sphingosine;Palmitoylethanolamide;3-Dehydrosphinganine;Sphingosine(1+);3-dehydrosphinganinium(1+)	299.283
HMDB0014436	Chlorambucil	303.08
HMDB0034879	1-[(5-Amino-5-carboxypentyl)amino]-1-deoxyfructose	308.158
HMDB0034879	1-[(5-Amino-5-carboxypentyl)amino]-1-deoxyfructose	308.159
HMDB0030496;HMDB0036489;HMDB0035724	ACRL Toxin II;Dihydrocumambrin A;15-Deacetylcalonectrin	308.163
HMDB0015461	Glycodiazine	309.08
HMDB0000230;HMDB0000773	N-Acetylneuraminic acid;N-Acetyl-a-neuraminic acid	309.106
HMDB0000230;HMDB0000773	N-Acetylneuraminic acid;N-Acetyl-a-neuraminic acid	309.106
HMDB0000230;HMDB0000773	N-Acetylneuraminic acid;N-Acetyl-a-neuraminic acid	309.106
HMDB0000230;HMDB0000773	N-Acetylneuraminic acid;N-Acetyl-a-neuraminic acid	309.106
HMDB0000230;HMDB0000773	N-Acetylneuraminic acid;N-Acetyl-a-neuraminic acid	309.106
HMDB0000230;HMDB0000773	N-Acetylneuraminic acid;N-Acetyl-a-neuraminic acid	309.106
HMDB0040980;HMDB0040756	Valdiate;3-Hydroxy-6,8-dimethoxy-7(11)-eremophilen-12,8-olide	310.178
HMDB0004824;HMDB0001961	N2,N2-Dimethylguanosine;1,7-Dimethylguanosine	311.122
HMDB0032549	N-Undecylbenzenesulfonic acid	312.176
HMDB0060627	Malaoxon	314.06
HMDB0005033	Valdecoxib	314.073
HMDB0005033	Valdecoxib	314.073
HMDB0062734	2-S-cysteinyl-DOPA	316.071
HMDB0037839	N-(1-Deoxy-1-fructosyl)histidine	317.122
HMDB0037839	N-(1-Deoxy-1-fructosyl)histidine	317.122
HMDB0037839	N-(1-Deoxy-1-fructosyl)histidine	317.124
HMDB0135412	{2-hydroxy-5-[(2E)-3-phenylprop-2-enoyl]phenyl}oxidanesulfonic acid	320.034
HMDB0033555;HMDB0035284	Isomugineic acid;D-Fructosazine	320.124
HMDB0013220	Beta-Citryl-L-glutamic acid	321.07
HMDB0136090	2-(3,4,5-trihydroxyphenyl)-3,4-dihydro-2H-1-benzopyran-3,4,5,7-tetrol	322.07
HMDB0000600;HMDB0014716	Galactosylhydroxylysine;Valaciclovir	324.153
HMDB0035848;HMDB0034576;HMDB0035357;HMDB0035847;HMDB0033504	Monoacetoxyscirpenol;3-Acetoxyscirpene-4,15-diol;Blumealactone C;4-Acetoxyscirpene-3,15-diol;AF Toxin II	324.157
HMDB0031031;HMDB0059915	2-Dodecylbenzenesulfonic acid;4-Dodecylbenzenesulfonic Acid	326.192
HMDB0061835	Heptaethylene glycol	326.194
HMDB0013078;HMDB0013645	Stearoylethanolamide;N,N-Dimethylsphingosine	327.314
HMDB0014910;HMDB0041395;HMDB0041396;HMDB0030643;HMDB0011680	Malathion;2,3-Di-O-methylellagic acid;2,8-Di-O-methylellagic acid;Blighinone;Inosine 2',3'-cyclic phosphate	330.038
HMDB0035042;HMDB0038014;HMDB0035041;HMDB0034987;HMDB0134715;HMDB0134710;HMDB0134705;HMDB0134708;HMDB0134707;HMDB0134706;HMDB0134711;HMDB0134709;HMDB0030787;HMDB0134714;HMDB0134713;HMDB0134712	Gibberellin A45;Gibberellin A70;Gibberellin A51;Gibberellin A61;3-[8-hydroxy-2-(1-hydroxy-4-methylpent-3-en-1-yl)-2-methyl-2H-chromen-5-yl]propanoic acid;3-[8-hydroxy-5-methyl-5-(4-methylpent-3-en-1-yl)-3,6-dioxatricyclo[5.4.0.0Â²,â´]undeca-1(11),7,9-trien-11-yl]propanoic acid;3-[8-hydroxy-2-(hydroxymethyl)-2-(4-methylpent-3-en-1-yl)-2H-chromen-5-yl]propanoic acid;3-[7,8-dihydroxy-2-methyl-2-(4-…	332.162
HMDB0035041;HMDB0034987;HMDB0038014;HMDB0035042;HMDB0134710;HMDB0134705;HMDB0134715;HMDB0030787;HMDB0134708;HMDB0134707;HMDB0134709;HMDB0134706;HMDB0134711;HMDB0134713;HMDB0134712;HMDB0134714	Gibberellin A51;Gibberellin A61;Gibberellin A70;Gibberellin A45;3-[8-hydroxy-5-methyl-5-(4-methylpent-3-en-1-yl)-3,6-dioxatricyclo[5.4.0.0Â²,â´]undeca-1(11),7,9-trien-11-yl]propanoic acid;3-[8-hydroxy-2-(hydroxymethyl)-2-(4-methylpent-3-en-1-yl)-2H-chromen-5-yl]propanoic acid;3-[8-hydroxy-2-(1-hydroxy-4-methylpent-3-en-1-yl)-2-methyl-2H-chromen-5-yl]propanoic acid;(R)-Marmin;3-[7,8-dihydroxy-2-m…	332.162
HMDB0011649	1-(sn-Glycero-3-phospho)-1D-myo-inositol	334.067
HMDB0015186	Penicillin G	334.099
HMDB0015186	Penicillin G	334.099
HMDB0000489	Aspartylglycosamine	335.133
HMDB0000489	Aspartylglycosamine	335.133
HMDB0031678	Pipericine	335.319
HMDB0041541	N2-Fructopyranosylarginine	336.165
HMDB0133756;HMDB0133622;HMDB0133621;HMDB0034242;HMDB0133625;HMDB0133760;HMDB0029681;HMDB0041191;HMDB0133628;HMDB0133758;HMDB0133633;HMDB0133764	3,4,5-trihydroxy-6-{[(3E)-2-oxo-4-phenylbut-3-en-1-yl]oxy}oxane-2-carboxylic acid;3,4,5-trihydroxy-6-[(2Z)-3-oxo-2-(phenylmethylidene)propoxy]oxane-2-carboxylic acid;3,4,5-trihydroxy-6-{[(2E)-2-methyl-3-phenylprop-2-enoyl]oxy}oxane-2-carboxylic acid;alpha-Hydrojuglone 4-O-b-D-glucoside;3,4,5-trihydroxy-6-{3-[(1Z)-2-methyl-3-oxoprop-1-en-1-yl]phenoxy}oxane-2-carboxylic acid;3,4,5-trihydroxy-6-{4-[…	338.101
HMDB0014876	Pentamidine	340.189
HMDB0014842;HMDB0030184;HMDB0031998	Naltrexone;(S)-Isocorydine;Peroxysimulenoline	341.163
HMDB0000258;HMDB0000163;HMDB0002923;HMDB0000186;HMDB0000740;HMDB0000975;HMDB0033368;HMDB0000055;HMDB0000048;HMDB0011740;HMDB0011742;HMDB0029919;HMDB0006792;HMDB0029902;HMDB0038489;HMDB0133305;HMDB0041627;HMDB0029898;HMDB0125600;HMDB0029880;HMDB0039876;HMDB0060068;HMDB0039727;HMDB0029933;HMDB0039237;HMDB0029882;HMDB0005826;HMDB0006603	Sucrose;D-Maltose;Isomaltose;Alpha-Lactose;Lactulose;Trehalose;DEAE-cellulose;Cellobiose;Melibiose;Turanose;Kojibiose;Maltulose;Epimelibiose;Galabiose;Allolactose;6-({[3,4,5-trihydroxy-6-(hydroxymethyl)oxan-2-yl]oxy}methyl)oxane-2,3,4,5-tetrol;beta-Lactose;Inulobiose;2-{[3,4-dihydroxy-2,5-bis(hydroxymethyl)oxolan-2-yl]oxy}-6-(hydroxymethyl)oxane-3,4,5-triol;Neotrehalose;Fagopyritol A1;Glucose-1,3…	342.116
HMDB0000258;HMDB0000163;HMDB0002923;HMDB0000186;HMDB0000740;HMDB0000975;HMDB0033368;HMDB0000055;HMDB0011740;HMDB0011742;HMDB0000048;HMDB0029919;HMDB0006792;HMDB0060068;HMDB0039876;HMDB0039727;HMDB0029933;HMDB0029882;HMDB0039237;HMDB0029902;HMDB0133305;HMDB0038489;HMDB0041627;HMDB0029880;HMDB0029898;HMDB0125600;HMDB0006603;HMDB0005826	Sucrose;D-Maltose;Isomaltose;Alpha-Lactose;Lactulose;Trehalose;DEAE-cellulose;Cellobiose;Turanose;Kojibiose;Melibiose;Maltulose;Epimelibiose;Glucose-1,3-mannose oligosaccharide;Fagopyritol A1;Trehalulose;Mannobiose;Sakebiose;Glucinol;Galabiose;6-({[3,4,5-trihydroxy-6-(hydroxymethyl)oxan-2-yl]oxy}methyl)oxane-2,3,4,5-tetrol;Allolactose;beta-Lactose;Neotrehalose;Inulobiose;2-{[3,4-dihydroxy-2,5-bis…	342.116
HMDB0013625	Dihomo-gamma-Linolenoyl ethanolamide	349.298
HMDB0060617	Penicilloic acid	352.109
HMDB0011568;HMDB0011538	MG(18:2(9Z,12Z)/0:0/0:0);MG(0:0/18:2(9Z,12Z)/0:0)	354.277
HMDB0005031	Rosiglitazone	357.115
HMDB0135473;HMDB0135471;HMDB0135470;HMDB0135472	N-[2-(3,4-dimethoxyphenyl)ethyl]-3-(4-hydroxy-3-methoxyphenyl)prop-2-enimidic acid;3-(3,4-dimethoxyphenyl)-N-[2-(4-hydroxy-3-methoxyphenyl)ethyl]prop-2-enimidic acid;N-[2-(3,4-dimethoxyphenyl)ethyl]-3-(3-hydroxy-4-methoxyphenyl)prop-2-enimidic acid;3-(3,4-dimethoxyphenyl)-N-[2-(3-hydroxy-4-methoxyphenyl)ethyl]prop-2-enimidic acid	357.157
HMDB0014982;HMDB0030213;HMDB0060988	Nalbuphine;(S)-Laudanosine;5-hydroxypropafenone	357.193
HMDB0041208	De-O-methylsimmondsin	361.137
HMDB0062334	N-Linoleoyl GABA	365.293
HMDB0041136	3''-Chloro-3''-deoxytriphasiol	366.125
HMDB0132950;HMDB0034752	3,4,5-trihydroxy-6-[4-(4-methyl-3-oxopent-1-en-1-yl)phenoxy]oxane-2-carboxylic acid;7-beta-D-Glucopyranosyloxybutylidenephthalide	366.132
HMDB0033108;HMDB0029992;HMDB0012492	Semilepidinoside B;Tetrahydropentoxyline;1-(1,2,3,4,5-Pentahydroxypent-1-yl)-1,2,3,4-tetrahydro-beta-carboline-3-carboxylate	366.143
HMDB0062335	N-Oleoyl GABA	367.309
HMDB0030669;HMDB0126423;HMDB0129399;HMDB0127742;HMDB0126419;HMDB0126422;HMDB0039960;HMDB0126420;HMDB0126421;HMDB0135673;HMDB0039959;HMDB0126418	3-O-Feruloylquinic acid;3,4,5-trihydroxy-6-{[2-(hydroxymethyl)-2-methyl-2H-chromen-5-yl]oxy}oxane-2-carboxylic acid;3,4,5-trihydroxy-6-[1-(4-methoxy-1-benzofuran-5-yl)ethoxy]oxane-2-carboxylic acid;3,4,5-trihydroxy-6-{3-[(5-oxooxolan-2-yl)methyl]phenoxy}oxane-2-carboxylic acid;3,4,5-trihydroxy-6-[(7-hydroxy-2,2-dimethyl-2H-chromen-5-yl)oxy]oxane-2-carboxylic acid;6-({5,5-dimethyl-3,6-dioxatricycl…	368.112
HMDB0030669;HMDB0126418;HMDB0039959;HMDB0135673;HMDB0126420;HMDB0126421;HMDB0039960;HMDB0126419;HMDB0126422;HMDB0127742;HMDB0126423;HMDB0129399	3-O-Feruloylquinic acid;3,4,5-trihydroxy-6-[(5-hydroxy-2,2-dimethyl-2H-chromen-7-yl)oxy]oxane-2-carboxylic acid;3-O-Caffeoyl-1-O-methylquinic acid;3,4,5-trihydroxy-6-[2-methoxy-4-(3-oxobut-1-en-1-yl)phenoxy]oxane-2-carboxylic acid;3,4,5-trihydroxy-6-[(5-hydroxy-2,2-dimethyl-2H-chromen-6-yl)oxy]oxane-2-carboxylic acid;3,4,5-trihydroxy-6-[(6-hydroxy-2,2-dimethyl-2H-chromen-5-yl)oxy]oxane-2-carboxyl…	368.112
HMDB0030669;HMDB0126418;HMDB0039959;HMDB0135673;HMDB0126420;HMDB0126421;HMDB0039960;HMDB0126419;HMDB0126422;HMDB0127742;HMDB0129399;HMDB0126423	3-O-Feruloylquinic acid;3,4,5-trihydroxy-6-[(5-hydroxy-2,2-dimethyl-2H-chromen-7-yl)oxy]oxane-2-carboxylic acid;3-O-Caffeoyl-1-O-methylquinic acid;3,4,5-trihydroxy-6-[2-methoxy-4-(3-oxobut-1-en-1-yl)phenoxy]oxane-2-carboxylic acid;3,4,5-trihydroxy-6-[(5-hydroxy-2,2-dimethyl-2H-chromen-6-yl)oxy]oxane-2-carboxylic acid;3,4,5-trihydroxy-6-[(6-hydroxy-2,2-dimethyl-2H-chromen-5-yl)oxy]oxane-2-carboxyl…	368.112
HMDB0030669;HMDB0039960;HMDB0126419;HMDB0126422;HMDB0127742;HMDB0129399;HMDB0126423;HMDB0126418;HMDB0039959;HMDB0135673;HMDB0126420;HMDB0126421	3-O-Feruloylquinic acid;3-O-Caffeoyl-4-O-methylquinic acid;3,4,5-trihydroxy-6-[(7-hydroxy-2,2-dimethyl-2H-chromen-5-yl)oxy]oxane-2-carboxylic acid;6-({5,5-dimethyl-3,6-dioxatricyclo[5.4.0.0Â²,â´]undeca-1(11),7,9-trien-11-yl}oxy)-3,4,5-trihydroxyoxane-2-carboxylic acid;3,4,5-trihydroxy-6-{3-[(5-oxooxolan-2-yl)methyl]phenoxy}oxane-2-carboxylic acid;3,4,5-trihydroxy-6-[1-(4-methoxy-1-benzofuran-5-y…	368.112
HMDB0062341	N-Stearoyl GABA	369.325
HMDB0039721	4-O-alpha-D-Galactopyranuronosyl-D-galacturonic acid	370.075
HMDB0092960;HMDB0092902;HMDB0092959;HMDB0092901	DG(10:0/0:0/8:0);DG(8:0/0:0/10:0);DG(10:0/8:0/0:0);DG(8:0/10:0/0:0)	372.288
HMDB0062517	Pentadecanoylcarnitine	385.319
HMDB0035404;HMDB0030810;HMDB0035405	Isogingerenone B;Porson;Gingerenone B	386.173
HMDB0015329;HMDB0014546	Zopiclone;Eszopiclone	388.107
HMDB0124950;HMDB0124951;HMDB0031955;HMDB0029979;HMDB0040722;HMDB0033275;HMDB0036335;HMDB0029545;HMDB0135189;HMDB0037571;HMDB0029547;HMDB0030095;HMDB0029227	3-(3,4-dihydroxyphenyl)-1-methoxy-1-oxopropan-2-yl (2E)-3-(4-hydroxy-3-methoxyphenyl)prop-2-enoate;3-(4-hydroxy-3-methoxyphenyl)-1-methoxy-1-oxopropan-2-yl (2E)-3-(3,4-dihydroxyphenyl)prop-2-enoate;Dimethyl (1R*,2S*,3S*)-2-carboxy-3-(3,4-dihydroxyphenyl)-2,3-dihydro-5,6-dihydroxy-1H-indene-1-acetate;2'-Hydroxy-3,4',5',7,8-pentamethoxyflavone;7-Hydroxy-3',4',5,6,8-pentamethoxyflavone;5-Hydroxyaura…	388.114
HMDB0040706;HMDB0039964;HMDB0041552	7-Epi-12-hydroxyjasmonic acid glucoside;beta-D-Glucopyranosyl-11-hydroxyjasmonic acid;2-[4-(3-Hydroxypropyl)-2-methoxyphenoxy]-1,3-propanediol 1-xyloside	388.172
HMDB0129089	{5-[(E)-2-{3,5-dihydroxy-4-[(1E)-3-methylbuta-1,3-dien-1-yl]phenyl}ethenyl]-2-hydroxyphenyl}oxidanesulfonic acid	390.076
HMDB0040776	1,1'-Bis(2-hydroxy-3-methylcarbazole)	392.152
HMDB0015339	Sparfloxacin	392.166
HMDB0000518;HMDB0000626;HMDB0000946;HMDB0000733;HMDB0000686;HMDB0002536;HMDB0000514;HMDB0000438;HMDB0002585;HMDB0000811;HMDB0000411;HMDB0000664;HMDB0002451;HMDB0000478;HMDB0000361;HMDB0002488;HMDB0000384;HMDB0000348	Chenodeoxycholic acid;Deoxycholic acid;Ursodeoxycholic acid;Hyodeoxycholic acid;Isoursodeoxycholic acid;Isodeoxycholic acid;Allochenodeoxycholic acid;3b,12a-Dihydroxy-5b-cholanoic acid;3b,12b-Dihydroxy-5b-cholanoic acid;Murocholic acid;3a,12b-Dihydroxy-5b-cholanoic acid;Isohyodeoxycholic acid;7b,12a-Dihydroxycholanoic acid;Allodeoxycholic acid;3b,7a-Dihydroxy-5b-cholanoic acid;7a,12b-dihydroxy-5b…	392.293
HMDB0015011	Loteprednol	394.154
HMDB0060022;HMDB0029222	Urolithin A-8-O-glucuronide;Urolithin A-3-O-glucuronide	404.073
HMDB0129950;HMDB0135774;HMDB0135775;HMDB0038330;HMDB0030824;HMDB0134112;HMDB0039039;HMDB0031423;HMDB0129949;HMDB0040863;HMDB0040555;HMDB0134113;HMDB0039172;HMDB0041265;HMDB0060923	6-{3-[2-(3,5-dihydroxyphenyl)ethyl]phenoxy}-3,4,5-trihydroxyoxane-2-carboxylic acid;3,4,5-trihydroxy-6-{3-hydroxy-5-[2-(2-hydroxyphenyl)ethyl]phenoxy}oxane-2-carboxylic acid;6-{2-[2-(3,5-dihydroxyphenyl)ethyl]phenoxy}-3,4,5-trihydroxyoxane-2-carboxylic acid;Benzyl 2,6-dihydroxybenzoate 2-glucoside;Afzelechin 7-apioside;2-{4-[(E)-2-(3,5-dihydroxyphenyl)ethenyl]-3-hydroxyphenoxy}-6-(hydroxymethyl)o…	406.126
HMDB0006210	Heptadecanoyl carnitine	413.351
HMDB0014838;HMDB0039380;HMDB0030404;HMDB0037039;HMDB0041407	Eplerenone;Armillarin;Armillaripin;4-O-Methylmelleolide;Clausarinol	414.204
HMDB0125625;HMDB0125626;HMDB0125627;HMDB0125628	{[3,4-dihydroxy-5-(hydroxymethyl)-2-{[3,4,5-trihydroxy-6-(hydroxymethyl)oxan-2-yl]oxy}oxolan-2-yl]methoxy}sulfonic acid;{[3,4-dihydroxy-5-(hydroxymethyl)-5-{[3,4,5-trihydroxy-6-(hydroxymethyl)oxan-2-yl]oxy}oxolan-2-yl]methoxy}sulfonic acid;[4-hydroxy-2,5-bis(hydroxymethyl)-5-{[3,4,5-trihydroxy-6-(hydroxymethyl)oxan-2-yl]oxy}oxolan-3-yl]oxidanesulfonic acid;[4-hydroxy-2,5-bis(hydroxymethyl)-2-{[3,…	422.072
HMDB0014816	Losartan	422.163
HMDB0015321	Clindamycin	424.178
HMDB0030850;HMDB0033332;HMDB0041198;HMDB0041522;HMDB0040836;HMDB0029984;HMDB0040691	Artoflavanone;Garcinone D;Edulisin V;3-Isomangostin hydrate;Heteroflavanone B;1-Isomangostin hydrate;3'-(1''-(3-Methylbutanoyl))-angeloyl vaginidiol	428.184
HMDB0031673;HMDB0038788;HMDB0030815;HMDB0030814	Armillarilin;Melleolide H;Mammea E/BA;Mammea E/BB	430.199
HMDB0000121;HMDB0014349	Folic acid;Dofetilide	441.14
HMDB0004483;HMDB0035859;HMDB0032728	Estrone glucuronide;5'-O-Methylmelledonal;Cubebininolide	446.194
HMDB0014420	Olmesartan	446.207
HMDB0041323	Heteroartonin A	452.181
HMDB0000536;HMDB0059653	Adenylsuccinic acid;N(6)-(1,2-dicarboxyethyl)AMP	463.075
HMDB0035843;HMDB0035624;HMDB0035112	(23S,24S)-17,23-Epoxy-24,29-dihydroxy-27-norlanost-8-ene-3,15-dione;(17alpha,23S)-Epoxy-28,29-dihydroxy-27-norlanost-8-ene-3,24-dione;(3beta,17alpha,23R)-17,23-Epoxy-3,29-dihydroxy-27-norlanost-8-ene-15,24-dione	472.32
HMDB0011480;HMDB0011510	LysoPE(0:0/18:4(6Z,9Z,12Z,15Z));LysoPE(18:4(6Z,9Z,12Z,15Z)/0:0)	473.253
HMDB0030004	Austalide B	474.225
HMDB0015090	Netilmicin	475.3
HMDB0014936	Gentamicin	477.315
HMDB0011506;HMDB0011475;HMDB0011476;HMDB0011505	LysoPE(18:1(9Z)/0:0);LysoPE(0:0/18:1(11Z));LysoPE(0:0/18:1(9Z));LysoPE(18:1(11Z)/0:0)	479.303
HMDB0011130;HMDB0011129;HMDB0010381	LysoPE(18:0/0:0);LysoPE(0:0/18:0);LysoPC(15:0)	481.318
HMDB0035073;HMDB0039120;HMDB0060122;HMDB0061689;HMDB0061687;HMDB0034434	Deacetylnomilinic acid;alpha-Crocetin glucosyl ester;4-Oxo-9-cis-retinoyl-beta-glucuronide;4-Ketoretinoic acid glucuronide;Estradiol acetate glucuronide;Austalide F	490.22
HMDB0010383	LysoPC(16:1(9Z)/0:0)	493.317
HMDB0010382;HMDB0062541;HMDB0061702;HMDB0240262	LysoPC(16:0);1-palmitoylglycerophosphocholine;2-Palmitoylglycerophosphocholine;LysoPC(0:0/16:0)	495.333
HMDB0011488;HMDB0011518;HMDB0011487;HMDB0011517;HMDB0005030	LysoPE(0:0/20:4(8Z,11Z,14Z,17Z));LysoPE(20:4(8Z,11Z,14Z,17Z)/0:0);LysoPE(0:0/20:4(5Z,8Z,11Z,14Z));LysoPE(20:4(5Z,8Z,11Z,14Z)/0:0);Fexofenadine	501.286
HMDB0126124;HMDB0127415;HMDB0126129;HMDB0135724;HMDB0126121;HMDB0126126;HMDB0127416;HMDB0126118;HMDB0126119;HMDB0135725;HMDB0126123;HMDB0126120	3,4,5-trihydroxy-6-{[4-(4-hydroxyphenyl)-8,8-dimethyl-2-oxo-2H,8H-pyrano[2,3-f]chromen-5-yl]oxy}oxane-2-carboxylic acid;3,4,5-trihydroxy-6-({5-hydroxy-8,8-dimethyl-4-oxo-2-phenyl-4H,8H-pyrano[2,3-f]chromen-3-yl}oxy)oxane-2-carboxylic acid;3,4,5-trihydroxy-6-{[8-(hydroxymethyl)-8-methyl-2-oxo-4-phenyl-2H,8H-pyrano[2,3-f]chromen-5-yl]oxy}oxane-2-carboxylic acid;6-(2-{8,8-dimethyl-2-oxo-2H,8H-pyrano…	512.132
HMDB0010386;HMDB0062711	LysoPC(18:2(9Z,12Z));2-linoleoyl-sn-glycero-3-phosphocholine	519.333
HMDB0002815;HMDB0010385;HMDB0061701;HMDB0062651	LysoPC(18:1(9Z));LysoPC(18:1(11Z));2-Oleoylglycerophosphocholine;2-oleoyl-sn-glycero-3-phosphocholine	521.349
HMDB0010384;HMDB0011128;HMDB0062195	LysoPC(18:0);LysoPC(0:0/18:0);2-acetyl-1-alkyl-sn-glycero-3-phosphocholine	523.364
HMDB0033282;HMDB0033281	8-Hydroxypinoresinol 4-glucoside;8-Hydroxypinoresinol 8-glucoside	536.188
HMDB0010395;HMDB0010396;HMDB0061699	LysoPC(20:4(5Z,8Z,11Z,14Z));LysoPC(20:4(8Z,11Z,14Z,17Z));2-Arachidonoylglycerophosphocholine	543.333
HMDB0001176;HMDB0062695	Cytidine monophosphate N-acetylneuraminic acid;CMP-N-acetyl-beta-neuraminate(2-)	614.147
HMDB0133713	(3-hydroxy-16,17-dimethoxy-9-oxo-15-{[3,4,5-trihydroxy-6-(hydroxymethyl)oxan-2-yl]oxy}tricyclo[12.3.1.1Â²,â¶]nonadeca-1(17),2,4,6(19),14(18),15-hexaen-8-yl)oxidanesulfonic acid	614.168
HMDB0012097	SM(d18:1/14:0)	674.537
HMDB0115239;HMDB0115227;HMDB0114819;HMDB0115063;HMDB0056331;HMDB0056250;HMDB0007777;HMDB0115909;HMDB0056335;HMDB0007721;HMDB0115718;HMDB0007526;HMDB0115863;HMDB0115809;HMDB0007498;HMDB0115669;HMDB0056362;HMDB0115735;HMDB0056340;HMDB0007694;HMDB0007554;HMDB0007778;HMDB0007582;HMDB0007555;HMDB0007722;HMDB0115851;HMDB0115880;HMDB0115834;HMDB0115844;HMDB0007751;HMDB0056356;HMDB0115653;HMDB0007750;HMD…	PA(22:0/13:0);PA(21:0/14:0);PA(15:0/20:0);PA(20:0/15:0);DG(20:3n6/0:0/22:6n3);DG(20:3n9/0:0/22:6n3);DG(22:6(4Z,7Z,10Z,13Z,16Z,19Z)/20:3(5Z,8Z,11Z)/0:0);PA(i-22:0/i-13:0);DG(20:4n6/0:0/22:5n6);DG(22:5(4Z,7Z,10Z,13Z,16Z)/20:4(5Z,8Z,11Z,14Z)/0:0);PA(a-21:0/14:0);DG(20:4(5Z,8Z,11Z,14Z)/22:5(7Z,10Z,13Z,16Z,19Z)/0:0);PA(i-21:0/14:0);PA(i-13:0/i-22:0);DG(20:3(8Z,11Z,14Z)/22:6(4Z,7Z,10Z,13Z,16Z,19Z)/0:0)…	690.523
HMDB0013464;HMDB0061712;HMDB0010169	SM(d18:0/16:1(9Z));Palmitoyl sphingomyelin;SM(d18:1/16:0)	702.568
HMDB0008893;HMDB0008894;HMDB0112952;HMDB0113064;HMDB0113085;HMDB0113137;HMDB0112949;HMDB0009021;HMDB0113846;HMDB0007870;HMDB0113964;HMDB0007902;HMDB0009054;HMDB0113110;HMDB0112951;HMDB0112950;HMDB0007966;HMDB0007998	PE(15:0/18:1(11Z));PE(15:0/18:1(9Z));PE-NMe(14:1(9Z)/18:0);PE-NMe(16:1(9Z)/16:0);PE-NMe(18:0/14:1(9Z));PE-NMe(18:1(9Z)/14:0);PE-NMe(16:0/16:1(9Z));PE(18:1(11Z)/15:0);PE-NMe2(15:0/16:1(9Z));PC(14:0/16:1(9Z));PE-NMe2(16:1(9Z)/15:0);PC(14:1(9Z)/16:0);PE(18:1(9Z)/15:0);PE-NMe(18:1(11Z)/14:0);PE-NMe(14:0/18:1(11Z));PE-NMe(14:0/18:1(9Z));PC(16:0/14:1(9Z));PC(16:1(9Z)/14:0)	703.517
HMDB0062665;HMDB0010168	N-hexadecanoylsphinganine-1-phosphocholine;SM(d18:0/16:0)	704.582
HMDB0007869;HMDB0007934;HMDB0007965;HMDB0010567;HMDB0008988;HMDB0113865;HMDB0112959;HMDB0113942;HMDB0008892;HMDB0113084	PC(14:0/16:0);PC(15:0/15:0);PC(16:0/14:0);PE-NMe(16:0/16:0);PE(18:0/15:0);PE-NMe2(15:0/16:0);PE-NMe(14:0/18:0);PE-NMe2(16:0/15:0);PE(15:0/18:0);PE-NMe(18:0/14:0)	705.531
HMDB0133126;HMDB0133125;HMDB0134178;HMDB0134179;HMDB0134180;HMDB0133124	[2,6-dihydroxy-4-({[3-hydroxy-6-(hydroxymethyl)-4,5-bis(3,4,5-trihydroxybenzoyloxy)oxan-2-yl]oxy}carbonyl)phenyl]oxidanesulfonic acid;[2,6-dihydroxy-4-({[3-hydroxy-6-(hydroxymethyl)-2,5-bis(3,4,5-trihydroxybenzoyloxy)oxan-4-yl]oxy}carbonyl)phenyl]oxidanesulfonic acid;[2,6-dihydroxy-4-({[4-hydroxy-2-(hydroxymethyl)-5,6-bis(3,4,5-trihydroxybenzoyloxy)oxan-3-yl]oxy}carbonyl)phenyl]oxidanesulfonic ac…	716.054
HMDB0007874;HMDB0008065;HMDB0007906;HMDB0008002;HMDB0008098;HMDB0007905;HMDB0008130;HMDB0113337;HMDB0113141;HMDB0009285;HMDB0112957;HMDB0112955;HMDB0113309;HMDB0113114;HMDB0113920;HMDB0114067;HMDB0112984;HMDB0008901;HMDB0113167;HMDB0112956;HMDB0113042	PC(14:0/18:2(9Z,12Z));PC(18:1(11Z)/14:1(9Z));PC(14:1(9Z)/18:1(9Z));PC(16:1(9Z)/16:1(9Z));PC(18:1(9Z)/14:1(9Z));PC(14:1(9Z)/18:1(11Z));PC(18:2(9Z,12Z)/14:0);PE-NMe(20:2(11Z,14Z)/14:0);PE-NMe(18:1(9Z)/16:1(9Z));PE(20:2(11Z,14Z)/15:0);PE-NMe(16:1(9Z)/18:1(11Z));PE-NMe(14:1(9Z)/20:1(11Z));PE-NMe(20:1(11Z)/14:1(9Z));PE-NMe(18:1(11Z)/16:1(9Z));PE-NMe2(15:0/18:2(9Z,12Z));PE-NMe2(18:2(9Z,12Z)/15:0);PE-NM…	729.531
HMDB0007872;HMDB0008064;HMDB0007904;HMDB0007969;HMDB0008001;HMDB0008032;HMDB0008097;HMDB0007873;HMDB0010569;HMDB0008900;HMDB0009252;HMDB0113855;HMDB0114040;HMDB0112961;HMDB0112962;HMDB0113113;HMDB0112958;HMDB0113854;HMDB0113140;HMDB0113088;HMDB0113308;HMDB0114013;HMDB0112960;HMDB0113280	PC(14:0/18:1(11Z));PC(18:1(11Z)/14:0);PC(14:1(9Z)/18:0);PC(16:0/16:1(9Z));PC(16:1(9Z)/16:0);PC(18:0/14:1(9Z));PC(18:1(9Z)/14:0);PC(14:0/18:1(9Z));PE-NMe(16:0/18:1(9Z));PE(15:0/20:1(11Z));PE(20:1(11Z)/15:0);PE-NMe2(15:0/18:1(11Z));PE-NMe2(18:1(9Z)/15:0);PE-NMe(16:0/18:1(11Z));PE-NMe(16:1(9Z)/18:0);PE-NMe(18:1(11Z)/16:0);PE-NMe(14:0/20:1(11Z));PE-NMe2(15:0/18:1(9Z));PE-NMe(18:1(9Z)/16:0);PE-NMe(18:…	731.546
HMDB0007872;HMDB0007904;HMDB0008064;HMDB0008097;HMDB0008032;HMDB0008001;HMDB0007969;HMDB0007873;HMDB0010569;HMDB0008900;HMDB0112961;HMDB0112962;HMDB0114040;HMDB0113855;HMDB0009252;HMDB0113113;HMDB0113088;HMDB0113140;HMDB0113854;HMDB0112958;HMDB0113280;HMDB0112960;HMDB0114013;HMDB0113308	PC(14:0/18:1(11Z));PC(14:1(9Z)/18:0);PC(18:1(11Z)/14:0);PC(18:1(9Z)/14:0);PC(18:0/14:1(9Z));PC(16:1(9Z)/16:0);PC(16:0/16:1(9Z));PC(14:0/18:1(9Z));PE-NMe(16:0/18:1(9Z));PE(15:0/20:1(11Z));PE-NMe(16:0/18:1(11Z));PE-NMe(16:1(9Z)/18:0);PE-NMe2(18:1(9Z)/15:0);PE-NMe2(15:0/18:1(11Z));PE(20:1(11Z)/15:0);PE-NMe(18:1(11Z)/16:0);PE-NMe(18:0/16:1(9Z));PE-NMe(18:1(9Z)/16:0);PE-NMe2(15:0/18:1(9Z));PE-NMe(14:0…	731.547
HMDB0007872;HMDB0007969;HMDB0008001;HMDB0008032;HMDB0008097;HMDB0007873;HMDB0008064;HMDB0007904;HMDB0010569;HMDB0008900;HMDB0112958;HMDB0113854;HMDB0113140;HMDB0113088;HMDB0113308;HMDB0114013;HMDB0112960;HMDB0113280;HMDB0009252;HMDB0113855;HMDB0114040;HMDB0112961;HMDB0112962;HMDB0113113	PC(14:0/18:1(11Z));PC(16:0/16:1(9Z));PC(16:1(9Z)/16:0);PC(18:0/14:1(9Z));PC(18:1(9Z)/14:0);PC(14:0/18:1(9Z));PC(18:1(11Z)/14:0);PC(14:1(9Z)/18:0);PE-NMe(16:0/18:1(9Z));PE(15:0/20:1(11Z));PE-NMe(14:0/20:1(11Z));PE-NMe2(15:0/18:1(9Z));PE-NMe(18:1(9Z)/16:0);PE-NMe(18:0/16:1(9Z));PE-NMe(20:1(11Z)/14:0);PE-NMe2(18:1(11Z)/15:0);PE-NMe(14:1(9Z)/20:0);PE-NMe(20:0/14:1(9Z));PE(20:1(11Z)/15:0);PE-NMe2(15:0…	731.547
HMDB0007872;HMDB0007873;HMDB0008001;HMDB0007969;HMDB0008097;HMDB0008032;HMDB0007904;HMDB0008064;HMDB0010569;HMDB0008900;HMDB0113308;HMDB0113280;HMDB0112960;HMDB0114013;HMDB0113854;HMDB0112958;HMDB0113140;HMDB0113088;HMDB0113113;HMDB0113855;HMDB0009252;HMDB0114040;HMDB0112962;HMDB0112961	PC(14:0/18:1(11Z));PC(14:0/18:1(9Z));PC(16:1(9Z)/16:0);PC(16:0/16:1(9Z));PC(18:1(9Z)/14:0);PC(18:0/14:1(9Z));PC(14:1(9Z)/18:0);PC(18:1(11Z)/14:0);PE-NMe(16:0/18:1(9Z));PE(15:0/20:1(11Z));PE-NMe(20:1(11Z)/14:0);PE-NMe(20:0/14:1(9Z));PE-NMe(14:1(9Z)/20:0);PE-NMe2(18:1(11Z)/15:0);PE-NMe2(15:0/18:1(9Z));PE-NMe(14:0/20:1(11Z));PE-NMe(18:1(9Z)/16:0);PE-NMe(18:0/16:1(9Z));PE-NMe(18:1(11Z)/16:0);PE-NMe2(…	731.547
HMDB0007872;HMDB0007873;HMDB0007969;HMDB0008001;HMDB0008032;HMDB0008097;HMDB0008064;HMDB0007904;HMDB0010569;HMDB0008900;HMDB0113308;HMDB0114013;HMDB0112960;HMDB0113280;HMDB0112958;HMDB0113854;HMDB0113088;HMDB0113140;HMDB0113113;HMDB0009252;HMDB0113855;HMDB0112962;HMDB0112961;HMDB0114040	PC(14:0/18:1(11Z));PC(14:0/18:1(9Z));PC(16:0/16:1(9Z));PC(16:1(9Z)/16:0);PC(18:0/14:1(9Z));PC(18:1(9Z)/14:0);PC(18:1(11Z)/14:0);PC(14:1(9Z)/18:0);PE-NMe(16:0/18:1(9Z));PE(15:0/20:1(11Z));PE-NMe(20:1(11Z)/14:0);PE-NMe2(18:1(11Z)/15:0);PE-NMe(14:1(9Z)/20:0);PE-NMe(20:0/14:1(9Z));PE-NMe(14:0/20:1(11Z));PE-NMe2(15:0/18:1(9Z));PE-NMe(18:0/16:1(9Z));PE-NMe(18:1(9Z)/16:0);PE-NMe(18:1(11Z)/16:0);PE(20:1(…	731.547
HMDB0115074;HMDB0115231;HMDB0115245;HMDB0115055;HMDB0115665;HMDB0115867;HMDB0115905;HMDB0115820;HMDB0115641;HMDB0115826;HMDB0115934;HMDB0115941;HMDB0115855;HMDB0115748;HMDB0115884;HMDB0115673;HMDB0115739;HMDB0115838;HMDB0115896;HMDB0115657;HMDB0115722;HMDB0114831;HMDB0115924;HMDB0115913;HMDB0115625;HMDB0115765;HMDB0115430	PA(20:0/19:0);PA(21:0/18:0);PA(22:0/17:0);PA(19:0/20:0);PA(22:0/a-17:0);PA(i-21:0/18:0);PA(i-22:0/a-17:0);PA(i-19:0/20:0);PA(20:0/i-19:0);PA(i-19:0/i-20:0);PA(i-24:0/a-15:0);PA(i-24:0/i-15:0);PA(i-20:0/i-19:0);PA(a-25:0/14:0);PA(i-21:0/i-18:0);PA(22:0/i-17:0);PA(a-21:0/i-18:0);PA(i-20:0/19:0);PA(i-22:0/17:0);PA(21:0/i-18:0);PA(a-21:0/18:0);PA(15:0/24:0);PA(i-24:0/15:0);PA(i-22:0/i-17:0);PA(19:0/i…	746.585
HMDB0007881;HMDB0007913;HMDB0008134;HMDB0008361;HMDB0007882;HMDB0008006;HMDB0008394;HMDB0007975;HMDB0007974;HMDB0008199;HMDB0008329;HMDB0008166;HMDB0114270;HMDB0114298;HMDB0113049;HMDB0113397;HMDB0113226;HMDB0113048;HMDB0113116;HMDB0113171;HMDB0113927;HMDB0113926;HMDB0113011;HMDB0113198;HMDB0113143;HMDB0113091;HMDB0113341;HMDB0113564;HMDB0113090;HMDB0113069;HMDB0113369;HMDB0113170	PC(14:0/20:3(5Z,8Z,11Z));PC(14:1(9Z)/20:2(11Z,14Z));PC(18:2(9Z,12Z)/16:1(9Z));PC(20:3(5Z,8Z,11Z)/14:0);PC(14:0/20:3(8Z,11Z,14Z));PC(16:1(9Z)/18:2(9Z,12Z));PC(20:3(8Z,11Z,14Z)/14:0);PC(16:0/18:3(9Z,12Z,15Z));PC(16:0/18:3(6Z,9Z,12Z));PC(18:3(9Z,12Z,15Z)/16:0);PC(20:2(11Z,14Z)/14:1(9Z));PC(18:3(6Z,9Z,12Z)/16:0);PE-NMe2(20:3(5Z,8Z,11Z)/15:0);PE-NMe2(20:3(8Z,11Z,14Z)/15:0);PE-NMe(16:0/20:3(8Z,11Z,14Z)…	755.547
HMDB0007973;HMDB0007880;HMDB0008133;HMDB0008296;HMDB0007912;HMDB0008068;HMDB0008101;HMDB0008005;HMDB0008328;HMDB0008004;HMDB0010565;HMDB0009549;HMDB0008909;HMDB0113169;HMDB0113010;HMDB0113925;HMDB0112968;HMDB0113312;HMDB0113089;HMDB0112992;HMDB0112966;HMDB0113563;HMDB0113536;HMDB0112969;HMDB0113047;HMDB0112967;HMDB0113340;HMDB0114241	PC(16:0/18:2(9Z,12Z));PC(14:0/20:2(11Z,14Z));PC(18:2(9Z,12Z)/16:0);PC(20:1(11Z)/14:1(9Z));PC(14:1(9Z)/20:1(11Z));PC(18:1(11Z)/16:1(9Z));PC(18:1(9Z)/16:1(9Z));PC(16:1(9Z)/18:1(9Z));PC(20:2(11Z,14Z)/14:0);PC(16:1(9Z)/18:1(11Z));PE-NMe(18:1(9Z)/18:1(9Z));PE(22:2(13Z,16Z)/15:0);PE(15:0/22:2(13Z,16Z));PE-NMe(18:2(9Z,12Z)/18:0);PE-NMe(14:1(9Z)/22:1(13Z));PE-NMe2(15:0/20:2(11Z,14Z));PE-NMe(18:1(11Z)/18:…	757.562
HMDB0007973;HMDB0007880;HMDB0008133;HMDB0008296;HMDB0007912;HMDB0008068;HMDB0008005;HMDB0008101;HMDB0008328;HMDB0008004;HMDB0010565;HMDB0009549;HMDB0008909;HMDB0113169;HMDB0113925;HMDB0113010;HMDB0113312;HMDB0112968;HMDB0113089;HMDB0112992;HMDB0112966;HMDB0112967;HMDB0113047;HMDB0112969;HMDB0113563;HMDB0113536;HMDB0114241;HMDB0113340	PC(16:0/18:2(9Z,12Z));PC(14:0/20:2(11Z,14Z));PC(18:2(9Z,12Z)/16:0);PC(20:1(11Z)/14:1(9Z));PC(14:1(9Z)/20:1(11Z));PC(18:1(11Z)/16:1(9Z));PC(16:1(9Z)/18:1(9Z));PC(18:1(9Z)/16:1(9Z));PC(20:2(11Z,14Z)/14:0);PC(16:1(9Z)/18:1(11Z));PE-NMe(18:1(9Z)/18:1(9Z));PE(22:2(13Z,16Z)/15:0);PE(15:0/22:2(13Z,16Z));PE-NMe(18:2(9Z,12Z)/18:0);PE-NMe2(15:0/20:2(11Z,14Z));PE-NMe(14:1(9Z)/22:1(13Z));PE-NMe(20:1(11Z)/16:…	757.562
HMDB0007973;HMDB0007880;HMDB0008133;HMDB0008068;HMDB0007912;HMDB0008296;HMDB0008004;HMDB0008328;HMDB0008101;HMDB0008005;HMDB0010565;HMDB0008909;HMDB0009549;HMDB0113089;HMDB0112968;HMDB0113312;HMDB0113925;HMDB0113010;HMDB0113169;HMDB0113340;HMDB0114241;HMDB0112969;HMDB0113563;HMDB0113536;HMDB0112967;HMDB0113047;HMDB0112966;HMDB0112992	PC(16:0/18:2(9Z,12Z));PC(14:0/20:2(11Z,14Z));PC(18:2(9Z,12Z)/16:0);PC(18:1(11Z)/16:1(9Z));PC(14:1(9Z)/20:1(11Z));PC(20:1(11Z)/14:1(9Z));PC(16:1(9Z)/18:1(11Z));PC(20:2(11Z,14Z)/14:0);PC(18:1(9Z)/16:1(9Z));PC(16:1(9Z)/18:1(9Z));PE-NMe(18:1(9Z)/18:1(9Z));PE(15:0/22:2(13Z,16Z));PE(22:2(13Z,16Z)/15:0);PE-NMe(18:0/18:2(9Z,12Z));PE-NMe(18:1(11Z)/18:1(9Z));PE-NMe(20:1(11Z)/16:1(9Z));PE-NMe2(15:0/20:2(11Z…	757.562
HMDB0007973;HMDB0007880;HMDB0008133;HMDB0008328;HMDB0008005;HMDB0008101;HMDB0008004;HMDB0008296;HMDB0007912;HMDB0008068;HMDB0010565;HMDB0009549;HMDB0008909;HMDB0112992;HMDB0112966;HMDB0114241;HMDB0113340;HMDB0112967;HMDB0113047;HMDB0113563;HMDB0113536;HMDB0112969;HMDB0113925;HMDB0113010;HMDB0113169;HMDB0113089;HMDB0113312;HMDB0112968	PC(16:0/18:2(9Z,12Z));PC(14:0/20:2(11Z,14Z));PC(18:2(9Z,12Z)/16:0);PC(20:2(11Z,14Z)/14:0);PC(16:1(9Z)/18:1(9Z));PC(18:1(9Z)/16:1(9Z));PC(16:1(9Z)/18:1(11Z));PC(20:1(11Z)/14:1(9Z));PC(14:1(9Z)/20:1(11Z));PC(18:1(11Z)/16:1(9Z));PE-NMe(18:1(9Z)/18:1(9Z));PE(22:2(13Z,16Z)/15:0);PE(15:0/22:2(13Z,16Z));PE-NMe(14:0/22:2(13Z,16Z));PE-NMe(16:1(9Z)/20:1(11Z));PE-NMe2(20:2(11Z,14Z)/15:0);PE-NMe(20:2(11Z,14Z…	757.563
HMDB0048069;HMDB0047733;HMDB0042781;HMDB0042287;HMDB0047740;HMDB0047893;HMDB0042548;HMDB0042085;HMDB0042758;HMDB0042294	TG(14:1(9Z)/18:2(9Z,12Z)/14:1(9Z));TG(14:1(9Z)/14:0/18:3(6Z,9Z,12Z));TG(14:0/18:4(6Z,9Z,12Z,15Z)/14:0);TG(14:0/14:1(9Z)/18:3(6Z,9Z,12Z));TG(14:1(9Z)/14:0/18:3(9Z,12Z,15Z));TG(14:1(9Z)/14:1(9Z)/18:2(9Z,12Z));TG(14:0/18:3(6Z,9Z,12Z)/14:1(9Z));TG(14:0/14:0/18:4(6Z,9Z,12Z,15Z));TG(14:0/18:3(9Z,12Z,15Z)/14:1(9Z));TG(14:0/14:1(9Z)/18:3(9Z,12Z,15Z))	770.639
HMDB0007890;HMDB0007984;HMDB0008141;HMDB0008495;HMDB0008463;HMDB0008235;HMDB0008016;HMDB0007891;HMDB0008015;HMDB0008624;HMDB0008689;HMDB0008236;HMDB0008075;HMDB0008108;HMDB0007922;HMDB0008171;HMDB0008204;HMDB0008656;HMDB0008430;HMDB0008140;HMDB0113347;HMDB0113206;HMDB0116733;HMDB0113125;HMDB0114551;HMDB0113428;HMDB0113078;HMDB0113484;HMDB0113346;HMDB0113935;HMDB0113456;HMDB0113263;HMDB0113126;HMD…	PC(14:0/22:5(4Z,7Z,10Z,13Z,16Z));PC(16:0/20:5(5Z,8Z,11Z,14Z,17Z));PC(18:2(9Z,12Z)/18:3(9Z,12Z,15Z));PC(20:5(5Z,8Z,11Z,14Z,17Z)/16:0);PC(20:4(8Z,11Z,14Z,17Z)/16:1(9Z));PC(18:4(6Z,9Z,12Z,15Z)/18:1(11Z));PC(16:1(9Z)/20:4(8Z,11Z,14Z,17Z));PC(14:0/22:5(7Z,10Z,13Z,16Z,19Z));PC(16:1(9Z)/20:4(5Z,8Z,11Z,14Z));PC(22:4(7Z,10Z,13Z,16Z)/14:1(9Z));PC(22:5(7Z,10Z,13Z,16Z,19Z)/14:0);PC(18:4(6Z,9Z,12Z,15Z)/18:1(9…	779.546
HMDB0007890;HMDB0008689;HMDB0007891;HMDB0008624;HMDB0008015;HMDB0008495;HMDB0008016;HMDB0008235;HMDB0008463;HMDB0007984;HMDB0008141;HMDB0008656;HMDB0008204;HMDB0008140;HMDB0008430;HMDB0008171;HMDB0008075;HMDB0007922;HMDB0008108;HMDB0008236;HMDB0113596;HMDB0113126;HMDB0113936;HMDB0113235;HMDB0113935;HMDB0113346;HMDB0113484;HMDB0113263;HMDB0113456;HMDB0113428;HMDB0114551;HMDB0113078;HMDB0113206;HMD…	PC(14:0/22:5(4Z,7Z,10Z,13Z,16Z));PC(22:5(7Z,10Z,13Z,16Z,19Z)/14:0);PC(14:0/22:5(7Z,10Z,13Z,16Z,19Z));PC(22:4(7Z,10Z,13Z,16Z)/14:1(9Z));PC(16:1(9Z)/20:4(5Z,8Z,11Z,14Z));PC(20:5(5Z,8Z,11Z,14Z,17Z)/16:0);PC(16:1(9Z)/20:4(8Z,11Z,14Z,17Z));PC(18:4(6Z,9Z,12Z,15Z)/18:1(11Z));PC(20:4(8Z,11Z,14Z,17Z)/16:1(9Z));PC(16:0/20:5(5Z,8Z,11Z,14Z,17Z));PC(18:2(9Z,12Z)/18:3(9Z,12Z,15Z));PC(22:5(4Z,7Z,10Z,13Z,16Z)/14…	779.547
HMDB0007889;HMDB0007982;HMDB0008107;HMDB0008073;HMDB0008202;HMDB0008429;HMDB0008013;HMDB0008042;HMDB0008462;HMDB0008169;HMDB0008234;HMDB0008014;HMDB0008106;HMDB0008203;HMDB0008365;HMDB0007983;HMDB0008138;HMDB0008623;HMDB0008398;HMDB0008074;HMDB0008170;HMDB0113262;HMDB0113427;HMDB0113345;HMDB0113055;HMDB0113151;HMDB0113401;HMDB0113234;HMDB0114497;HMDB0113205;HMDB0113373;HMDB0113400;HMDB0113099;HMD…	PC(14:0/22:4(7Z,10Z,13Z,16Z));PC(16:0/20:4(5Z,8Z,11Z,14Z));PC(18:1(9Z)/18:3(9Z,12Z,15Z));PC(18:1(11Z)/18:3(6Z,9Z,12Z));PC(18:3(9Z,12Z,15Z)/18:1(11Z));PC(20:4(5Z,8Z,11Z,14Z)/16:0);PC(16:1(9Z)/20:3(5Z,8Z,11Z));PC(18:0/18:4(6Z,9Z,12Z,15Z));PC(20:4(8Z,11Z,14Z,17Z)/16:0);PC(18:3(6Z,9Z,12Z)/18:1(11Z));PC(18:4(6Z,9Z,12Z,15Z)/18:0);PC(16:1(9Z)/20:3(8Z,11Z,14Z));PC(18:1(9Z)/18:3(6Z,9Z,12Z));PC(18:3(9Z,12Z…	781.563
HMDB0010707	CerP(d18:1/26:1(17Z))	783.652
HMDB0007991;HMDB0008403;HMDB0008693;HMDB0008370;HMDB0008725;HMDB0008178;HMDB0008498;HMDB0008211;HMDB0008212;HMDB0008243;HMDB0008434;HMDB0008022;HMDB0008499;HMDB0008660;HMDB0008179;HMDB0008148;HMDB0008467;HMDB0008083;HMDB0008404;HMDB0008339;HMDB0008024;HMDB0008116;HMDB0008147;HMDB0008371;HMDB0113653;HMDB0113600;HMDB0113625;HMDB0113160;HMDB0113354;HMDB0113159;HMDB0113381;HMDB0113382;HMDB0113652;HMD…	PC(16:0/22:6(4Z,7Z,10Z,13Z,16Z,19Z));PC(20:3(8Z,11Z,14Z)/18:3(6Z,9Z,12Z));PC(22:5(7Z,10Z,13Z,16Z,19Z)/16:1(9Z));PC(20:3(5Z,8Z,11Z)/18:3(6Z,9Z,12Z));PC(22:6(4Z,7Z,10Z,13Z,16Z,19Z)/16:0);PC(18:3(6Z,9Z,12Z)/20:3(5Z,8Z,11Z));PC(20:5(5Z,8Z,11Z,14Z,17Z)/18:1(11Z));PC(18:3(9Z,12Z,15Z)/20:3(5Z,8Z,11Z));PC(18:3(9Z,12Z,15Z)/20:3(8Z,11Z,14Z));PC(18:4(6Z,9Z,12Z,15Z)/20:2(11Z,14Z));PC(20:4(5Z,8Z,11Z,14Z)/18:2…	805.563
HMDB0007989;HMDB0008242;HMDB0008114;HMDB0008465;HMDB0008050;HMDB0008021;HMDB0008692;HMDB0008433;HMDB0008210;HMDB0008082;HMDB0008627;HMDB0008146;HMDB0008497;HMDB0008081;HMDB0008139;HMDB0008466;HMDB0008659;HMDB0008177;HMDB0008432;HMDB0008338;HMDB0008115;HMDB0007990;HMDB0008369;HMDB0008306;HMDB0008402;HMDB0008337;HMDB0113408;HMDB0113158;HMDB0113352;HMDB0113573;HMDB0113326;HMDB0113651;HMDB0113325;HMD…	PC(16:0/22:5(4Z,7Z,10Z,13Z,16Z));PC(18:4(6Z,9Z,12Z,15Z)/20:1(11Z));PC(18:1(9Z)/20:4(5Z,8Z,11Z,14Z));PC(20:4(8Z,11Z,14Z,17Z)/18:1(11Z));PC(18:0/20:5(5Z,8Z,11Z,14Z,17Z));PC(16:1(9Z)/22:4(7Z,10Z,13Z,16Z));PC(22:5(7Z,10Z,13Z,16Z,19Z)/16:0);PC(20:4(5Z,8Z,11Z,14Z)/18:1(9Z));PC(18:3(9Z,12Z,15Z)/20:2(11Z,14Z));PC(18:1(11Z)/20:4(8Z,11Z,14Z,17Z));PC(22:4(7Z,10Z,13Z,16Z)/16:1(9Z));PC(18:2(9Z,12Z)/20:3(8Z,11…	807.578
HMDB0007989;HMDB0008432;HMDB0008177;HMDB0008338;HMDB0008497;HMDB0008139;HMDB0008466;HMDB0008659;HMDB0008081;HMDB0008627;HMDB0008433;HMDB0008692;HMDB0008082;HMDB0008210;HMDB0008146;HMDB0008114;HMDB0008242;HMDB0008021;HMDB0008465;HMDB0008050;HMDB0008337;HMDB0008402;HMDB0008115;HMDB0007990;HMDB0008369;HMDB0008306;HMDB0113325;HMDB0113573;HMDB0113651;HMDB0113326;HMDB0113352;HMDB0113408;HMDB0113158;HMD…	PC(16:0/22:5(4Z,7Z,10Z,13Z,16Z));PC(20:4(5Z,8Z,11Z,14Z)/18:1(11Z));PC(18:3(6Z,9Z,12Z)/20:2(11Z,14Z));PC(20:2(11Z,14Z)/18:3(9Z,12Z,15Z));PC(20:5(5Z,8Z,11Z,14Z,17Z)/18:0);PC(18:2(9Z,12Z)/20:3(5Z,8Z,11Z));PC(20:4(8Z,11Z,14Z,17Z)/18:1(9Z));PC(22:5(4Z,7Z,10Z,13Z,16Z)/16:0);PC(18:1(11Z)/20:4(5Z,8Z,11Z,14Z));PC(22:4(7Z,10Z,13Z,16Z)/16:1(9Z));PC(20:4(5Z,8Z,11Z,14Z)/18:1(9Z));PC(22:5(7Z,10Z,13Z,16Z,19Z)/1…	807.578
HMDB0007989;HMDB0008115;HMDB0007990;HMDB0008369;HMDB0008306;HMDB0008337;HMDB0008402;HMDB0008692;HMDB0008433;HMDB0008210;HMDB0008082;HMDB0008627;HMDB0008146;HMDB0008242;HMDB0008114;HMDB0008465;HMDB0008050;HMDB0008021;HMDB0008177;HMDB0008432;HMDB0008338;HMDB0008497;HMDB0008081;HMDB0008139;HMDB0008659;HMDB0008466;HMDB0113599;HMDB0113353;HMDB0113463;HMDB0113624;HMDB0113106;HMDB0113243;HMDB0113546;HMD…	PC(16:0/22:5(4Z,7Z,10Z,13Z,16Z));PC(18:1(9Z)/20:4(8Z,11Z,14Z,17Z));PC(16:0/22:5(7Z,10Z,13Z,16Z,19Z));PC(20:3(5Z,8Z,11Z)/18:2(9Z,12Z));PC(20:1(11Z)/18:4(6Z,9Z,12Z,15Z));PC(20:2(11Z,14Z)/18:3(6Z,9Z,12Z));PC(20:3(8Z,11Z,14Z)/18:2(9Z,12Z));PC(22:5(7Z,10Z,13Z,16Z,19Z)/16:0);PC(20:4(5Z,8Z,11Z,14Z)/18:1(9Z));PC(18:3(9Z,12Z,15Z)/20:2(11Z,14Z));PC(18:1(11Z)/20:4(8Z,11Z,14Z,17Z));PC(22:4(7Z,10Z,13Z,16Z)/16…	807.578
HMDB0029550;HMDB0014916	Amitenone;Roxithromycin	836.525
HMDB0009816;HMDB0009815;HMDB0009831;HMDB0009794;HMDB0009900;HMDB0009914;HMDB0009877;HMDB0009882;HMDB0009793;HMDB0009894;HMDB0009830;HMDB0009888;HMDB0009853;HMDB0009842;HMDB0009843;HMDB0009889;HMDB0009881;HMDB0009912	PI(18:0/20:4(8Z,11Z,14Z,17Z));PI(18:0/20:4(5Z,8Z,11Z,14Z));PI(18:1(11Z)/20:3(8Z,11Z,14Z));PI(16:0/22:4(7Z,10Z,13Z,16Z));PI(20:4(8Z,11Z,14Z,17Z)/18:0);PI(22:4(7Z,10Z,13Z,16Z)/16:0);PI(20:2(11Z,14Z)/18:2(9Z,12Z));PI(20:3(5Z,8Z,11Z)/18:1(9Z));PI(16:0/22:4(10Z,13Z,16Z,19Z));PI(20:4(5Z,8Z,11Z,14Z)/18:0);PI(18:1(11Z)/20:3(5Z,8Z,11Z));PI(20:3(8Z,11Z,14Z)/18:1(11Z));PI(18:2(9Z,12Z)/20:2(11Z,14Z));PI(18:1…	886.557

## Sheet: Table S2
Table S2: Differential metabolite abundance results for all treatments compared to PBS
Combo vs PBS				PB vs PBS				TUDCA vs PBS
Compound	padj	Log2FC		1-Isothiocyanato-7-(methylsulfinyl)heptane	0.0135682	-0.0848949		Compound	padj	Log2FC
(S)-2-Azetidinecarboxylic acid;L-3-Aminodihydro-2(3H)-furanone;1-Aminocyclopropanecarboxylic acid.2	0.00110558	0.160325		4-Guanidinobutanoic acid	0.000309326	0.0452915		{2-hydroxy-5-[(2E)-3-phenylprop-2-enoyl]phenyl}oxidanesulfonic acid	0.0366091	-0.0829374
{5-[(E)-2-{3,5-dihydroxy-4-[(1E)-3-methylbuta-1,3-dien-1-yl]phenyl}ethenyl]-2-hydroxyphenyl}oxidanesulfonic acid	1.19815e-08	0.267818		Caproylcholine	0.0115096	0.0301903		1-Isothiocyanato-7-(methylsulfinyl)heptane	0.0155454	-0.0835684
1-Oxo-1H-2-benzopyran-3-carboxaldehyde;Juglone	1.01524e-09	0.213492		Methyl (2E,6Z)-dodecadienoate;2-Propenyl cyclohexanebutanoate;Isobornyl propionate;Neryl propionate;Linalyl propionate;alpha-Terpineol propanoate;Propyl 2,4-decadienoate;Artemisyl propionate;Octahydro-2,5,5,8a-tetramethyl-7H-1-benzopyran-7-one;Citral propylene glycol acetal;Cepanone;Tsibulin 1	4.82314e-10	0.499378		2-Methyl-1-propylamine;1-Butylamine;sec-Butylamine;2-methylpropan-2-amine;Diethylamine.2	0.0286661	-0.0311889
2-(3,4,5-trihydroxyphenyl)-3,4-dihydro-2H-1-benzopyran-3,4,5,7-tetrol	3e-07	0.246365		Methyl 3-phenylpropanoate;4-Isopropylbenzoic acid;Thymoquinone;Benzenebutanoic acid;Eugenol;3-Phenylbutyric acid;Isoeugenol;beta-Thujaplicin;Propyl benzoate;Isoegomaketone;Isopropyl benzoate;1-ethenyl-3,5-dimethoxybenzene;3-Hydroxy-4-phenylbutan-2-one;2-Phenylbutyric acid;3-[(1E)-3-hydroxybut-1-en-1-yl]phenol;1-(4-Methoxyphenyl)-2-propanone;2-Phenylethyl acetate;2-hydroxy-2-methyl-3-phenylpropana…	4.82328e-10	0.422201		Aspartyl-Glycine;Carglumic acid;Glycyl-Aspartate;L-beta-aspartyl-L-glycine ;N-carbamoylglutamic Acid.2	0.0342964	-0.0513774
2,4-Diamino-6-nitrotoluene;(S)-Spinacine	0.0246837	0.0799807		Neuraminic acid;N-(1-Deoxy-1-fructosyl)serine	0.00410019	-0.0483465		Benzoic acid;4-Hydroxybenzaldehyde;2-Hydroxybenzaldehyde;3-(2-Furanyl)-2-propenal.3	0.00564781	-0.0383392
3-(4-methoxy-1-benzofuran-5-yl)-3-oxopropanoic acid;4-(hydroxymethyl)-2-oxo-2H-chromen-7-yl acetate;8-hydroxy-4-methyl-2-oxo-2H-chromen-7-yl acetate;7-Acetoxy-6-methoxycoumarin;6-hydroxy-4-methyl-2-oxo-2H-chromen-7-yl acetate;4-methyl-2-oxo-2H-chromen-7-yl 2-hydroxyacetate;7-Hydroxy-2-methyl-4-oxo-4H-1-benzopyran-5-acetic acid;5-hydroxy-4-methyl-2-oxo-2H-chromen-7-yl acetate	0			Palmitoleoyl Ethanolamide	3.53606e-05	-0.0585813		Benzothiazole	0.0318712	0.124449
4-Guanidinobutanoic acid	0.00710763	0.0355352		Tromethamine.4	2.13915e-06	-0.129997		Casimiroin.5	0.0179021	0.0520936
6-Hydroxynicotinic acid;2-Hydroxynicotinic acid;4-Nitrophenol;3-Hydroxypicolinic acid;4-nitrophenolate	0.0100433	0.0443973						Cyanuric acid	0.00965451	-0.118958
Benzoic acid;4-Hydroxybenzaldehyde;2-Hydroxybenzaldehyde;3-(2-Furanyl)-2-propenal.3	0.0194737	0.0328108						Pelargonic acid;Butyl 3-methylbutanoate;Butyl 2-methylbutanoate;Propyl hexanoate;xi-2-Ethylheptanoic acid;Oenanthic ether;Butyl pentanoate;Isoamyl butyrate;Hexyl propionate;2-Methylpropyl 3-methylbutanoate;Octyl formate;Methyl caprylate;Isopropyl hexanoate;1-Hydroxy-3-nonanone;4-Methyloctanoic acid;3-(Hydroxymethyl)-2-octanone;Pentyl butanoate;1-Methylbutyl butanoate;Ethyl 5-methylhexanoate;4-Met…	0.0330609	-0.0383094
Caproic acid;Ethyl butyrate;Isocaproic acid;Methyl pentanoate;Propyl propionate;Methyl (S)-2-Methylbutanoate;Caproate (6:0);3-Methylpentanoic acid;(Â±)-2-Methylpentanoic acid;n-Butyl acetate;Methyl 3-methylbutanoate;Ethyl 2-methylpropanoate;3-Methylbutyl formate;2-Ethylbutanoic acid;Isopropyl propionate;2-Methylpropyl acetate;2,4,5-Trimethyl-1,3-dioxolane;Pentyl formate;2,2,4-Trimethyl-1,3-dioxol…	0.00086477	0.0884137						Tromethamine.4	4.82324e-10	-0.289458
Cyanuric acid	0.0216325	-0.108232
Desaminotyrosine;3-(3-Hydroxyphenyl)propanoic acid;Phenyllactic acid;L-3-Phenyllactic acid;3-(2-Hydroxyphenyl)propanoic acid;D-Phenyllactic acid;Ethyl vanillin;4-Methoxyphenylacetic acid;4-Hydroxyphenyl-2-propionic acid;Ethyl 2-furanacrylate;Ethyl salicylate;3-Methoxyphenylacetic acid;4-[(E)-2-hydroxyethenyl]-2-methoxyphenol;2-[3-(hydroxymethyl)oxiran-2-yl]phenol;3-Phenoxypropionic acid;3,4-Dimet…	0.00795329	0.0562907
Heptanoic acid;Propyl butyrate;Ethyl isovalerate;Ethyl pentanoate;Methyl hexanoate;Propyl 2-methylpropanoate;Butyl propionate;Pentyl acetate;Isopentyl acetate;Ethyl 2-methylbutyrate;Isopropyl butyrate;5-Methylhexanoic acid;2-Methylhexanoic acid;Methyl (Â±)-2-methylpentanoate;2-Methylpropyl propanoate;Methyl 4-methylpentanoate;2-Methylbutyl acetate;Hexyl formate;Isopropyl 2-methylpropanoate;(Â±)-2…	0.0473548	0.0503298
I(-)	4.8233e-10	0.126429
L-Xylonate;Arabinonic acid;Ribonic acid;L-Lyxonate;2,3,4,5-Tetrahydroxypentanoic acid;S-Propyl 1-propanesulfinothioate	3.464e-06	0.0997172
Methyl 3-phenylpropanoate;4-Isopropylbenzoic acid;Thymoquinone;Benzenebutanoic acid;Eugenol;3-Phenylbutyric acid;Isoeugenol;beta-Thujaplicin;Propyl benzoate;Isoegomaketone;Isopropyl benzoate;1-ethenyl-3,5-dimethoxybenzene;3-Hydroxy-4-phenylbutan-2-one;2-Phenylbutyric acid;3-[(1E)-3-hydroxybut-1-en-1-yl]phenol;1-(4-Methoxyphenyl)-2-propanone;2-Phenylethyl acetate;2-hydroxy-2-methyl-3-phenylpropana…	4.82317e-10	0.491964
Methyl 3-phenylpropanoate;4-Isopropylbenzoic acid;Thymoquinone;Benzenebutanoic acid;Eugenol;beta-Thujaplicin;Isoeugenol;3-Phenylbutyric acid;1-Phenylethyl acetate;2-(phenylmethylidene)propane-1,3-diol;4-[(1E)-3-hydroxy-2-methylprop-1-en-1-yl]phenol;p-Mentha-2,4(8)-dien-9,3-olide;1-(3-phenyloxiran-2-yl)ethan-1-ol;2-[(1E)-3-hydroxy-2-methylprop-1-en-1-yl]phenol;2-Methylbenzyl alcohol acetate;2-meth…	4.82327e-10	0.425442
N-(1-Deoxy-1-fructosyl)threonine.2	0.0182514	-0.124577
N-methyl-L-glutamic Acid;N-Acetylthreonine;Acetylhomoserine;Glutamate, gamma-methyl ester;(Â±)-2,2'-Iminobispropanoic acid;hydroxybutyrylglycine.2	0.0370904	-0.0962946
p-Hydroxyphenylacetic acid;3-Hydroxyphenylacetic acid;Mandelic acid;Ortho-Hydroxyphenylacetic acid;Vanillin;Methylparaben;2-Methoxybenzoic acid;3-Methoxybenzoic acid;Methyl furfuracrylate;4-Hydroxy-3-methylbenzoic acid;p-Anisic acid;Methyl 2-hydroxybenzoate;3,4-Dihydroxyphenylacetaldehyde;3-Cresotinic acid;2-(Hydroxymethyl)benzoic acid;Phenoxyacetic acid;2',6'-Dihydroxyacetophenone;4-Hydroxypheny…	1.17564e-05	0.0942859
p-Hydroxyphenylacetic acid;3-Hydroxyphenylacetic acid;Mandelic acid;Ortho-Hydroxyphenylacetic acid;Vanillin;Methylparaben;3-Methoxybenzoic acid;2-Methoxybenzoic acid;p-Anisic acid;Methyl furfuracrylate;4-Hydroxy-3-methylbenzoic acid;Methyl 2-hydroxybenzoate;3,4-Dihydroxyphenylacetaldehyde;2-(Hydroxymethyl)benzoic acid;3-Cresotinic acid;Phenoxyacetic acid;2',3'-Dihydroxyacetophenone;3',4'-Dihydrox…	7.18042e-07	0.0913902
Pantothenic acid	3.15267e-05	-0.0589407
Phenol sulphate	1.70911e-07	0.0778117
S-Adenosylmethionine	0.00641321	-0.0376645
Telbivudine	0.00838304	0.0967526
Trifluoroacetic acid	5.02297e-10	0.0839264
Ubiquinone-1;Methyl neopentyl phthalic acid;Helinorbisabone;2-[2,4-dihydroxy-3-(3-methylbut-2-en-1-yl)phenyl]propanoic acid;3-hydroxy-3-[4-hydroxy-3-(3-methylbut-2-en-1-yl)phenyl]propanoic acid;3,4-Dihydro-6-hydroxy-2,5,7,8-tetramethyl-2H-1-benzopyran-2-carboxylic acid;2-hydroxy-3-[4-hydroxy-3-(3-methylbut-2-en-1-yl)phenyl]propanoic acid	4.88052e-10	-0.200949
Urolithin A-8-O-glucuronide;Urolithin A-3-O-glucuronide	1.62297e-07	0.254023

## Sheet: Table S3
Table S3: Differential expression results for all treatments compared to PBS
Combo vs PBS					PB vs PBS					TUDCA vs PBS
	log2FoldChange	pvalue	padj			log2FoldChange	pvalue	padj			log2FoldChange	pvalue	padj
TSPAN6	0.184571	0.00559058	0.0500971		TSPAN6	-0.0356299	0.60128	0.93949		TSPAN6	-0.0426911	0.534903	0.951882
DPM1	-0.304065	0.00440632	0.04237		DPM1	-0.289606	0.00684442	0.178312		DPM1	-0.236146	0.0277578	0.441903
SCYL3	-0.261657	0.06775	0.265722		SCYL3	-0.168782	0.240521	0.755002		SCYL3	-0.177985	0.219117	0.797438
C1orf112	-0.168724	0.301074	0.612436		C1orf112	-0.137146	0.403913	0.86521		C1orf112	-0.0850952	0.606066	0.970943
CFH	0.122134	0.560816	0.812549		CFH	0.139772	0.506292	0.910733		CFH	-0.097777	0.643602	0.977854
FUCA2	0.136899	0.0913841	0.31899		FUCA2	-0.137203	0.0939562	0.549219		FUCA2	-0.0802837	0.328244	0.879225
GCLC	-0.110842	0.335628	0.64766		GCLC	-0.079147	0.495471	0.905253		GCLC	-0.0523085	0.654393	0.980061
NFYA	-0.104213	0.378782	0.688085		NFYA	-0.0113815	0.923734	0.991862		NFYA	-0.0355729	0.766627	0.98642
STPG1	-0.0279688	0.860558	0.955005		STPG1	0.205296	0.196159	0.711741		STPG1	0.0627659	0.696449	0.98298
NIPAL3	0.0219287	0.859781	0.9549		NIPAL3	0.10239	0.409815	0.866813		NIPAL3	0.0609259	0.624509	0.974087
LAS1L	0.0534804	0.554329	0.808573		LAS1L	-0.186433	0.0430189	0.405071		LAS1L	-0.148762	0.108125	0.665535
ENPP4	0.200937	0.565336	0.814836		ENPP4	-0.0897741	0.801232	0.976042		ENPP4	-0.137409	0.702661	0.983105
SEMA3F	0.644989	0.0438502	0.202162		SEMA3F	0.252595	0.443065	0.882456		SEMA3F	0.217186	0.5138	0.94767
CFTR	0.00752411	0.986572	0.996268		CFTR	-0.846991	0.0894458	0.536838		CFTR	-0.0783846	0.865525	0.995055
ANKIB1	-0.295209	4.31e-05	0.0014702		ANKIB1	-0.0164606	0.8193	0.978849		ANKIB1	-0.0657546	0.363028	0.896214
RAD52	0.0781278	0.598632	0.834064		RAD52	0.194793	0.190985	0.706015		RAD52	0.0686865	0.649811	0.979796
MYH16	-0.450738	0.296331	0.607508		MYH16	-0.395145	0.366168	0.843009		MYH16	-0.620159	0.171212	0.756775
BAD	0.286156	0.000278733	0.00584065		BAD	-0.15615	0.0524752	0.437972		BAD	0.0432666	0.590079	0.967997
LAP3	-0.233674	0.0264456	0.145081		LAP3	-0.114379	0.278309	0.784816		LAP3	-0.0699468	0.50898	0.94767
AOC1	0.412499	0.516511	0.786209		AOC1	0.775582	0.217818	0.734867		AOC1	0.56225	0.38096	0.906947
WNT16	-0.923536	0.117233	0.369604		WNT16	-1.08063	0.0700016	0.490121		WNT16	-0.447857	0.445312	0.935181
HECW1	-0.0518849	0.787154	0.92794		HECW1	0.0527496	0.783836	0.974022		HECW1	0.018457	0.92371	0.996844
LASP1	-0.00727501	0.91536	0.971315		LASP1	-0.190465	0.00543865	0.15957		LASP1	-0.0668733	0.329122	0.879493
SNX11	0.248277	0.00338946	0.0354099		SNX11	0.208524	0.0149329	0.252573		SNX11	0.206833	0.0165474	0.377432
TMEM176A	0.483588	0.733387	0.900979		TMEM176A	0.71923	0.612135	0.941495		TMEM176A	0.422125	0.767296	0.98642
M6PR	-0.00993631	0.90119	0.966729		M6PR	-0.0359427	0.655726	0.950741		M6PR	-0.0545804	0.501179	0.94767
KLHL13	0.0202737	0.963573	0.988514		KLHL13	0.0797804	0.858526	0.982792		KLHL13	-0.110762	0.808935	0.990184
CYP26B1	0.24789	0.46176	0.750649		CYP26B1	0.156582	0.642513	0.947636		CYP26B1	-0.127864	0.70557	0.983484
DBNDD1	0.545096	0.10897	0.354093		DBNDD1	0.169587	0.626341	0.945053		DBNDD1	0.212656	0.54339	0.954788
ALS2	-0.139195	0.0627395	0.253277		ALS2	-0.0334627	0.656313	0.950741		ALS2	-0.109233	0.152244	0.729624
CASP10	0.22747	0.140686	0.409133		CASP10	0.214667	0.169446	0.678896		CASP10	0.0135643	0.93236	0.996844
CFLAR	-0.0805225	0.403089	0.70525		CFLAR	0.0800695	0.405747	0.865442		CFLAR	-0.00871877	0.927988	0.996844
TFPI	-0.205769	0.234597	0.537801		TFPI	-0.11332	0.512932	0.911631		TFPI	-0.0722862	0.676668	0.982128
NDUFAF7	-0.0510771	0.596469	0.832533		NDUFAF7	0.114049	0.237866	0.750959		NDUFAF7	-0.12712	0.201459	0.781708
RBM5	-0.201354	0.00154229	0.0201856		RBM5	-0.129867	0.0419295	0.401311		RBM5	-0.168408	0.00883645	0.297391
ARF5	-0.663854	0.0716678	0.274408		ARF5	-0.087291	0.803709	0.976094		ARF5	-0.00275	0.99377	0.998898
SARM1	0.135893	0.173053	0.458435		SARM1	0.20559	0.0399745	0.393329		SARM1	0.093741	0.353573	0.89345
POLDIP2	0.174007	0.00487888	0.0456886		POLDIP2	-0.0845044	0.176912	0.68873		POLDIP2	0.0581443	0.352859	0.89345
PLXND1	0.247427	0.0177064	0.110398		PLXND1	-0.00328481	0.975035	0.995983		PLXND1	-0.0239315	0.820195	0.991652
AK2	0.222001	0.000226304	0.00507753		AK2	0.0843296	0.164575	0.673975		AK2	0.157819	0.00944256	0.307135
FKBP4	0.215912	0.00531165	0.0484214		FKBP4	0.0131583	0.867401	0.983655		FKBP4	0.0969541	0.219797	0.797438
KDM1A	-0.171219	0.0666372	0.262647		KDM1A	0.00541405	0.953769	0.994506		KDM1A	-0.142664	0.133532	0.707487
RBM6	-0.135555	0.0317438	0.162978		RBM6	-0.0434806	0.492114	0.904298		RBM6	-0.0930479	0.144392	0.722898
CAMKK1	-0.0792521	0.633188	0.855614		CAMKK1	-0.208282	0.213086	0.730433		CAMKK1	-0.000894171	0.995728	0.999074
RECQL	-0.395282	8.37e-07	6.9e-05		RECQL	0.00503138	0.949565	0.994506		RECQL	-0.0462295	0.563962	0.96137
VPS50	-0.179888	0.0423833	0.197526		VPS50	0.0163158	0.853832	0.982792		VPS50	0.0176798	0.84315	0.995055
HSPB6	0.337037	0.00937657	0.0716313		HSPB6	0.225904	0.0817165	0.518702		HSPB6	0.316966	0.0145942	0.364105
ARHGAP33	0.437862	0.022355	0.129535		ARHGAP33	0.433171	0.0257204	0.315703		ARHGAP33	0.349768	0.0761609	0.605286
NDUFAB1	0.17485	0.00908359	0.0700643		NDUFAB1	-0.0125381	0.852455	0.982792		NDUFAB1	3.07615e-05	0.999637	0.999819
PDK4	-0.107187	0.834635	0.945847		PDK4	0.264085	0.604741	0.939926		PDK4	0.147601	0.774212	0.986475
ZMYND10	0.121673	0.633898	0.856152		ZMYND10	0.0820219	0.752501	0.970094		ZMYND10	0.260025	0.315133	0.870913
SLC25A13	-0.075926	0.353655	0.665666		SLC25A13	-0.0673828	0.414072	0.869779		SLC25A13	0.000920561	0.991126	0.998898
ST7	-0.0248849	0.760174	0.915039		ST7	-0.151914	0.066276	0.4823		ST7	-0.156467	0.0604351	0.561484
CDC27	-0.0866412	0.0682345	0.267028		CDC27	0.172824	0.000268347	0.0331791		CDC27	0.117547	0.0136005	0.353872
HCCS	0.0422507	0.57477	0.820482		HCCS	-0.0966755	0.204805	0.721951		HCCS	-0.0500172	0.513509	0.94767
DVL2	0.220621	0.0702402	0.271381		DVL2	-0.0132474	0.914185	0.991243		DVL2	-0.150013	0.225894	0.800605
UPF1	0.196993	0.0119208	0.0845821		UPF1	0.00196064	0.980125	0.995983		UPF1	-0.00408271	0.958729	0.998569
SKAP2	0.0984229	0.184193	0.473653		SKAP2	0.0883267	0.236216	0.748402		SKAP2	0.106063	0.156791	0.735393
SLC25A5	-0.121746	0.39715	0.700621		SLC25A5	-0.227674	0.113821	0.59076		SLC25A5	-0.195192	0.175541	0.760448
MCUB	0.271575	0.0646093	0.257796		MCUB	-0.100376	0.497301	0.906487		MCUB	0.0854867	0.56307	0.961207
HOXA11	0.11883	0.362208	0.672734		HOXA11	0.0857314	0.512359	0.911582		HOXA11	0.112198	0.392328	0.915295
POLR2J	0.251457	0.00872161	0.0681649		POLR2J	-0.0244086	0.799704	0.975533		POLR2J	-0.0188257	0.84507	0.995055
DHX33	-0.436727	0.0433934	0.20089		DHX33	0.182547	0.38629	0.854362		DHX33	0.171799	0.418462	0.924526
MEOX1	-0.0893266	0.874975	0.960145		MEOX1	-0.433488	0.452038	0.88629		MEOX1	-0.163553	0.775709	0.98651
THSD7A	-0.268687	0.438392	0.732204		THSD7A	-0.177474	0.61116	0.941356		THSD7A	-0.268047	0.45006	0.936282
LIG3	0.0658399	0.417986	0.715488		LIG3	-0.0619578	0.453657	0.88729		LIG3	0.122294	0.137863	0.712697
RPAP3	-0.535977	6.58e-13	8.34e-10		RPAP3	-0.029493	0.689141	0.958008		RPAP3	-0.206045	0.00569749	0.264281
ACSM3	-0.152736	0.732699	0.900775		ACSM3	-1.21364	0.0203616	0.288025		ACSM3	-0.363041	0.441867	0.933409
REXO5	0.229165	0.265666	0.575098		REXO5	-0.0881808	0.67428	0.954792		REXO5	0.250723	0.2282	0.804303
CIAPIN1	0.104766	0.139488	0.40742		CIAPIN1	0.0675631	0.345719	0.829467		CIAPIN1	0.0676774	0.348344	0.890755
SPPL2B	0.364365	0.000247063	0.00543242		SPPL2B	0.15742	0.116531	0.596709		SPPL2B	0.135442	0.178943	0.763306
FAM214B	-0.221225	0.138751	0.406564		FAM214B	-0.162455	0.277533	0.78469		FAM214B	-0.176734	0.238464	0.815197
COPZ2	0.0955361	0.297629	0.608958		COPZ2	-0.143538	0.118903	0.600559		COPZ2	-0.0414347	0.652793	0.980061
PRKAR2B	-0.144692	0.404774	0.706518		PRKAR2B	0.184838	0.284222	0.786531		PRKAR2B	0.0170081	0.922503	0.996844
MSL3	-0.323466	2.41e-07	2.75e-05		MSL3	0.0856216	0.166787	0.676182		MSL3	0.0405199	0.516586	0.94767
CREBBP	-0.176254	0.0022671	0.0264404		CREBBP	0.021752	0.706151	0.96104		CREBBP	0.0572002	0.322941	0.876183
TSPOAP1	0.130154	0.656789	0.867738		TSPOAP1	-0.166202	0.580444	0.933117		TSPOAP1	-0.551553	0.0770658	0.607919
GCFC2	-0.252228	0.00411121	0.0404764		GCFC2	0.18293	0.034294	0.364946		GCFC2	0.0640005	0.466357	0.941852
WDR54	0.198856	0.0566965	0.237004		WDR54	0.0264136	0.802091	0.976094		WDR54	0.0474759	0.653661	0.980061
CROT	-0.101735	0.32307	0.636073		CROT	0.0265574	0.797291	0.975488		CROT	-0.0194143	0.852961	0.995055
ABCB4	-0.0579258	0.854199	0.953228		ABCB4	0.00821406	0.97924	0.995983		ABCB4	-0.273507	0.389637	0.913232
KMT2E	-0.161002	0.0341958	0.171197		KMT2E	0.181038	0.0170854	0.270658		KMT2E	0.0864263	0.25595	0.831515
RHBDD2	0.264566	0.000352351	0.00695883		RHBDD2	0.0383385	0.611677	0.941495		RHBDD2	0.182357	0.0156752	0.369832
SOX8	0.386107	0.206796	0.502397		SOX8	0.0605066	0.843347	0.982108		SOX8	-0.024805	0.935479	0.996844
IBTK	-0.0662536	0.134806	0.40072		IBTK	0.0799439	0.071372	0.493621		IBTK	0.0358645	0.42128	0.925747
ZNF195	0.0257955	0.792667	0.929721		ZNF195	9.01558e-05	0.999276	0.999633		ZNF195	-0.0277297	0.78241	0.988499
MYCBP2	-0.192535	0.0336382	0.16897		MYCBP2	0.0189454	0.834362	0.981061		MYCBP2	-0.04274	0.637675	0.976952
FBXL3	-0.131033	0.143597	0.413489		FBXL3	-0.119837	0.183387	0.69747		FBXL3	-0.135755	0.134014	0.708568
ITGAL	0.086508	0.846325	0.95057		ITGAL	-0.858721	0.0820952	0.519815		ITGAL	-0.375218	0.429422	0.930198
PDK2	0.201988	0.0235925	0.134438		PDK2	-0.080883	0.376824	0.848079		PDK2	8.51194e-05	0.99926	0.999814
ITGA3	0.10388	0.580867	0.824197		ITGA3	0.0998574	0.596082	0.938719		ITGA3	-0.0956919	0.61268	0.973965
ZFX	-0.226568	0.0259803	0.142909		ZFX	-0.000854689	0.993291	0.99936		ZFX	0.0645304	0.526243	0.949322
LAMP2	0.0594856	0.40555	0.707044		LAMP2	-0.125437	0.0804981	0.514732		LAMP2	-0.134191	0.0620267	0.567637
GDE1	0.222035	2.85e-05	0.00104451		GDE1	0.150134	0.00491663	0.15386		GDE1	0.146323	0.00634792	0.268153
REX1BD	0.0983353	0.298924	0.610321		REX1BD	-0.144885	0.129226	0.618046		REX1BD	-0.0572466	0.549475	0.957996
CRLF1	0.186119	0.503673	0.778076		CRLF1	0.118863	0.669349	0.953628		CRLF1	0.10818	0.697547	0.983105
OSBPL7	0.23109	0.191849	0.484351		OSBPL7	0.22649	0.205808	0.722985		OSBPL7	-0.147175	0.427413	0.92925
TMEM98	0.193843	0.0070656	0.0592067		TMEM98	-0.0650779	0.367056	0.844112		TMEM98	-0.0588863	0.414938	0.923477
MAP3K14	-0.217092	0.205122	0.500246		MAP3K14	-0.131123	0.444759	0.883463		MAP3K14	-0.106648	0.535268	0.95217
TMEM132A	0.773571	0.00939862	0.0716977		TMEM132A	0.65299	0.0296385	0.339423		TMEM132A	0.541165	0.0738377	0.598064
AP2B1	-0.0649956	0.354269	0.666278		AP2B1	0.154989	0.0271303	0.326097		AP2B1	0.168384	0.0164577	0.376449
ZNF263	0.231934	0.00836798	0.0663291		ZNF263	0.122242	0.170323	0.679981		ZNF263	0.174637	0.0510945	0.526769
SPATA20	0.219041	0.0489215	0.216411		SPATA20	0.0619901	0.578818	0.932431		SPATA20	0.148413	0.184274	0.768371
CACNA1G	0.229209	0.45036	0.74165		CACNA1G	0.310991	0.30641	0.802575		CACNA1G	-0.0116158	0.969796	0.998898
TNFRSF12A	-0.152743	0.302681	0.614566		TNFRSF12A	-0.272329	0.0670066	0.483379		TNFRSF12A	-0.158457	0.286809	0.852393
RALA	-0.0241534	0.677622	0.877476		RALA	-0.00607406	0.916909	0.991519		RALA	0.0584472	0.316099	0.872141
BAIAP2L1	0.324173	0.0957204	0.328244		BAIAP2L1	0.261253	0.181955	0.695233		BAIAP2L1	0.132394	0.502246	0.94767
KDM7A	-0.238172	0.270127	0.580412		KDM7A	-0.00782473	0.97109	0.995354		KDM7A	-0.0966054	0.654973	0.980061
ETV1	-0.119423	0.486599	0.767455		ETV1	-0.218839	0.203638	0.720799		ETV1	-0.222532	0.197015	0.780851
AGK	-0.213585	0.0165483	0.105366		AGK	0.000715051	0.993585	0.99936		AGK	-0.138822	0.125933	0.692543
ALDH3B1	0.0300268	0.756946	0.913324		ALDH3B1	0.0516997	0.594747	0.938117		ALDH3B1	0.103257	0.288681	0.853198
PHTF2	0.183882	0.0152851	0.0999514		PHTF2	0.209811	0.00576585	0.162986		PHTF2	0.141714	0.0633439	0.573013
CCL26	0.263259	0.289907	0.601299		CCL26	0.062079	0.805959	0.97648		CCL26	0.182092	0.471528	0.944326
FARP2	-0.0497457	0.355768	0.667354		FARP2	-0.0388255	0.474593	0.895176		FARP2	0.017469	0.748632	0.98642
GGCT	-0.052319	0.550857	0.806264		GGCT	-0.121645	0.167761	0.677079		GGCT	-0.0587146	0.50644	0.94767
DBF4	-0.47623	0.000687994	0.0113597		DBF4	-0.0720004	0.606283	0.940927		DBF4	0.0438961	0.753516	0.98642
TBXA2R	0.0954753	0.540307	0.799829		TBXA2R	-0.215845	0.173876	0.684324		TBXA2R	-0.114531	0.471274	0.944224
COX10	-0.0821383	0.227036	0.52939		COX10	-0.127806	0.0639934	0.47691		COX10	-0.096831	0.163301	0.74269
GTF2IRD1	0.039743	0.698077	0.886833		GTF2IRD1	-0.0136971	0.894199	0.988534		GTF2IRD1	-0.0701732	0.498009	0.94767
PAF1	0.0344389	0.485973	0.766914		PAF1	-0.0756833	0.135415	0.629937		PAF1	0.0727157	0.150286	0.729145
VPS41	-0.117047	0.0718953	0.274832		VPS41	0.0329353	0.612893	0.941873		VPS41	-0.0852119	0.195314	0.779129
ARHGAP44	0.194388	0.426237	0.72323		ARHGAP44	-0.267604	0.287105	0.788057		ARHGAP44	0.095173	0.70177	0.983105
ELAC2	0.336146	6.38e-05	0.00198993		ELAC2	0.187512	0.0266881	0.323613		ELAC2	0.271473	0.00135781	0.178
SCIN	-0.440094	0.431213	0.727481		SCIN	0.017041	0.975616	0.995983		SCIN	-0.382774	0.494949	0.94767
ARSD	-0.0152395	0.913959	0.970809		ARSD	0.0112795	0.936366	0.993219		ARSD	0.0564476	0.689918	0.982386
PNPLA4	0.0694708	0.581466	0.824361		PNPLA4	-0.0921072	0.470765	0.893085		PNPLA4	-0.00540779	0.966299	0.998898
ADIPOR2	-0.02341	0.71115	0.893443		ADIPOR2	-0.0194886	0.758926	0.970828		ADIPOR2	-0.0707698	0.267945	0.840852
UPP2	0.0668581	0.805453	0.934452		UPP2	-0.289255	0.308277	0.803472		UPP2	-0.0437106	0.876219	0.995055
MARK4	0.139508	0.117349	0.369621		MARK4	0.19134	0.0319357	0.350483		MARK4	0.130089	0.145761	0.724921
CCDC124	0.161566	0.0887658	0.312986		CCDC124	-0.0115946	0.904255	0.989895		CCDC124	-0.0179086	0.853632	0.995055
PAFAH1B1	0.0513236	0.219161	0.519313		PAFAH1B1	-0.00494571	0.906266	0.990248		PAFAH1B1	0.027113	0.519913	0.94767
DNAH9	-1.16776	0.00944303	0.0718853		DNAH9	-3.1933	1.24152e-08	0.000101367		DNAH9	-1.5518	0.00146327	0.180631
KIAA0100	-0.159993	0.00472223	0.0446527		KIAA0100	-0.066336	0.243847	0.76031		KIAA0100	-0.111118	0.0534851	0.53359
GAS7	-0.00792247	0.961327	0.987574		GAS7	0.0338965	0.835751	0.98165		GAS7	0.0169627	0.917447	0.996844
TRAPPC6A	0.0579032	0.627175	0.851885		TRAPPC6A	-0.00476212	0.968622	0.995332		TRAPPC6A	0.100045	0.409245	0.920201
ST7L	-0.123805	0.233885	0.53726		ST7L	-0.0398432	0.702628	0.960566		ST7L	0.0275914	0.792078	0.989151
PAX6	-0.231115	0.470902	0.756886		PAX6	-0.192658	0.549993	0.924991		PAX6	0.0530122	0.868799	0.995055
RPUSD1	0.208346	0.0455576	0.207195		RPUSD1	-0.0276181	0.793465	0.975488		RPUSD1	-0.00430059	0.967617	0.998898
RHBDF1	0.154035	0.0975205	0.331727		RHBDF1	0.0314842	0.735579	0.968158		RHBDF1	0.0317408	0.733974	0.985732
LUC7L	0.0515232	0.4868	0.767649		LUC7L	-0.00336429	0.964125	0.994782		LUC7L	0.0494209	0.510407	0.94767
TSR3	0.161328	0.0310811	0.160727		TSR3	0.0127948	0.864994	0.983187		TSR3	0.237648	0.00156498	0.18838
PIGQ	0.309094	0.0191445	0.116776		PIGQ	-0.0925946	0.49355	0.904298		PIGQ	0.0827807	0.539647	0.953701
CRAMP1	-0.27494	0.55911	0.811339		CRAMP1	0.438791	0.327749	0.818478		CRAMP1	0.19144	0.679375	0.982386
TEAD3	-0.177736	0.21479	0.514142		TEAD3	-0.152434	0.288807	0.78937		TEAD3	-0.200513	0.164865	0.745141
DNAJC11	0.151804	0.0307777	0.159807		DNAJC11	-0.0134702	0.850213	0.982792		DNAJC11	0.154117	0.0304713	0.451329
MYLIP	-0.315811	0.0983523	0.33325		MYLIP	-0.385036	0.0449923	0.413307		MYLIP	-0.274995	0.152597	0.729624
E2F2	0.452622	0.134658	0.400621		E2F2	-0.0460675	0.883864	0.986639		E2F2	0.302098	0.330716	0.880219
PSMB1	-0.0462836	0.608703	0.840161		PSMB1	-0.177722	0.0494396	0.428815		PSMB1	-0.154293	0.0881367	0.627583
SYN1	-0.24427	0.44338	0.73574		SYN1	-0.142194	0.658328	0.950741		SYN1	-0.35961	0.280482	0.848894
JARID2	-0.153519	0.344922	0.657966		JARID2	-0.0939974	0.563163	0.929092		JARID2	-0.0379919	0.815289	0.991454
CDKL5	-0.223979	0.173904	0.459272		CDKL5	-0.0283225	0.863383	0.982792		CDKL5	-0.207391	0.212566	0.79072
NADK	0.179172	0.0614096	0.249312		NADK	0.0431167	0.660408	0.950741		NADK	0.0712369	0.471282	0.944224
CYTH3	0.184682	0.0210456	0.123995		CYTH3	0.139298	0.0824168	0.521168		CYTH3	0.0881848	0.272606	0.842471
ADAM22	-0.255154	0.585245	0.826025		ADAM22	-0.406754	0.402315	0.864689		ADAM22	0.155238	0.737359	0.986049
SYPL1	0.0983484	0.134389	0.4004		SYPL1	-0.238331	0.000344069	0.037948		SYPL1	-0.165369	0.0132065	0.35103
CYB561	0.100174	0.235969	0.539568		CYB561	-0.0158546	0.851854	0.982792		CYB561	0.0758488	0.372142	0.900999
SPAG9	-0.347027	0.000151969	0.00378569		SPAG9	0.0404806	0.658159	0.950741		SPAG9	-0.0081985	0.928689	0.996844
CELSR3	0.846894	0.000910816	0.0137728		CELSR3	0.464681	0.0809297	0.516091		CELSR3	-0.186699	0.516692	0.94767
AASS	-0.20146	0.12568	0.385456		AASS	0.0869423	0.507734	0.910733		AASS	-0.0395126	0.764652	0.98642
SS18L2	0.014677	0.86221	0.955387		SS18L2	-0.146768	0.0866559	0.531222		SS18L2	-0.144399	0.0938131	0.637442
MPND	0.330024	0.0229516	0.131972		MPND	0.141918	0.339162	0.826606		MPND	0.0790093	0.599537	0.969055
MGST1	-0.0160355	0.911048	0.969547		MGST1	-0.163916	0.253811	0.76748		MGST1	-0.179213	0.212395	0.79072
CRY1	0.0178151	0.850206	0.951849		CRY1	-0.121763	0.201445	0.717685		CRY1	-0.168101	0.0799629	0.613049
NFIX	0.090888	0.391516	0.696944		NFIX	0.227806	0.0317405	0.350025		NFIX	0.104632	0.324042	0.876304
ST3GAL1	-0.139634	0.255779	0.563948		ST3GAL1	-0.0306256	0.803196	0.976094		ST3GAL1	-0.0599742	0.625725	0.974087
IL32	0.33487	0.222437	0.523283		IL32	0.29809	0.280066	0.784816		IL32	0.10966	0.694111	0.982386
PKD1	0.0769782	0.444685	0.736792		PKD1	0.254647	0.0114468	0.226497		PKD1	0.233579	0.0206798	0.401974
MAPK8IP2	0.550153	0.265541	0.575044		MAPK8IP2	0.204074	0.693533	0.959676		MAPK8IP2	0.427262	0.404075	0.918776
MED24	0.137382	0.354231	0.666278		MED24	0.532112	0.000326992	0.0371674		MED24	0.573103	0.00011013	0.0664873
RHOBTB2	0.221064	0.0564937	0.23677		RHOBTB2	0.0700761	0.54847	0.924734		RHOBTB2	-0.0520004	0.658548	0.980061
HEATR5B	-0.0228847	0.79079	0.929444		HEATR5B	0.0548979	0.527091	0.918508		HEATR5B	0.0585312	0.503471	0.94767
SEC62	-0.224832	0.00122763	0.0171305		SEC62	0.0481166	0.488851	0.902557		SEC62	-0.039972	0.565804	0.96139
RPS20	0.0108722	0.867823	0.957148		RPS20	-0.0372099	0.569089	0.93004		RPS20	-0.0183776	0.778601	0.987149
CSDE1	-0.19681	9.36e-07	7.53e-05		CSDE1	-0.0727558	0.0698776	0.490015		CSDE1	-0.0956105	0.017358	0.380648
UBE3C	0.0325241	0.51249	0.783485		UBE3C	0.0824662	0.0979004	0.558871		UBE3C	0.140442	0.00493284	0.25302
REV3L	-0.34004	0.0601765	0.245826		REV3L	0.111124	0.538927	0.921582		REV3L	0.0563672	0.755355	0.98642
FAM76A	-0.224863	0.0101178	0.0754676		FAM76A	-0.0317481	0.716332	0.964369		FAM76A	-0.0880021	0.318821	0.873835
POMT2	0.121279	0.194068	0.487193		POMT2	-0.0100335	0.915097	0.991273		POMT2	0.064253	0.495678	0.94767
VTA1	0.0427212	0.392013	0.697452		VTA1	0.0212962	0.671797	0.95452		VTA1	0.0741172	0.141703	0.719771
BAZ1B	-0.362275	7.87e-08	1.15e-05		BAZ1B	0.143021	0.0333993	0.359487		BAZ1B	0.0119207	0.859665	0.995055
RANBP9	-0.0683762	0.465151	0.752751		RANBP9	-0.217483	0.0209803	0.289528		RANBP9	-0.255595	0.00691674	0.276184
ETV7	-0.622405	0.192925	0.485728		ETV7	-0.642361	0.187418	0.702308		ETV7	-0.385171	0.423342	0.926767
SPRTN	-0.159363	0.0853005	0.305017		SPRTN	-0.102015	0.275105	0.782469		SPRTN	-0.155887	0.0999712	0.65163
EEF1AKNMT	0.108583	0.259343	0.569029		EEF1AKNMT	0.0106561	0.9127	0.991002		EEF1AKNMT	0.0307592	0.752796	0.98642
ZNF207	0.024734	0.629617	0.852677		ZNF207	-0.0966282	0.061921	0.469812		ZNF207	-0.0691021	0.183638	0.767955
UQCRC1	0.231577	0.000610192	0.0103632		UQCRC1	0.11171	0.101048	0.565128		UQCRC1	0.226278	0.000905248	0.16811
STARD3NL	0.020592	0.752705	0.911369		STARD3NL	-0.121021	0.0700461	0.490121		STARD3NL	-0.185041	0.00632534	0.268153
CD9	-0.0417683	0.863375	0.956078		CD9	-0.301135	0.215674	0.731876		CD9	-0.361912	0.137276	0.712119
NCAPD2	-0.153569	0.259893	0.569554		NCAPD2	-0.195564	0.152765	0.657739		NCAPD2	-0.215044	0.117061	0.680695
IFFO1	0.132585	0.122503	0.379094		IFFO1	-0.0636708	0.46185	0.889389		IFFO1	0.0617662	0.475614	0.944474
PHF7	-0.0664792	0.495812	0.772733		PHF7	-0.00265649	0.97849	0.995983		PHF7	0.0103993	0.916667	0.996844
NISCH	0.192532	0.00272833	0.0302301		NISCH	0.0889801	0.169705	0.679059		NISCH	0.0177444	0.785824	0.989151
FUZ	0.109494	0.431643	0.728058		FUZ	0.0553319	0.695042	0.959745		FUZ	-0.0783371	0.585377	0.966687
PRSS3	0.303191	0.32114	0.633879		PRSS3	0.109391	0.721587	0.964906		PRSS3	0.166679	0.587704	0.967997
ZNF200	0.038407	0.752628	0.911369		ZNF200	0.0071261	0.95394	0.994506		ZNF200	0.0764943	0.536748	0.953243
LRRC23	-0.0918637	0.43896	0.732495		LRRC23	0.0496164	0.676886	0.956026		LRRC23	-0.00410336	0.972867	0.998898
HFE	-0.0909451	0.378825	0.688085		HFE	-0.0233199	0.822973	0.978849		HFE	-0.0425579	0.686341	0.982386
SCMH1	0.0519533	0.46428	0.752476		SCMH1	0.0589081	0.408703	0.866489		SCMH1	0.0649543	0.364271	0.89691
FYN	-0.320335	0.00312652	0.0332642		FYN	-0.138482	0.201399	0.717685		FYN	-0.18714	0.0845858	0.618035
HIVEP2	-0.292308	0.00249929	0.0283705		HIVEP2	-0.133926	0.166008	0.675428		HIVEP2	-0.153176	0.113835	0.673184
ELOA	-0.11983	0.106562	0.350062		ELOA	-0.269371	0.000323332	0.0371674		ELOA	-0.195182	0.00932945	0.30544
LYPLA2	0.453429	4.62e-08	7.62e-06		LYPLA2	0.0951593	0.259678	0.772872		LYPLA2	0.178337	0.0350574	0.471559
CLCN6	-0.193387	0.0661293	0.261395		CLCN6	-0.326981	0.00242779	0.107352		CLCN6	-0.225545	0.0367883	0.474976
MRC2	0.0860786	0.2704	0.580771		MRC2	-0.0049816	0.949176	0.994506		MRC2	-0.0608894	0.436224	0.933131
NME1-NME2	0.184237	0.492569	0.77133		NME1-NME2	0.330795	0.219911	0.73546		NME1-NME2	0.272501	0.320108	0.873835
TSPAN9	0.324044	0.00344583	0.0358292		TSPAN9	0.124008	0.265139	0.775463		TSPAN9	-0.018393	0.869312	0.995055
BTBD7	-0.29632	7.54e-07	6.41e-05		BTBD7	0.0743375	0.213254	0.730433		BTBD7	0.0342997	0.56686	0.96139
APBA3	0.169309	0.0289466	0.153393		APBA3	-0.0305079	0.70044	0.960566		APBA3	0.055299	0.486759	0.94767
MKS1	0.0805089	0.548623	0.805315		MKS1	0.000234063	0.998633	0.999633		MKS1	0.0386572	0.778603	0.987149
ABHD5	-0.0292828	0.643005	0.859829		ABHD5	-0.0126545	0.842096	0.982003		ABHD5	-0.0307311	0.630616	0.975401
AKAP8L	-0.00875705	0.925759	0.975508		AKAP8L	0.107892	0.252537	0.766158		AKAP8L	0.00771837	0.935619	0.996844
MBTD1	-0.284173	0.0120104	0.0849327		MBTD1	-0.0402149	0.721396	0.964906		MBTD1	-0.0705273	0.535065	0.952066
UTP18	-0.171051	0.0137874	0.093107		UTP18	-0.173467	0.013628	0.23985		UTP18	-0.128099	0.070075	0.588394
RNF216	-0.15784	0.00417681	0.0408297		RNF216	0.0271772	0.621721	0.944121		RNF216	0.00655213	0.905817	0.996844
TTC19	-0.0145682	0.799995	0.933425		TTC19	0.0442802	0.444415	0.882993		TTC19	0.00551288	0.924918	0.996844
PTBP1	0.193121	0.0186771	0.114756		PTBP1	-0.0159398	0.846313	0.982691		PTBP1	0.0286164	0.728015	0.985305
DPF1	0.335165	0.091374	0.31899		DPF1	0.309554	0.121037	0.604671		DPF1	0.18451	0.359668	0.895637
SYT7	0.566802	0.114353	0.363491		SYT7	0.511149	0.156784	0.662614		SYT7	0.159287	0.663908	0.980061
LARS2	-0.0555755	0.539388	0.799413		LARS2	-0.00476429	0.958313	0.994667		LARS2	-0.0594316	0.518722	0.94767
PIK3C2A	-0.243182	0.0126432	0.0878113		PIK3C2A	0.230891	0.0174565	0.272761		PIK3C2A	0.153227	0.115761	0.676954
PLAUR	-0.13454	0.469164	0.755417		PLAUR	-0.183193	0.324749	0.817235		PLAUR	-0.32325	0.0827342	0.617176
ANLN	-0.424154	0.008917	0.0691351		ANLN	0.0665752	0.680783	0.957208		ANLN	-0.0637381	0.69425	0.982386
WIZ	0.0112704	0.891581	0.964578		WIZ	-0.218272	0.0086292	0.198749		WIZ	-0.230095	0.00575326	0.264281
RABGAP1	-0.151285	0.168314	0.451191		RABGAP1	0.0335557	0.759911	0.970879		RABGAP1	0.000844714	0.993868	0.998898
DCN	-0.310267	0.154886	0.430657		DCN	-0.252568	0.24689	0.761484		DCN	-0.296473	0.174086	0.759751
QPCTL	-0.486024	0.0465515	0.210036		QPCTL	0.0812147	0.730887	0.966032		QPCTL	0.0458249	0.848086	0.995055
PPP5C	-0.0416413	0.701427	0.888812		PPP5C	0.0606583	0.577374	0.931743		PPP5C	-0.055595	0.61283	0.973965
CEP68	-0.00219322	0.981407	0.994127		CEP68	0.0492856	0.602408	0.93949		CEP68	-0.0125958	0.895049	0.996844
MAP4K3	-0.18402	0.0207186	0.122815		MAP4K3	0.0240182	0.762446	0.971358		MAP4K3	0.0514563	0.519004	0.94767
TMEM159	-0.227471	0.0588915	0.242531		TMEM159	-0.042199	0.725904	0.966032		TMEM159	0.0112107	0.926008	0.996844
BRCA1	-0.110038	0.41967	0.716787		BRCA1	0.158575	0.243949	0.76034		BRCA1	0.135358	0.321587	0.875252
ERCC1	0.0944113	0.0551788	0.233123		ERCC1	0.00692152	0.889534	0.987363		ERCC1	0.0677936	0.17528	0.760379
SEMA3B	0.482388	0.0141241	0.0946063		SEMA3B	0.24887	0.210304	0.726612		SEMA3B	0.278506	0.162429	0.742596
MBTPS2	0.0842604	0.183393	0.47338		MBTPS2	-0.00748205	0.907699	0.990438		MBTPS2	0.0458467	0.479713	0.945369
PRICKLE3	0.0178919	0.868194	0.957179		PRICKLE3	0.0795593	0.463189	0.889671		PRICKLE3	0.104412	0.338435	0.885946
EXTL3	0.129195	0.152414	0.427387		EXTL3	0.0849654	0.348785	0.832094		EXTL3	0.0503115	0.580688	0.965987
ELOVL5	0.0259222	0.699948	0.887843		ELOVL5	-0.196036	0.00382476	0.135483		ELOVL5	-0.120352	0.0762908	0.605735
KDM5D	0.00414169	0.996931	0.999118		KDM5D	0.088787	0.934283	0.992828		KDM5D	0.132608	0.902003	0.996844
CALCOCO1	-0.0128049	0.906919	0.968398		CALCOCO1	-0.0773464	0.48585	0.90166		CALCOCO1	-0.106512	0.341859	0.88836
UBR7	0.0744732	0.382767	0.690161		UBR7	-0.0917294	0.290255	0.790649		UBR7	-0.00292404	0.97317	0.998898
MAP4K5	-0.100554	0.0791263	0.291136		MAP4K5	0.0935652	0.10217	0.566743		MAP4K5	0.0252807	0.659894	0.980061
EHD3	0.0416998	0.836489	0.94664		EHD3	-0.0318044	0.875133	0.984906		EHD3	-0.0945503	0.641013	0.977266
PSMC4	0.0658603	0.361735	0.672506		PSMC4	-0.0164109	0.820698	0.978849		PSMC4	0.0573543	0.428777	0.929534
MAN2B2	0.309079	0.00166619	0.0213332		MAN2B2	0.340155	0.000552974	0.0492924		MAN2B2	0.259456	0.00867526	0.295586
SLC7A14	0.126302	0.726388	0.898216		SLC7A14	0.159208	0.660268	0.950741		SLC7A14	-0.20385	0.579687	0.965326
SLC25A39	0.261206	0.000342561	0.00682267		SLC25A39	0.0803957	0.272818	0.780981		SLC25A39	0.131505	0.0733531	0.595895
MVP	0.210947	0.0238921	0.135304		MVP	-0.107716	0.24967	0.763594		MVP	-0.149362	0.110823	0.668257
NUB1	-0.315795	8.68e-09	2.35e-06		NUB1	0.0257899	0.636261	0.947268		NUB1	-0.00149822	0.97822	0.998898
PGM3	-0.120396	0.0276559	0.149575		PGM3	-0.00753637	0.890522	0.987466		PGM3	-0.0636539	0.24767	0.824948
RWDD2A	0.0248661	0.866036	0.956445		RWDD2A	-0.233284	0.124694	0.609282		RWDD2A	-0.0960747	0.526736	0.949322
CLK1	-0.00813793	0.926999	0.975699		CLK1	-0.0668397	0.455894	0.887633		CLK1	-0.117748	0.192726	0.776698
POLR3B	-0.124206	0.109209	0.354383		POLR3B	-0.0901915	0.248984	0.763385		POLR3B	-0.0942256	0.232417	0.808264
ANGEL1	0.0119184	0.93572	0.977958		ANGEL1	-0.279496	0.0670723	0.483431		ANGEL1	-0.198645	0.194558	0.778745
RNF14	-0.335717	0.0329046	0.166502		RNF14	-0.285022	0.0705722	0.491521		RNF14	-0.298132	0.0592239	0.555237
DNASE1L1	-0.271649	0.223499	0.52472		DNASE1L1	-0.14929	0.503859	0.910191		DNASE1L1	-0.13729	0.539854	0.953701
DDX11	-0.0595735	0.758901	0.914471		DDX11	-0.0765754	0.696438	0.959745		DDX11	-0.13968	0.481984	0.945369
HEBP1	0.180145	0.0237666	0.134732		HEBP1	0.0382575	0.632845	0.947184		HEBP1	0.0305167	0.704018	0.983105
GPRC5A	0.0849627	0.642606	0.859734		GPRC5A	-0.0158088	0.931613	0.992457		GPRC5A	0.138181	0.453145	0.937971
MAMLD1	-0.0513112	0.662009	0.870035		MAMLD1	-0.0614717	0.601023	0.93949		MAMLD1	-0.00127364	0.991363	0.998898
TACC3	0.108457	0.467727	0.754484		TACC3	-0.124321	0.406102	0.865502		TACC3	0.0447407	0.764949	0.98642
UFL1	-0.186992	0.00119827	0.0168176		UFL1	0.00390849	0.945985	0.994033		UFL1	-0.0224099	0.699766	0.983105
ZC3H3	0.0442002	0.718621	0.89609		ZC3H3	0.366895	0.00270441	0.114649		ZC3H3	0.330003	0.00718401	0.280384
CAPN1	0.293007	0.0130493	0.0895528		CAPN1	-0.0504497	0.672967	0.954756		CAPN1	0.112259	0.347411	0.89011
MDH1	-0.0427096	0.766699	0.918935		MDH1	-0.233131	0.106354	0.57392		MDH1	-0.215836	0.135453	0.709806
SLC30A9	0.0178471	0.783346	0.926299		SLC30A9	0.126161	0.0522188	0.437349		SLC30A9	0.110117	0.0913615	0.633817
MTMR11	0.257364	0.0357919	0.176157		MTMR11	-0.00382909	0.975452	0.995983		MTMR11	-0.0586453	0.640124	0.977082
CCDC88C	0.145555	0.666257	0.872392		CCDC88C	-0.211501	0.546769	0.923327		CCDC88C	-0.523281	0.151924	0.729624
YAF2	-0.117841	0.0477294	0.213145		YAF2	-0.0230164	0.699904	0.960558		YAF2	-0.0403909	0.501619	0.94767
ZMYND11	-0.263173	1.51e-05	0.00063362		ZMYND11	-0.0449949	0.459071	0.887983		ZMYND11	-0.0725652	0.233736	0.809267
WAS	0.318082	0.537466	0.798095		WAS	0.381696	0.464215	0.889953		WAS	0.147538	0.784001	0.988692
BID	-0.0193839	0.86818	0.957179		BID	-0.231077	0.0498432	0.430168		BID	-0.025834	0.826195	0.992916
XYLT2	0.33508	0.000180818	0.00432782		XYLT2	0.127467	0.159675	0.668153		XYLT2	0.105926	0.24561	0.822074
NUDCD3	0.195818	0.000135719	0.00348621		NUDCD3	0.0874768	0.092022	0.544309		NUDCD3	0.0728237	0.163682	0.743605
CHDH	0.178523	0.560414	0.812394		CHDH	0.0996443	0.745815	0.969387		CHDH	0.116872	0.704256	0.983105
IL20RA	0.235893	0.516082	0.785954		IL20RA	-0.0597682	0.872794	0.984846		IL20RA	0.0194829	0.958506	0.998569
GLT8D1	0.101734	0.0914551	0.31899		GLT8D1	-0.215894	0.000412075	0.0430097		GLT8D1	-0.179311	0.00346647	0.226685
ATP2C1	-0.0986086	0.219239	0.519316		ATP2C1	-0.162136	0.0442785	0.410486		ATP2C1	-0.151306	0.0612609	0.564708
IGF1	0.015587	0.971063	0.991124		IGF1	0.360837	0.40094	0.864101		IGF1	-0.0553563	0.897546	0.996844
SLC38A5	0.516052	0.00807493	0.0646144		SLC38A5	0.261224	0.181294	0.694155		SLC38A5	0.194612	0.320293	0.873863
RALBP1	-0.189768	0.022054	0.128513		RALBP1	0.120375	0.145964	0.646202		RALBP1	0.116702	0.159215	0.738324
RUFY3	0.00347403	0.957748	0.985874		RUFY3	0.149237	0.0229486	0.301116		RUFY3	0.104971	0.111696	0.669696
WWTR1	-0.149715	0.0700412	0.271266		WWTR1	-0.201152	0.0151963	0.254557		WWTR1	-0.153359	0.0645825	0.575845
AGPS	-0.130496	0.058901	0.242531		AGPS	0.0260968	0.705946	0.96104		AGPS	0.00838157	0.904324	0.996844
CXorf56	0.146667	0.161059	0.439812		CXorf56	-0.0747195	0.488812	0.902557		CXorf56	-0.0362335	0.738869	0.986049
TTC27	-0.216655	0.0236292	0.134508		TTC27	-0.0997059	0.299108	0.797992		TTC27	-0.193879	0.0460759	0.505673
ZNF582	-0.034497	0.826205	0.942447		ZNF582	0.12094	0.443028	0.882456		ZNF582	0.202908	0.199474	0.781443
PHLDB1	0.226134	0.0213645	0.125515		PHLDB1	0.0984419	0.316855	0.810763		PHLDB1	0.142074	0.148759	0.727732
PRDM11	0.245175	0.0434209	0.20089		PRDM11	0.127703	0.302529	0.799422		PRDM11	0.192894	0.12095	0.682393
SNAI2	-0.036587	0.844322	0.949647		SNAI2	-0.305928	0.100845	0.564891		SNAI2	-0.290617	0.119192	0.681454
CD74	0.0846411	0.871781	0.958692		CD74	-0.164877	0.75608	0.970568		CD74	0.0629425	0.905357	0.996844
HGF	-0.166728	0.660017	0.869292		HGF	-0.305331	0.426536	0.876184		HGF	-0.058625	0.878082	0.995055
ZRANB1	-0.200957	0.055144	0.233055		ZRANB1	0.0641677	0.539671	0.921582		ZRANB1	0.019643	0.851554	0.995055
NCDN	0.214825	0.121876	0.378006		NCDN	0.599317	1.54609e-05	0.0101986		NCDN	0.423518	0.00231068	0.201907
ADGRA2	-0.0934206	0.317203	0.630163		ADGRA2	-0.270134	0.00404237	0.138356		ADGRA2	-0.107239	0.253665	0.829761
ZFP64	0.0593884	0.449989	0.741459		ZFP64	0.0271893	0.73251	0.966806		ZFP64	0.116341	0.144571	0.722898
MNAT1	-0.388856	4.35e-05	0.00147908		MNAT1	0.162467	0.0824842	0.521168		MNAT1	0.0789171	0.403356	0.918776
SAMD4A	-0.215009	0.277558	0.588633		SAMD4A	-0.123084	0.534267	0.920182		SAMD4A	-0.136097	0.492107	0.94767
RUNX3	0.0946019	0.825851	0.942249		RUNX3	-0.199087	0.643792	0.947825		RUNX3	-0.188158	0.662278	0.980061
MRE11	-0.165837	0.0218962	0.127774		MRE11	-0.0041903	0.953868	0.994506		MRE11	0.0162854	0.823259	0.992435
PLEKHB1	-0.044047	0.929787	0.97657		PLEKHB1	-0.0376287	0.941029	0.993624		PLEKHB1	-0.668077	0.225827	0.800539
SERPINB1	-0.0120915	0.867708	0.957148		SERPINB1	-0.139584	0.0573485	0.456877		SERPINB1	-0.161364	0.0291234	0.447263
SPAST	-0.110808	0.1829	0.472536		SPAST	-0.157322	0.0631247	0.473051		SPAST	-0.0753804	0.374765	0.902531
NRXN3	0.0343163	0.932792	0.977236		NRXN3	-0.499915	0.225203	0.738188		NRXN3	-0.0796519	0.845921	0.995055
OSBPL5	0.203838	0.00275354	0.0304392		OSBPL5	-0.0632902	0.357497	0.836713		OSBPL5	0.0492386	0.474501	0.944474
AQR	-0.157243	0.0221019	0.128611		AQR	0.0342579	0.617829	0.943941		AQR	-0.0298247	0.666562	0.980061
CPS1	0.000486651	0.997277	0.999118		CPS1	-0.128204	0.375719	0.847933		CPS1	-0.206931	0.157618	0.736809
FHL1	-0.058055	0.658145	0.8684		FHL1	-0.212645	0.105537	0.572098		FHL1	-0.117817	0.369989	0.900999
RTF2	-0.663016	2.24e-08	4.67e-06		RTF2	-0.036751	0.753665	0.970094		RTF2	0.0126712	0.914045	0.996844
SLC45A4	0.0803159	0.584722	0.825584		SLC45A4	0.0433416	0.771325	0.972149		SLC45A4	0.0779059	0.603697	0.969869
RNF10	-0.0272267	0.589752	0.828698		RNF10	-0.139615	0.00627171	0.169991		RNF10	-0.0530301	0.300285	0.861507
ZNF839	-0.111058	0.355814	0.667354		ZNF839	0.0111442	0.92642	0.991862		ZNF839	0.0181589	0.881245	0.995657
ZDHHC6	-0.12027	0.0690783	0.268892		ZDHHC6	-0.0876897	0.18865	0.702898		ZDHHC6	-0.0169608	0.799978	0.989276
GRAMD1B	-0.0765409	0.537934	0.79862		GRAMD1B	-0.0453104	0.716362	0.964369		GRAMD1B	-0.00214361	0.986325	0.998898
RNH1	0.167931	0.0607408	0.247328		RNH1	-0.111237	0.214591	0.731876		RNH1	-0.0273839	0.760025	0.98642
NDUFS1	-0.197728	0.000100699	0.00279784		NDUFS1	0.0150585	0.766771	0.971613		NDUFS1	-0.0295494	0.563424	0.961207
RB1CC1	-0.327668	0.000103809	0.00285794		RB1CC1	0.129443	0.124113	0.607886		RB1CC1	0.0550457	0.514103	0.94767
ERP44	-0.00173185	0.976593	0.9924		ERP44	-0.0654471	0.271782	0.780627		ERP44	-0.0251939	0.673518	0.98205
ALAS1	-0.281708	0.0395997	0.188685		ALAS1	-0.14719	0.283022	0.785452		ALAS1	-0.198937	0.150013	0.729145
BIRC3	-0.243815	0.348295	0.661377		BIRC3	0.161215	0.533835	0.920095		BIRC3	-0.128452	0.62234	0.974087
AKAP11	-0.248844	0.000720813	0.0116767		AKAP11	0.121547	0.0970717	0.55661		AKAP11	0.0119182	0.871522	0.995055
GLRX2	-0.0880357	0.276051	0.58672		GLRX2	-0.14754	0.071487	0.493621		GLRX2	-0.0945356	0.250287	0.827605
SNAPC1	-0.0849957	0.49576	0.772733		SNAPC1	0.136589	0.273379	0.781469		SNAPC1	0.137892	0.269653	0.841853
DERA	-0.455143	0.00302163	0.0324623		DERA	-0.496723	0.00126573	0.0762037		DERA	-0.34711	0.0242881	0.422635
STRAP	0.173108	0.00334649	0.0351285		STRAP	-0.0538587	0.364411	0.841245		STRAP	-0.00407693	0.945371	0.997891
ABCC2	0.240578	0.44127	0.734455		ABCC2	-0.176982	0.595248	0.938544		ABCC2	0.333585	0.295429	0.858942
DEF6	0.0416347	0.908315	0.968678		DEF6	0.108051	0.766962	0.971613		DEF6	0.0383998	0.917342	0.996844
PLEKHO1	0.168313	0.0345123	0.17205		PLEKHO1	0.0514185	0.520056	0.91607		PLEKHO1	0.000827102	0.991772	0.998898
GCLM	-0.0456365	0.561799	0.812914		GCLM	0.108258	0.168803	0.678312		GCLM	0.0895827	0.25599	0.831515
UBR2	-0.163111	0.00976625	0.0736085		UBR2	0.0458764	0.466723	0.891755		UBR2	-0.0162546	0.798362	0.989276
EHD2	0.210555	0.000100777	0.00279784		EHD2	-0.00821906	0.88025	0.986258		EHD2	0.138332	0.0112344	0.326175
DEPDC1	0.0896164	0.582876	0.825092		DEPDC1	-0.0739257	0.651983	0.950204		DEPDC1	-0.0479148	0.770497	0.98642
CCDC28A	-0.697151	4.04e-08	7.24e-06		CCDC28A	-0.215386	0.0857695	0.528889		CCDC28A	-0.315862	0.0126099	0.343151
RRAGD	-0.497861	0.186348	0.47674		RRAGD	0.0864042	0.814092	0.977915		RRAGD	0.0325079	0.930255	0.996844
HSF2	-0.0515262	0.543335	0.802017		HSF2	-0.132393	0.123033	0.607286		HSF2	-0.155183	0.0730701	0.595061
PHF20	-0.00778446	0.916861	0.971871		PHF20	0.0679821	0.362752	0.840417		PHF20	0.0665365	0.374478	0.902325
HSD17B6	-0.0844097	0.83497	0.946032		HSD17B6	-0.0354684	0.931144	0.992457		HSD17B6	-0.635403	0.152501	0.729624
NR1H3	0.139402	0.264809	0.574886		NR1H3	-0.0439583	0.732819	0.966806		NR1H3	0.164474	0.198058	0.781443
TYMP	0.154902	0.577176	0.821873		TYMP	0.340025	0.220864	0.736286		TYMP	0.190223	0.496623	0.94767
NCAPH2	0.087756	0.531753	0.795071		NCAPH2	-0.0136705	0.923048	0.991862		NCAPH2	0.112265	0.427902	0.92925
TOMM34	0.259786	0.0226978	0.130832		TOMM34	-0.0613668	0.592552	0.938001		TOMM34	0.095617	0.404385	0.918776
SEC63	-0.25582	7.2e-07	6.32e-05		SEC63	0.142777	0.00552925	0.160251		SEC63	0.0194633	0.706328	0.9835
KPNA6	-0.14431	0.172831	0.458083		KPNA6	0.0656739	0.534634	0.920182		KPNA6	0.13715	0.195539	0.779461
VIM	-0.315543	0.000478672	0.00876535		VIM	-0.254354	0.00487566	0.153151		VIM	-0.176697	0.0505098	0.52639
FAS	-0.134029	0.121218	0.377243		FAS	-0.18966	0.0296872	0.339744		FAS	-0.170685	0.0515322	0.526769
CD44	0.088314	0.0721789	0.275469		CD44	-0.116094	0.018293	0.275926		CD44	-0.0250297	0.611075	0.973676
KCNG1	0.117869	0.474301	0.759414		KCNG1	0.275005	0.095169	0.551373		KCNG1	0.032859	0.843788	0.995055
AGPAT4	0.0543904	0.598228	0.833718		AGPAT4	0.0755261	0.465325	0.890435		AGPAT4	0.031777	0.759486	0.98642
BTN3A1	0.106661	0.407781	0.70855		BTN3A1	-0.00904919	0.944673	0.993977		BTN3A1	-0.0906035	0.491638	0.94767
MIPEP	-0.313933	0.000682004	0.0113148		MIPEP	-0.240962	0.00957162	0.209067		MIPEP	-0.188201	0.0439943	0.498835
PRKCH	-0.0402127	0.862641	0.955715		PRKCH	0.0398762	0.864302	0.983031		PRKCH	0.165725	0.477779	0.944825
IFNGR1	-0.216683	0.134262	0.400264		IFNGR1	-0.427524	0.00350613	0.129357		IFNGR1	-0.296556	0.042944	0.495254
B4GALT7	0.255579	0.00157167	0.0204565		B4GALT7	0.0561734	0.492423	0.904298		B4GALT7	0.0809788	0.32448	0.876304
SH2D2A	-0.132204	0.785799	0.927543		SH2D2A	0.0814367	0.866793	0.983627		SH2D2A	0.281359	0.559702	0.959887
VRK2	-0.211809	0.00397521	0.0395522		VRK2	0.0494343	0.499955	0.908175		VRK2	-0.113049	0.127888	0.6965
TNFRSF1B	0.127635	0.584276	0.825584		TNFRSF1B	0.216554	0.353407	0.834727		TNFRSF1B	0.0688736	0.768265	0.98642
VEZT	-0.388692	6.36e-10	2.69e-07		VEZT	-0.0846056	0.176335	0.687946		VEZT	-0.16596	0.0085548	0.295586
POU2F2	0.0322787	0.916623	0.971871		POU2F2	0.163227	0.59655	0.938719		POU2F2	-0.00509007	0.986837	0.998898
BRD9	0.101953	0.211163	0.509033		BRD9	0.0851382	0.297878	0.797583		BRD9	0.177118	0.0305222	0.451329
SNX1	-0.137855	0.0587054	0.242149		SNX1	-0.142805	0.0511781	0.433929		SNX1	-0.0549664	0.453634	0.938364
TBPL1	0.00311149	0.974279	0.99171		TBPL1	-0.243459	0.0135208	0.238472		TBPL1	-0.156464	0.113375	0.672545
ARNTL2	-0.310768	0.0247892	0.138672		ARNTL2	-0.0777814	0.573355	0.93065		ARNTL2	-0.0980388	0.480736	0.945369
BCLAF1	-0.176409	8.51e-05	0.00246859		BCLAF1	0.103574	0.0206238	0.288961		BCLAF1	0.0285255	0.52666	0.949322
SLC39A9	-0.0101689	0.863579	0.956176		SLC39A9	-0.0765763	0.201162	0.717685		SLC39A9	-0.0835325	0.16645	0.74753
ANK1	-0.0316784	0.895922	0.965561		ANK1	-0.181097	0.458603	0.887983		ANK1	0.0983508	0.686142	0.982386
TFB1M	0.0613597	0.562857	0.813503		TFB1M	0.0363131	0.73465	0.967807		TFB1M	0.0375997	0.727503	0.985305
RABEP1	-0.171747	0.00215861	0.0254997		RABEP1	0.117777	0.0349183	0.368654		RABEP1	0.0300929	0.591995	0.968131
HMGB3	0.143711	0.251414	0.558694		HMGB3	0.00308011	0.980506	0.995983		HMGB3	0.0554936	0.660469	0.980061
NUP160	0.0314399	0.730782	0.900361		NUP160	-0.0116611	0.899847	0.989292		NUP160	0.0159936	0.863852	0.995055
BAK1	0.402992	0.00593158	0.0524773		BAK1	0.00567309	0.969576	0.995332		BAK1	0.0463751	0.756021	0.98642
IKZF2	-0.485879	0.0771174	0.286558		IKZF2	-0.181587	0.507664	0.910733		IKZF2	-0.257854	0.349176	0.891012
GRN	0.260099	0.016839	0.106635		GRN	0.103109	0.343582	0.828698		GRN	0.152021	0.162672	0.742596
FAM13B	-0.264178	0.00971786	0.0733779		FAM13B	0.0432346	0.670962	0.954392		FAM13B	0.0356539	0.72725	0.985305
ARHGAP31	0.0521947	0.4671	0.754258		ARHGAP31	0.0281098	0.69606	0.959745		ARHGAP31	0.0287686	0.689989	0.982386
CENPQ	-0.401354	0.00343829	0.0358047		CENPQ	0.153573	0.257228	0.771225		CENPQ	-0.0427117	0.755199	0.98642
SARS1	-0.24438	0.00187977	0.0232727		SARS1	0.0429185	0.584873	0.934826		SARS1	0.0953857	0.224968	0.800539
RANBP3	0.200785	0.00553161	0.0498752		RANBP3	0.118973	0.102483	0.566743		RANBP3	0.166753	0.0224826	0.410588
ARID4A	-0.431333	1.7e-06	0.000121866		ARID4A	0.163992	0.0665139	0.482587		ARID4A	-0.000206401	0.998168	0.999513
EIPR1	0.0430477	0.666581	0.872428		EIPR1	-0.0122636	0.903298	0.989647		EIPR1	0.040556	0.689011	0.982386
PNPLA6	0.233162	0.0288535	0.153088		PNPLA6	0.0175025	0.871812	0.984674		PNPLA6	0.0878288	0.419564	0.92475
IFT88	-0.256363	0.00331079	0.0348648		IFT88	-0.0417362	0.631835	0.946797		IFT88	-0.0152179	0.862191	0.995055
ALG1	0.0696621	0.319311	0.632323		ALG1	-0.0759741	0.286849	0.788057		ALG1	-0.0511111	0.476687	0.944474
ZCCHC8	-0.240082	0.00278425	0.0307056		ZCCHC8	-0.0543503	0.498511	0.90743		ZCCHC8	-0.0399863	0.621603	0.974087
CHPF2	0.340106	4.04e-05	0.00139342		CHPF2	-0.063213	0.448457	0.886062		CHPF2	0.0211619	0.799888	0.989276
LRRC7	-0.17217	0.713372	0.894141		LRRC7	-0.904607	0.0810507	0.516398		LRRC7	-0.956952	0.0699022	0.587436
FUT8	-0.199513	0.0397165	0.188969		FUT8	-0.0436399	0.65285	0.950656		FUT8	-0.0881356	0.365002	0.897592
UBA6	-0.176936	0.0026244	0.0294795		UBA6	0.015016	0.798341	0.975488		UBA6	-0.0396405	0.502986	0.94767
GAB2	0.0264203	0.833416	0.945145		GAB2	0.0117593	0.925689	0.991862		GAB2	0.048209	0.702897	0.983105
ATP6V0A1	0.323517	0.00178792	0.0223707		ATP6V0A1	0.159971	0.12455	0.60876		ATP6V0A1	0.0329648	0.752967	0.98642
PIAS1	-0.247364	9.33e-05	0.00265308		PIAS1	-0.0652791	0.302336	0.799422		PIAS1	-0.0984856	0.122312	0.685464
SLC4A7	-0.0284001	0.788049	0.928531		SLC4A7	0.0325233	0.758296	0.970614		SLC4A7	0.0379724	0.719621	0.984602
APBA2	0.095017	0.856123	0.953301		APBA2	0.152688	0.77194	0.97228		APBA2	0.0285467	0.957328	0.99838
MAP2K3	-0.285138	0.0565852	0.236841		MAP2K3	-0.439586	0.00332296	0.125552		MAP2K3	-0.451233	0.00259597	0.211931
EFCAB1	0.248718	0.536654	0.797366		EFCAB1	0.0731111	0.859853	0.982792		EFCAB1	0.280199	0.495451	0.94767
TMSB10	0.210109	0.0222097	0.129056		TMSB10	-0.164199	0.0739841	0.496974		TMSB10	-0.0495349	0.58989	0.967997
ASTE1	-0.0932051	0.49559	0.772733		ASTE1	0.111726	0.413383	0.86935		ASTE1	-0.0503016	0.717854	0.984602
RNF19A	-0.246899	0.018387	0.11346		RNF19A	-0.0076597	0.941603	0.993624		RNF19A	-0.0577454	0.582455	0.96617
PEX3	-0.251383	0.10044	0.337345		PEX3	0.192328	0.204515	0.721951		PEX3	0.108691	0.476808	0.944474
GABARAPL2	-0.154121	0.0684017	0.267428		GABARAPL2	-0.121886	0.15011	0.652637		GABARAPL2	-0.0973931	0.250914	0.827849
SH3YL1	-0.17491	0.0609353	0.247752		SH3YL1	-0.0389529	0.677222	0.956316		SH3YL1	-0.137258	0.148082	0.726416
FAM136A	-0.110506	0.146218	0.417573		FAM136A	-0.10622	0.167069	0.676182		FAM136A	-0.0833392	0.281627	0.848894
VCL	-0.00498812	0.944179	0.981791		VCL	-0.0720656	0.312395	0.807211		VCL	-0.0699194	0.327552	0.879225
DEPDC1B	0.00985876	0.966308	0.989599		DEPDC1B	-0.12627	0.592605	0.938001		DEPDC1B	0.138641	0.555048	0.958963
DAPK2	-0.0601407	0.657244	0.868131		DAPK2	0.136915	0.312251	0.807211		DAPK2	0.0344035	0.800149	0.989276
NSMAF	-0.269965	0.00568886	0.0507657		NSMAF	-0.403846	3.83768e-05	0.0154359		NSMAF	-0.304085	0.00195462	0.193664
ADSS2	-0.771741	1.09e-13	2.24e-10		ADSS2	0.0185854	0.854284	0.982792		ADSS2	-0.0715637	0.483276	0.94564
TIMP2	0.184129	0.00545533	0.0492683		TIMP2	0.0552488	0.404531	0.865279		TIMP2	0.0817073	0.217748	0.79654
RFC1	-0.235391	5.84e-05	0.00184966		RFC1	0.0344719	0.555222	0.926819		RFC1	0.00463191	0.937088	0.996928
TBC1D23	-0.114966	0.0784577	0.2896		TBC1D23	-0.106458	0.105926	0.57348		TBC1D23	-0.0636358	0.336042	0.883556
CUL3	-0.198473	0.000430029	0.00809545		CUL3	-0.14747	0.00923295	0.20548		CUL3	-0.159894	0.00504121	0.25302
MYOM2	0.0671747	0.797965	0.932953		MYOM2	0.0227857	0.93141	0.992457		MYOM2	-0.16066	0.549912	0.957996
CYP46A1	-0.143427	0.408302	0.708621		CYP46A1	-0.100747	0.564906	0.929257		CYP46A1	0.0101265	0.953914	0.99838
ZZZ3	-0.0986653	0.0913568	0.31899		ZZZ3	0.00121162	0.983496	0.996585		ZZZ3	0.0848835	0.148061	0.726416
USP2	0.132332	0.687816	0.88262		USP2	0.428924	0.190534	0.705343		USP2	0.0369871	0.912339	0.996844
TUBG2	0.248726	0.00673532	0.0571062		TUBG2	0.231242	0.0121002	0.230135		TUBG2	0.238485	0.0099051	0.313522
RPL26L1	-0.142153	0.16111	0.439863		RPL26L1	-0.176613	0.0831552	0.522206		RPL26L1	-0.122175	0.231823	0.807249
NSUN2	-0.335045	0.000728063	0.0117365		NSUN2	-0.161996	0.102326	0.566743		NSUN2	-0.184797	0.0638942	0.574602
FBXO42	-0.0422229	0.594869	0.831636		FBXO42	0.020069	0.802013	0.976094		FBXO42	0.0657782	0.413748	0.923047
MFAP3	-0.176707	0.00465632	0.0442834		MFAP3	-0.163501	0.00964777	0.209896		MFAP3	-0.0698018	0.270251	0.841853
MRI1	-0.118796	0.286038	0.597539		MRI1	-0.128398	0.251506	0.765519		MRI1	-0.174172	0.122232	0.685464
METTL1	-0.334414	0.0144385	0.0960917		METTL1	0.180518	0.181192	0.694032		METTL1	0.123076	0.365333	0.897978
AGA	0.162093	0.227284	0.52939		AGA	0.0593707	0.659102	0.950741		AGA	0.0286057	0.83201	0.994685
PI4K2B	-0.0184494	0.864906	0.956445		PI4K2B	-0.0521243	0.634229	0.947268		PI4K2B	-0.0838474	0.448077	0.935269
BOD1L1	-0.21428	0.00516217	0.0474523		BOD1L1	0.28722	0.00017174	0.0259831		BOD1L1	0.142088	0.0636065	0.573708
MAT2B	-0.240006	0.0680807	0.266742		MAT2B	-0.411155	0.00193015	0.0967483		MAT2B	-0.414662	0.00184332	0.190257
TRIO	-0.190372	0.0041534	0.0406557		TRIO	-0.0769998	0.24644	0.761444		TRIO	-0.084028	0.206337	0.786569
VCAN	-0.204824	0.136926	0.403822		VCAN	0.0218225	0.874086	0.984846		VCAN	-0.000363317	0.997895	0.999513
CLEC16A	0.0609612	0.411359	0.710892		CLEC16A	0.0130657	0.861653	0.982792		CLEC16A	0.0343195	0.648991	0.979008
MSR1	-0.491078	0.155378	0.431006		MSR1	-0.259426	0.45237	0.88629		MSR1	-0.246306	0.476736	0.944474
CDH1	0.170037	0.675014	0.875722		CDH1	0.0819799	0.843103	0.982003		CDH1	0.0695275	0.868151	0.995055
MTREX	-0.25446	0.000346679	0.0068715		MTREX	0.106666	0.13166	0.622479		MTREX	0.0278007	0.696192	0.982954
DNAH5	-0.188612	0.165218	0.446218		DNAH5	-0.165471	0.227888	0.740221		DNAH5	-0.00731359	0.957418	0.99838
ZFYVE16	-0.184138	0.00853888	0.0672716		ZFYVE16	0.0233034	0.738938	0.968786		ZFYVE16	-0.0444602	0.528454	0.949322
RIPOR1	0.177109	0.00770221	0.0628487		RIPOR1	-0.0544814	0.415931	0.869878		RIPOR1	-0.0439197	0.513294	0.94767
RAI14	-0.0475359	0.529899	0.794061		RAI14	0.163309	0.0308935	0.34707		RAI14	0.0550609	0.467283	0.942207
SOX30	0.421348	0.499233	0.774638		SOX30	0.883428	0.150959	0.654438		SOX30	0.25416	0.691724	0.982386
PNKP	0.203291	0.013605	0.0921399		PNKP	0.0185431	0.825166	0.978998		PNKP	0.145749	0.0825697	0.617176
PHLPP2	-0.144729	0.0875834	0.310144		PHLPP2	0.0426784	0.614273	0.942515		PHLPP2	0.0611248	0.472786	0.944474
SPDL1	-0.482169	0.00425912	0.0412675		SPDL1	-0.0296462	0.860431	0.982792		SPDL1	-0.153253	0.363621	0.896231
STAU2	0.0621768	0.597437	0.833179		STAU2	0.0534767	0.65177	0.950137		STAU2	-0.0272918	0.819394	0.991534
SLC66A1	0.125931	0.341967	0.654523		SLC66A1	0.345788	0.00891218	0.202718		SLC66A1	0.37075	0.00537631	0.259129
CTNS	0.0726008	0.581187	0.824197		CTNS	-0.0573869	0.666716	0.952518		CTNS	-0.10552	0.43242	0.931748
PHF23	-0.0588985	0.602609	0.836223		PHF23	-0.0584109	0.606439	0.940927		PHF23	-0.0413597	0.715853	0.984602
CDH10	-0.506313	0.265339	0.575044		CDH10	-0.764009	0.104061	0.571048		CDH10	-0.0772993	0.863949	0.995055
INPP4A	-0.225521	0.00158249	0.0205811		INPP4A	-0.0713662	0.318462	0.812211		INPP4A	-0.0978925	0.175825	0.760631
RAB27B	-0.509624	0.189632	0.481928		RAB27B	-0.447583	0.253357	0.767188		RAB27B	-0.787602	0.0529	0.531759
PSMA4	0.0104444	0.848193	0.95134		PSMA4	0.145309	0.00777203	0.191296		PSMA4	0.169935	0.0018968	0.190733
MYO16	0.314006	0.380302	0.688652		MYO16	-0.204524	0.578304	0.931934		MYO16	-0.220915	0.551286	0.958084
LSG1	-0.10115	0.172447	0.457557		LSG1	0.0924214	0.212274	0.730359		LSG1	0.0600136	0.419995	0.92475
PARP3	0.201904	0.00221546	0.0260246		PARP3	0.0525445	0.430229	0.878158		PARP3	0.0848753	0.204292	0.785174
TNC	-0.0791186	0.724884	0.898216		TNC	-0.0551482	0.806227	0.976549		TNC	-0.178044	0.428476	0.929534
THAP3	0.0517387	0.624564	0.8503		THAP3	-0.0463503	0.666131	0.952429		THAP3	0.127331	0.234623	0.810172
RIPOR3	-0.0302804	0.919704	0.972776		RIPOR3	-0.123895	0.682436	0.957384		RIPOR3	0.121533	0.687217	0.982386
TDP1	-0.0283978	0.737835	0.90318		TDP1	-0.139135	0.108722	0.580186		TDP1	0.00133442	0.987708	0.998898
AIFM2	0.0868294	0.415906	0.713935		AIFM2	0.0399354	0.710509	0.961671		AIFM2	0.0382992	0.723387	0.984602
SPATA7	-0.0879161	0.414652	0.713248		SPATA7	-0.0211542	0.845032	0.982217		SPATA7	0.0184149	0.865438	0.995055
MED17	0.0759442	0.694259	0.885051		MED17	-0.108724	0.585086	0.934826		MED17	-0.148175	0.463322	0.94124
RETSAT	0.193653	0.0122529	0.0861306		RETSAT	0.0856401	0.269873	0.779301		RETSAT	0.106428	0.171255	0.756775
CAPG	0.266864	0.0743172	0.280514		CAPG	0.054663	0.714904	0.963829		CAPG	-0.0495531	0.740717	0.98642
AP2S1	0.0873199	0.405546	0.707044		AP2S1	0.0653981	0.533716	0.920015		AP2S1	0.106369	0.31177	0.868073
USH2A	-0.379907	0.333404	0.645541		USH2A	-1.33519	0.0021978	0.102966		USH2A	-1.18155	0.00647887	0.268153
TG	-0.298661	0.318658	0.631672		TG	-0.255269	0.3983	0.862557		TG	-0.409648	0.184079	0.768371
ADAM28	-0.381248	0.365718	0.675899		ADAM28	-0.0995348	0.812449	0.977892		ADAM28	-0.232411	0.584366	0.966687
DCUN1D1	-0.0549898	0.407675	0.70855		DCUN1D1	-0.0869952	0.198371	0.71535		DCUN1D1	-0.0970062	0.156242	0.735306
JADE2	0.104161	0.41036	0.710349		JADE2	0.0232469	0.855188	0.982792		JADE2	0.110376	0.387027	0.910999
TRIT1	-0.174535	0.10895	0.354093		TRIT1	-0.105318	0.335907	0.823257		TRIT1	-0.119273	0.279429	0.848894
CUL7	0.0668013	0.447623	0.73884		CUL7	-0.172877	0.0530825	0.43967		CUL7	-0.120028	0.180928	0.764188
CTNNA1	-0.130356	0.0196347	0.11859		CTNNA1	-0.0947035	0.0905485	0.539438		CTNNA1	-0.0681999	0.223685	0.798611
PHKA2	0.0514758	0.619143	0.846483		PHKA2	-0.0177464	0.865559	0.983324		PHKA2	0.112884	0.281576	0.848894
CNTLN	-0.229942	0.00764535	0.0626326		CNTLN	0.180128	0.0356283	0.370926		CNTLN	0.032237	0.708839	0.984429
EPHA3	-0.360024	0.515493	0.78582		EPHA3	-0.417121	0.453482	0.88729		EPHA3	-0.277088	0.618593	0.974087
HSPA5	0.0319505	0.670628	0.873872		HSPA5	-0.049199	0.512699	0.911631		HSPA5	-0.0291971	0.697721	0.983105
DSG2	-0.42307	0.538084	0.798771		DSG2	-0.506365	0.467721	0.892318		DSG2	-0.352727	0.612097	0.973957
GEMIN8	0.0871934	0.534047	0.796648		GEMIN8	-0.102446	0.468377	0.892845		GEMIN8	-0.00981481	0.944691	0.997891
OFD1	-0.196284	0.0748735	0.282004		OFD1	0.116135	0.290595	0.790923		OFD1	0.0417791	0.70506	0.983484
GPM6B	0.86527	0.0866646	0.307948		GPM6B	-0.74617	0.181646	0.694693		GPM6B	0.411996	0.42901	0.929672
PREX2	-0.151357	0.676637	0.876476		PREX2	0.0813699	0.822294	0.978849		PREX2	0.0975715	0.788453	0.989151
WDR37	-0.0807639	0.185611	0.47568		WDR37	-0.00863939	0.888418	0.987359		WDR37	0.0471025	0.446701	0.935228
YTHDC2	-0.25664	0.00538325	0.0487853		YTHDC2	-0.0531762	0.563659	0.929092		YTHDC2	-0.0767001	0.409295	0.920201
CTPS2	0.00104587	0.991499	0.998215		CTPS2	0.139962	0.155651	0.661626		CTPS2	-0.0202479	0.84116	0.995055
ATP6V1H	0.0987776	0.239257	0.543582		ATP6V1H	-0.0335766	0.692059	0.959176		ATP6V1H	-0.0229819	0.787335	0.989151
POLR2B	-0.378645	0.0063817	0.0550998		POLR2B	-0.385131	0.00559895	0.161138		POLR2B	-0.390279	0.00505964	0.25302
FAM214A	-0.312814	0.012425	0.0868592		FAM214A	-0.207118	0.0985233	0.559333		FAM214A	-0.0809649	0.518653	0.94767
TPR	-0.381682	8.31e-08	1.19e-05		TPR	0.216979	0.00224469	0.104274		TPR	0.0828851	0.243954	0.819858
KATNIP	-0.109162	0.143522	0.413419		KATNIP	-0.00013125	0.998603	0.999633		KATNIP	0.00741144	0.921864	0.996844
DTNBP1	0.17332	0.034609	0.172323		DTNBP1	0.0914272	0.269451	0.779018		DTNBP1	0.133562	0.108056	0.665535
ANO2	0.204465	0.78424	0.926918		ANO2	0.134495	0.857484	0.982792		ANO2	0.247553	0.741145	0.98642
C12orf4	-0.574626	7.6e-08	1.14e-05		C12orf4	-0.130944	0.216653	0.733042		C12orf4	-0.190323	0.0743197	0.600075
SCML1	-0.315459	0.00245579	0.0281234		SCML1	-0.20981	0.0447086	0.412124		SCML1	-0.168453	0.108688	0.666139
WWC3	-0.118336	0.158189	0.435654		WWC3	0.0197637	0.813809	0.977915		WWC3	-0.0862573	0.307164	0.865149
ARHGAP6	-0.268666	0.267477	0.576823		ARHGAP6	-0.400508	0.101345	0.565958		ARHGAP6	-0.182444	0.454434	0.938585
FAM184B	-0.177712	0.641691	0.859567		FAM184B	-0.336255	0.389945	0.856699		FAM184B	-0.583445	0.148079	0.726416
MAP4	0.0247453	0.513549	0.784089		MAP4	0.00402895	0.915474	0.99133		MAP4	0.0435187	0.252351	0.828848
GOPC	0.0588351	0.554504	0.808573		GOPC	0.233171	0.019155	0.280786		GOPC	0.190277	0.0563453	0.543704
USP28	0.103106	0.249625	0.556483		USP28	0.158646	0.0783674	0.510313		USP28	0.0939026	0.302744	0.863097
HDAC9	0.043904	0.830164	0.94372		HDAC9	0.0112936	0.956087	0.994506		HDAC9	-0.0660204	0.7482	0.98642
TSPAN17	0.381269	1.79e-05	0.000721794		TSPAN17	0.196777	0.0280609	0.331485		TSPAN17	0.269837	0.00264644	0.213934
NOP16	-0.011717	0.913837	0.97076		NOP16	-0.114322	0.293845	0.79426		NOP16	-0.0662182	0.544137	0.954788
CC2D2A	-0.191075	0.107181	0.351116		CC2D2A	0.0556828	0.63797	0.947268		CC2D2A	-0.00256914	0.982789	0.998898
RRM2B	-0.177789	0.0659184	0.260936		RRM2B	-0.0686545	0.478895	0.897744		RRM2B	-0.152758	0.118923	0.681369
ZNF800	-0.299738	0.000599182	0.0102576		ZNF800	-0.13591	0.11975	0.602517		ZNF800	-0.15208	0.0832219	0.617176
SNX29	-0.225887	0.00357377	0.0367655		SNX29	-0.270731	0.000520563	0.0474288		SNX29	-0.160669	0.0396859	0.483353
MRPS10	0.0309135	0.711825	0.893536		MRPS10	0.0439732	0.599928	0.939311		MRPS10	0.0396239	0.637207	0.976952
RSF1	-0.11112	0.155228	0.430811		RSF1	0.253409	0.00116972	0.0733454		RSF1	0.125413	0.108944	0.666709
VPS13D	-0.197776	0.00435855	0.0420332		VPS13D	-0.109468	0.115446	0.594758		VPS13D	-0.156179	0.0255961	0.431326
CELF2	-0.036467	0.899701	0.966468		CELF2	-0.137095	0.63592	0.947268		CELF2	-0.0426048	0.883067	0.996358
FAM120A	-0.211227	4.64e-05	0.00154526		FAM120A	-0.053592	0.301419	0.799214		FAM120A	-0.0662456	0.201992	0.782487
R3HDM1	-0.00515879	0.947607	0.982976		R3HDM1	-0.0262913	0.738842	0.968786		R3HDM1	0.0210813	0.789761	0.989151
COL9A2	0.553376	0.0791676	0.291158		COL9A2	0.61028	0.0539886	0.443539		COL9A2	0.301547	0.351035	0.89225
KITLG	-0.161123	0.197999	0.491304		KITLG	-0.182943	0.144485	0.645223		KITLG	-0.1542	0.219265	0.797438
ERCC8	-0.240557	0.0016322	0.0210122		ERCC8	0.107597	0.15523	0.661032		ERCC8	0.0611991	0.423168	0.926631
ADAMTS6	-0.090175	0.54931	0.805786		ADAMTS6	0.0966373	0.521033	0.91682		ADAMTS6	-0.0216124	0.885983	0.996418
H6PD	0.191702	0.0713964	0.27393		H6PD	0.106574	0.317269	0.810994		H6PD	0.0685178	0.521097	0.947872
VAMP3	0.173583	0.00179937	0.0224628		VAMP3	0.0558703	0.317708	0.811669		VAMP3	-0.00689744	0.902297	0.996844
PER3	-0.213156	0.0668338	0.263107		PER3	0.0419199	0.718038	0.964818		PER3	-0.109594	0.348361	0.890755
LTBP1	-0.257838	0.229803	0.531884		LTBP1	0.00214594	0.992025	0.999235		LTBP1	-0.0525771	0.806581	0.989657
RCN1	0.0241295	0.797241	0.932541		RCN1	0.0174628	0.85263	0.982792		RCN1	0.0548708	0.559716	0.959887
ELN	0.39811	0.0341067	0.170855		ELN	0.206531	0.27173	0.780627		ELN	0.131822	0.483021	0.945369
RFC2	0.143118	0.267684	0.577141		RFC2	0.097324	0.454793	0.887633		RFC2	0.0919542	0.482723	0.945369
ARID1B	-0.164945	0.00892549	0.0691448		ARID1B	-0.000278682	0.996475	0.999633		ARID1B	0.00842229	0.894045	0.996844
CLPTM1L	0.0997029	0.222093	0.52292		CLPTM1L	-0.276397	0.000760208	0.0568215		CLPTM1L	-0.186682	0.0230763	0.416349
NEDD4L	-0.126895	0.450552	0.741763		NEDD4L	0.0443968	0.791791	0.975062		NEDD4L	-0.163167	0.336525	0.883981
PPP1R3F	0.124498	0.288558	0.599699		PPP1R3F	-0.0166843	0.890187	0.987426		PPP1R3F	-0.134756	0.276119	0.845428
HEXB	0.059151	0.638992	0.858263		HEXB	-0.107454	0.395023	0.859862		HEXB	-0.15822	0.211109	0.79072
PTCD2	0.0625367	0.576941	0.821785		PTCD2	-0.0462408	0.68457	0.957814		PTCD2	0.0443194	0.697679	0.983105
JKAMP	-0.204259	0.201616	0.496284		JKAMP	-0.359667	0.0252008	0.313759		JKAMP	-0.428794	0.00785009	0.28768
DKK3	0.146877	0.514684	0.785189		DKK3	-0.0838716	0.709904	0.961614		DKK3	-0.155723	0.489851	0.94767
ARHGEF5	0.360276	0.00391338	0.0390554		ARHGEF5	0.184648	0.148985	0.651526		ARHGEF5	0.192493	0.135835	0.71045
MCUR1	-0.0839511	0.224087	0.525156		MCUR1	0.00818986	0.906002	0.990233		MCUR1	-0.000101606	0.99884	0.999775
LIMA1	-0.468317	4.48e-06	0.000257325		LIMA1	0.0642598	0.528763	0.918633		LIMA1	-0.0817747	0.423024	0.926631
LETMD1	0.0210272	0.800119	0.933425		LETMD1	0.0367012	0.661114	0.950741		LETMD1	0.0887327	0.291267	0.855591
SLC4A8	0.0392294	0.782868	0.926025		SLC4A8	0.0900144	0.529498	0.918633		SLC4A8	-0.0636556	0.661214	0.980061
LAMC3	-0.231516	0.759287	0.914656		LAMC3	-0.262033	0.730829	0.966032		LAMC3	-0.647523	0.406372	0.919089
PTGER3	0.0977685	0.801153	0.933642		PTGER3	0.0364608	0.925378	0.991862		PTGER3	0.158685	0.683682	0.982386
TNIP3	-0.0330118	0.862158	0.955387		TNIP3	0.212483	0.262332	0.774318		TNIP3	0.324888	0.086895	0.626255
MAPK9	-0.278489	0.00404523	0.0399634		MAPK9	-0.261184	0.00750507	0.186958		MAPK9	-0.123512	0.206006	0.786257
COL23A1	-0.194757	0.70941	0.892659		COL23A1	-0.0130674	0.980047	0.995983		COL23A1	-0.225182	0.668926	0.980672
BCAR1	0.0565742	0.565507	0.814934		BCAR1	-0.346897	0.000461462	0.0451487		BCAR1	-0.302234	0.00231402	0.201907
FAM160A2	0.301502	0.0143306	0.0956116		FAM160A2	0.0918813	0.462778	0.889671		FAM160A2	0.067894	0.59032	0.967997
HERPUD1	0.0824475	0.6348	0.856747		HERPUD1	-0.139931	0.42063	0.87231		HERPUD1	-0.173946	0.317096	0.873724
HOMER3	0.277197	0.610255	0.841037		HOMER3	0.0954297	0.864773	0.983187		HOMER3	0.174648	0.755799	0.98642
RAD51	0.130223	0.314787	0.627613		RAD51	0.00340686	0.979229	0.995983		RAD51	0.132476	0.31156	0.86807
POLQ	-0.0831453	0.647685	0.861716		POLQ	0.130851	0.471464	0.893668		POLQ	0.11946	0.512991	0.94767
PIK3CB	0.0786654	0.467422	0.754427		PIK3CB	-0.0760003	0.491796	0.904298		PIK3CB	0.0756372	0.493122	0.94767
CYBA	-0.0205337	0.888464	0.963466		CYBA	-0.14671	0.321614	0.815378		CYBA	-0.222434	0.136457	0.711638
THOC3	-0.628072	0.0685455	0.267736		THOC3	-0.490462	0.156159	0.662522		THOC3	-0.604026	0.0859922	0.62341
HEBP2	0.0058148	0.962159	0.987967		HEBP2	0.113641	0.353911	0.83504		HEBP2	0.138363	0.259313	0.833887
MPHOSPH9	-0.0341244	0.741143	0.905146		MPHOSPH9	0.00725368	0.94434	0.993817		MPHOSPH9	0.0506871	0.627116	0.974087
PLEKHA5	-0.194461	0.0382591	0.184861		PLEKHA5	0.0485582	0.604521	0.939926		PLEKHA5	-0.0124949	0.894282	0.996844
SIKE1	-0.190236	0.0186099	0.114465		SIKE1	-0.0821928	0.311595	0.806764		SIKE1	-0.154235	0.0610434	0.564073
RRP12	0.160154	0.0673208	0.264709		RRP12	0.0165069	0.851884	0.982792		RRP12	0.0865478	0.328825	0.879493
FNIP2	0.134589	0.337071	0.649141		FNIP2	-0.107919	0.442595	0.882456		FNIP2	-0.0222082	0.874521	0.995055
MSMO1	0.108402	0.309574	0.622621		MSMO1	-0.0821877	0.442673	0.882456		MSMO1	-0.119703	0.264633	0.838282
TTC17	-0.165381	0.0122649	0.0861784		TTC17	-0.0390643	0.554436	0.926786		TTC17	-0.123681	0.0624876	0.570589
ALX4	-0.134101	0.804393	0.934226		ALX4	-0.454645	0.410967	0.867323		ALX4	-0.271546	0.622594	0.974087
FOXN3	0.0379205	0.728399	0.898902		FOXN3	0.313183	0.00411419	0.139154		FOXN3	0.190441	0.0814027	0.617176
METTL24	0.288674	0.392669	0.697791		METTL24	-0.231661	0.507995	0.910811		METTL24	-0.126241	0.718702	0.984602
AKR7A2	0.165799	0.0235332	0.134147		AKR7A2	-0.16842	0.0228069	0.300779		AKR7A2	0.0658699	0.3723	0.900999
MRTO4	-0.0187646	0.850126	0.951849		MRTO4	0.257175	0.00951124	0.208635		MRTO4	0.204839	0.0393864	0.482126
NNAT	1.74499	0.00996462	0.0746261		NNAT	-0.136662	0.856498	0.982792		NNAT	1.12939	0.108097	0.665535
USE1	0.0240107	0.787063	0.92794		USE1	-0.024181	0.787991	0.97483		USE1	-0.0235487	0.794885	0.989276
MCF2L2	0.208947	0.635873	0.857065		MCF2L2	-0.804129	0.1124	0.588254		MCF2L2	0.0541261	0.906536	0.996844
LAMA3	-0.248378	0.407329	0.708548		LAMA3	-0.606033	0.0497505	0.430168		LAMA3	0.0523411	0.861468	0.995055
AP5M1	-0.0675705	0.300258	0.611606		AP5M1	-0.112168	0.0906389	0.539438		AP5M1	-0.169601	0.0116444	0.329395
ANAPC4	-0.164371	0.0281659	0.150904		ANAPC4	-0.0152007	0.839517	0.982003		ANAPC4	-0.065789	0.386649	0.910812
TRAPPC3	0.269577	2.55e-05	0.000955325		TRAPPC3	0.00553032	0.931438	0.992457		TRAPPC3	-0.0102716	0.87328	0.995055
THRAP3	-0.109484	0.0232725	0.133152		THRAP3	0.0911083	0.0588624	0.461667		THRAP3	0.115688	0.0166958	0.378451
PHPT1	-0.00935787	0.894119	0.965298		PHPT1	-0.172131	0.0151925	0.254557		PHPT1	-0.05062	0.475576	0.944474
ARID4B	-0.135241	0.0893704	0.31458		ARID4B	0.224469	0.00473767	0.14996		ARID4B	0.12763	0.109116	0.666851
OPN3	0.103796	0.611702	0.84157		OPN3	-0.117643	0.568201	0.929897		OPN3	-0.0998707	0.629149	0.974671
SDCCAG8	-0.00501883	0.951692	0.984266		SDCCAG8	0.165677	0.0454993	0.415465		SDCCAG8	0.0898051	0.280109	0.848894
PTPRN	0.154928	0.635165	0.85681		PTPRN	0.175483	0.591181	0.937766		PTPRN	0.0212363	0.948247	0.998056
HHAT	0.0880736	0.605278	0.837667		HHAT	0.114471	0.505812	0.910733		HHAT	0.166221	0.336299	0.883794
KIF1B	-0.186068	0.00421439	0.0410467		KIF1B	0.0302604	0.641373	0.947616		KIF1B	-0.0829868	0.20365	0.785037
FOXC1	-0.00212341	0.990676	0.997826		FOXC1	-0.0167543	0.92657	0.99189		FOXC1	0.00199806	0.991235	0.998898
TBC1D22A	-0.0542179	0.328868	0.641478		TBC1D22A	0.0713889	0.199474	0.71558		TBC1D22A	0.0425685	0.447476	0.935269
SYNE2	-0.246301	0.153555	0.429235		SYNE2	0.142396	0.407755	0.86618		SYNE2	0.0773386	0.654068	0.980061
ATP9A	0.158431	0.0603606	0.246302		ATP9A	-0.0091135	0.91438	0.99126		ATP9A	-0.0165993	0.845167	0.995055
FAM168A	0.012089	0.898657	0.966308		FAM168A	-0.0586563	0.539948	0.921582		FAM168A	-0.0200221	0.834911	0.995055
RELT	0.00231677	0.98929	0.997212		RELT	-0.0621917	0.719267	0.964818		RELT	-0.127399	0.462805	0.940844
GALC	0.234633	0.0106372	0.0782417		GALC	0.0933841	0.314511	0.809161		GALC	0.00874338	0.925642	0.996844
NOP58	-0.131476	0.0694316	0.26971		NOP58	0.226368	0.0017361	0.0899249		NOP58	0.131844	0.0688363	0.584109
SZRD1	0.125439	0.05915	0.243374		SZRD1	-0.0306887	0.646129	0.948743		SZRD1	0.0324506	0.627914	0.974671
CUL1	-0.0510435	0.378274	0.688085		CUL1	-0.0994098	0.0884409	0.534029		CUL1	-0.09255	0.114478	0.674307
FAM114A2	0.0757385	0.284242	0.595515		FAM114A2	0.00546535	0.93947	0.993552		FAM114A2	0.06662	0.356852	0.895412
CYFIP2	0.253442	0.282719	0.593775		CYFIP2	0.118223	0.618792	0.944121		CYFIP2	0.0867251	0.716425	0.984602
TAB2	-0.10721	0.221836	0.522511		TAB2	-0.0360861	0.681505	0.957221		TAB2	-0.0879811	0.31916	0.873835
GINM1	0.0660376	0.355781	0.667354		GINM1	0.303919	2.08373e-05	0.0114543		GINM1	0.175388	0.0146312	0.364355
EIF2AK2	-0.147865	0.0500606	0.219678		EIF2AK2	0.0465852	0.53684	0.920751		EIF2AK2	0.0430938	0.56879	0.96139
USP36	0.0513222	0.53479	0.796761		USP36	0.0376471	0.649606	0.94946		USP36	0.0542358	0.513604	0.94767
KMT2C	-0.182192	0.0153739	0.100329		KMT2C	0.0625415	0.404937	0.865402		KMT2C	0.0246365	0.743567	0.98642
MCOLN3	0.198558	0.566078	0.815443		MCOLN3	-0.127326	0.722767	0.964991		MCOLN3	0.0405955	0.909605	0.996844
PUM2	-0.050414	0.419192	0.716694		PUM2	-0.120695	0.054827	0.4476		PUM2	-0.0492713	0.434187	0.932437
MRPL43	0.14914	0.035037	0.173596		MRPL43	-0.0541004	0.449062	0.88619		MRPL43	0.0380771	0.594789	0.968153
HPF1	0.0516721	0.444793	0.736803		HPF1	0.0379048	0.579025	0.932515		HPF1	-0.000149345	0.998273	0.999513
ZFR	-0.314459	2.1e-06	0.000143427		ZFR	0.116864	0.0770253	0.507703		ZFR	0.0685073	0.301031	0.8623
ZNF280C	-0.0296032	0.860958	0.955018		ZNF280C	0.134929	0.425506	0.875705		ZNF280C	0.318075	0.0591234	0.554748
TRAF1	0.158179	0.318131	0.631019		TRAF1	0.290578	0.0672	0.483804		TRAF1	0.0274537	0.865361	0.995055
RC3H2	0.0334898	0.631847	0.854571		RC3H2	0.0647351	0.355725	0.835794		RC3H2	0.00713879	0.919264	0.996844
IL17RB	-0.120911	0.765716	0.918091		IL17RB	-0.15768	0.698042	0.960162		IL17RB	-0.156773	0.700111	0.983105
TRAF3IP2	-0.0638291	0.570833	0.818503		TRAF3IP2	-0.0729392	0.517985	0.914622		TRAF3IP2	-0.0653824	0.563003	0.961207
GYG2	0.786702	0.00374305	0.0379369		GYG2	0.70002	0.0103608	0.215732		GYG2	0.371861	0.179504	0.763406
DCBLD2	-0.0615528	0.690014	0.882973		DCBLD2	0.0524396	0.734028	0.967381		DCBLD2	0.0633604	0.68146	0.982386
SOAT1	0.12277	0.0728107	0.276728		SOAT1	-0.00935261	0.892728	0.988226		SOAT1	-0.0221434	0.751271	0.98642
MSH4	-0.502335	0.0440677	0.202803		MSH4	-0.264923	0.286387	0.788052		MSH4	-0.460044	0.0715332	0.592272
F7	0.596938	0.21716	0.516883		F7	0.599126	0.218785	0.734882		F7	0.555726	0.257863	0.832249
GDI2	0.0331617	0.52095	0.788641		GDI2	-0.0300333	0.56207	0.928935		GDI2	0.0337428	0.515315	0.94767
PRDM1	-0.205118	0.338099	0.650215		PRDM1	0.00592937	0.977903	0.995983		PRDM1	-0.0795275	0.710653	0.984602
ATG5	-0.135115	0.0524347	0.226184		ATG5	-0.0243734	0.727434	0.966032		ATG5	-0.0133769	0.849331	0.995055
PITHD1	0.127707	0.0731458	0.277346		PITHD1	-0.0493892	0.493423	0.904298		PITHD1	0.0488745	0.498634	0.94767
MTA3	0.0390881	0.572838	0.819514		MTA3	-0.148804	0.036075	0.37287		MTA3	-0.100324	0.159897	0.739608
USP13	-0.0573517	0.581568	0.824434		USP13	-0.149767	0.154792	0.6608		USP13	-0.163589	0.122827	0.685948
ATP11B	-0.254667	0.00239081	0.0275327		ATP11B	-0.146097	0.0820153	0.519815		ATP11B	-0.160049	0.0579501	0.551895
LAMC2	-0.118118	0.672833	0.874778		LAMC2	-0.0743512	0.790662	0.975062		LAMC2	0.0673345	0.810057	0.990263
CDK14	-0.100085	0.338386	0.650462		CDK14	0.0618165	0.554325	0.926786		CDK14	0.0735097	0.482547	0.945369
SEC61A1	0.210904	0.0108	0.0791572		SEC61A1	-0.0449228	0.588427	0.9366		SEC61A1	0.107688	0.19461	0.778745
PPP1R12A	-0.155243	0.0454024	0.206946		PPP1R12A	0.140769	0.0695267	0.488284		PPP1R12A	0.0993775	0.200334	0.781595
CAMK2B	0.055952	0.827109	0.942826		CAMK2B	-0.205815	0.431048	0.878361		CAMK2B	-0.163313	0.534085	0.951786
CROCC	-0.00834991	0.94443	0.981821		CROCC	-0.123617	0.306189	0.802255		CROCC	-0.189103	0.120142	0.681705
POLR3E	0.0315646	0.652422	0.864809		POLR3E	-0.0411666	0.565282	0.929257		POLR3E	0.0205977	0.774659	0.986475
ATP2B4	-0.0283815	0.78092	0.925154		ATP2B4	0.0165096	0.871509	0.984674		ATP2B4	0.0442489	0.664753	0.980061
RIOK2	-0.0304208	0.696626	0.886208		RIOK2	-0.0665305	0.400213	0.863523		RIOK2	-0.0830981	0.298069	0.860097
YIPF1	0.315884	3.02e-06	0.000192146		YIPF1	0.0667486	0.338618	0.826546		YIPF1	0.0372636	0.597703	0.968262
NDC1	-0.0218809	0.835238	0.946205		NDC1	0.0616994	0.558885	0.928074		NDC1	0.0572428	0.589772	0.967997
DGKG	-0.397688	0.400952	0.703603		DGKG	-0.438418	0.367618	0.844247		DGKG	-0.511396	0.303375	0.86347
FLYWCH1	0.134387	0.134609	0.400549		FLYWCH1	-0.0372642	0.682134	0.957269		FLYWCH1	0.0160137	0.860793	0.995055
UNKL	-0.0934325	0.444994	0.736934		UNKL	-0.0177557	0.885048	0.986897		UNKL	0.0566736	0.645361	0.977942
TBXAS1	-0.0223827	0.930618	0.976586		TBXAS1	-0.116708	0.654651	0.950741		TBXAS1	-0.162422	0.537964	0.953649
PARP12	0.265997	0.121551	0.377709		PARP12	0.184089	0.28854	0.789369		PARP12	0.0685486	0.695876	0.982797
ALDH18A1	0.0493873	0.426794	0.723431		ALDH18A1	-0.150378	0.0172271	0.271636		ALDH18A1	-0.155813	0.014245	0.359745
TARBP1	-0.141459	0.239574	0.54389		TARBP1	-0.0834329	0.490812	0.90356		TARBP1	0.0331916	0.784176	0.988692
GATB	0.0677783	0.484942	0.766436		GATB	-0.0840496	0.397539	0.8617		GATB	0.0601083	0.544514	0.954788
MXD1	-0.00927281	0.943176	0.981257		MXD1	-0.124199	0.348437	0.832094		MXD1	0.114277	0.384942	0.909597
CDK17	-0.194442	0.0139364	0.0938447		CDK17	-0.265324	0.000853135	0.0622524		CDK17	-0.257902	0.00124282	0.17368
SLC2A3	-0.0273223	0.854101	0.953228		SLC2A3	-0.044675	0.763866	0.971358		SLC2A3	-0.0658287	0.658349	0.980061
PSD	0.526617	0.116395	0.367714		PSD	0.0355833	0.91984	0.991703		PSD	0.0616958	0.86263	0.995055
CTDP1	0.0753286	0.417039	0.714539		CTDP1	-0.299921	0.00183497	0.0928236		CTDP1	-0.220101	0.0226744	0.41181
YBX3	-0.138888	0.0201128	0.120436		YBX3	-0.0212641	0.722156	0.964991		YBX3	0.0274368	0.646949	0.977942
STYK1	-0.0229312	0.958413	0.986222		STYK1	0.279339	0.521765	0.917407		STYK1	-0.342805	0.461189	0.940832
WNK1	-0.110442	0.007486	0.0615412		WNK1	0.000110129	0.997876	0.999633		WNK1	0.00379754	0.927145	0.996844
CCAR1	-0.274869	2.25e-06	0.000151749		CCAR1	0.130297	0.0245205	0.311772		CCAR1	0.0349922	0.547145	0.956636
OGFR	0.42412	7.36e-07	6.36e-05		OGFR	0.119506	0.170988	0.681092		OGFR	0.192812	0.0276355	0.441903
PIGV	0.0645885	0.50819	0.780604		PIGV	-0.109427	0.276802	0.784661		PIGV	-0.0809565	0.424875	0.927905
PTPRU	0.265304	0.0713101	0.273865		PTPRU	0.0568253	0.702046	0.960566		PTPRU	-0.0221572	0.882232	0.996104
SNRNP40	-0.0933329	0.372518	0.68288		SNRNP40	-0.173202	0.106869	0.575		SNRNP40	-0.0691939	0.519898	0.94767
COL11A1	-0.0910494	0.861333	0.955073		COL11A1	0.416804	0.423791	0.874029		COL11A1	-0.0932366	0.858085	0.995055
QSER1	-0.252678	0.000302464	0.00621937		QSER1	0.051584	0.459172	0.887983		QSER1	-0.0315449	0.652814	0.980061
MPC1	-0.186462	0.0477485	0.213162		MPC1	-0.145181	0.124976	0.609595		MPC1	-0.196683	0.039103	0.482126
ACAA1	0.120228	0.141317	0.409745		ACAA1	0.140255	0.0874264	0.531922		ACAA1	0.188093	0.0222737	0.408364
BCAT1	-0.0665477	0.560074	0.812115		BCAT1	-0.129932	0.255774	0.769563		BCAT1	-0.0944405	0.409141	0.920201
HDAC7	-0.243528	0.051913	0.225111		HDAC7	0.222206	0.0760158	0.504255		HDAC7	0.241563	0.0537887	0.53511
LZTS1	0.338319	0.330646	0.642841		LZTS1	0.159951	0.64853	0.94946		LZTS1	0.177587	0.614169	0.974087
PRDM6	-0.184591	0.510931	0.782233		PRDM6	-0.12242	0.665487	0.952429		PRDM6	-0.00453898	0.987217	0.998898
SPAG4	0.14343	0.63274	0.855331		SPAG4	0.231516	0.443826	0.882766		SPAG4	0.0577188	0.852115	0.995055
NCKAP1	-0.0263717	0.711575	0.893451		NCKAP1	-0.206863	0.00393699	0.136972		NCKAP1	-0.162872	0.0235009	0.418183
MRPS35	-0.0922647	0.0385251	0.185711		MRPS35	0.0220457	0.622385	0.944121		MRPS35	0.00953238	0.832816	0.994999
GUCY1B1	-0.409858	0.157927	0.435295		GUCY1B1	-0.105115	0.715833	0.964051		GUCY1B1	-0.0621011	0.830357	0.993892
SFSWAP	-0.124137	0.0367966	0.179796		SFSWAP	0.101425	0.0875804	0.532022		SFSWAP	0.0933366	0.117372	0.680729
TNK2	0.355115	3.4e-05	0.00121517		TNK2	0.0735813	0.397747	0.862034		TNK2	0.0233687	0.789857	0.989151
MON2	-0.194562	0.00115368	0.0163308		MON2	-0.0472929	0.429961	0.878158		MON2	-0.0877049	0.146058	0.725129
CDH3	0.100483	0.874254	0.959888		CDH3	-0.579856	0.385648	0.853654		CDH3	-0.330534	0.617301	0.974087
GPBP1	-0.298346	1.11e-06	8.59e-05		GPBP1	-0.0450483	0.460976	0.888391		GPBP1	-0.0720357	0.240824	0.818189
DGAT2	0.166184	0.602871	0.836223		DGAT2	0.000889098	0.997805	0.999633		DGAT2	-0.137796	0.673369	0.98205
ZNF112	-0.121582	0.510948	0.782233		ZNF112	-0.117732	0.530393	0.918633		ZNF112	-0.258088	0.178825	0.763201
CS	0.142356	0.0761083	0.284418		CS	0.0154171	0.848765	0.982792		CS	0.0670578	0.408098	0.919913
LTK	0.654074	0.0446271	0.204706		LTK	0.288924	0.38446	0.853102		LTK	0.115104	0.732732	0.985732
ELMO2	0.110355	0.151148	0.425738		ELMO2	0.0338555	0.664537	0.951787		ELMO2	0.0758625	0.333864	0.881908
WAPL	-0.117632	0.0401644	0.190385		WAPL	0.0687295	0.230344	0.742385		WAPL	0.0123971	0.829701	0.993797
VMP1	-0.139929	0.0712666	0.273825		VMP1	-0.176721	0.023018	0.301741		VMP1	-0.252534	0.00119981	0.170569
APPBP2	-0.102133	0.0276054	0.149455		APPBP2	0.0522227	0.260942	0.7738		APPBP2	0.00594091	0.89943	0.996844
EIF4B	-0.493666	1.72e-08	3.8e-06		EIF4B	-0.198833	0.022903	0.300951		EIF4B	-0.259143	0.00312481	0.221164
SLC6A16	0.555374	0.0376711	0.183013		SLC6A16	0.454252	0.0939843	0.549219		SLC6A16	0.417003	0.127932	0.696511
SPHK2	0.300777	0.00308514	0.0330156		SPHK2	-0.00974829	0.925364	0.991862		SPHK2	0.154503	0.136917	0.711824
RPL18	0.216598	0.00241939	0.0278036		RPL18	-0.0967778	0.175544	0.686158		RPL18	-0.0421621	0.555151	0.958963
CA11	0.179002	0.336298	0.648236		CA11	-0.0429513	0.821578	0.978849		CA11	-0.107939	0.575784	0.964172
ISOC2	0.390107	0.00115723	0.016367		ISOC2	0.0248593	0.841037	0.982003		ISOC2	0.127335	0.305016	0.864414
U2AF2	0.442765	7.9e-07	6.68e-05		U2AF2	0.151411	0.0923162	0.544877		U2AF2	0.185716	0.039159	0.482126
EPN1	0.573494	7.33e-08	1.13e-05		EPN1	0.197909	0.0641114	0.47691		EPN1	0.413162	0.000110388	0.0664873
MED29	-0.191416	0.00504065	0.0468048		MED29	-0.0722542	0.292274	0.792746		MED29	-0.0302424	0.661356	0.980061
ZNF275	-0.149921	0.146283	0.417573		ZNF275	-0.0741661	0.472922	0.894268		ZNF275	0.0105431	0.918823	0.996844
MTMR1	0.20527	0.0635966	0.254803		MTMR1	0.0758379	0.497102	0.906487		MTMR1	0.0504993	0.653061	0.980061
GPC1	0.315936	0.00468254	0.0444559		GPC1	0.0269262	0.809867	0.977173		GPC1	0.0940409	0.40096	0.918481
ADCK1	0.2349	0.135424	0.401397		ADCK1	0.0345572	0.830737	0.980197		ADCK1	0.230386	0.15182	0.729624
HAGH	0.177354	0.0792158	0.291271		HAGH	-0.145104	0.156669	0.662614		HAGH	0.00625836	0.951278	0.998296
RNF4	-0.0332254	0.727902	0.898558		RNF4	-0.101881	0.291434	0.791769		RNF4	-0.113496	0.243384	0.819279
CASP8	-0.322338	0.115725	0.366384		CASP8	-0.34899	0.0907789	0.539667		CASP8	-0.346101	0.0952281	0.641506
LIMCH1	-0.150325	0.624197	0.849992		LIMCH1	0.0417192	0.891847	0.987862		LIMCH1	-0.0804526	0.793228	0.989151
INTS13	-0.245692	0.00188709	0.0233459		INTS13	-0.142581	0.0728043	0.495613		INTS13	-0.063999	0.422152	0.92619
TM7SF3	-0.15647	0.146546	0.418128		TM7SF3	-0.0284604	0.791927	0.975062		TM7SF3	-0.161779	0.136656	0.711638
DLX3	0.0765575	0.751023	0.910671		DLX3	0.0252259	0.916793	0.991519		DLX3	-0.0137851	0.954507	0.99838
SPA17	0.128363	0.221331	0.521871		SPA17	0.383359	0.000243729	0.0314011		SPA17	0.319844	0.00249867	0.208109
CCN5	0.220886	0.543672	0.802227		CCN5	0.165751	0.648636	0.94946		CCN5	0.0440793	0.903563	0.996844
ST3GAL6	-0.446327	0.313728	0.626636		ST3GAL6	-0.204923	0.642232	0.947636		ST3GAL6	0.0658396	0.879938	0.995055
NGFR	-0.0514035	0.929253	0.976291		NGFR	0.0715247	0.90179	0.989647		NGFR	-0.279353	0.63462	0.975721
CDON	-0.00461773	0.98558	0.995789		CDON	-0.0272848	0.915128	0.991273		CDON	-0.174058	0.498286	0.94767
TAF2	-0.300846	1.99e-07	2.4e-05		TAF2	0.117767	0.0400565	0.393378		TAF2	-0.0406823	0.482858	0.945369
HIPK2	-0.0959687	0.349431	0.662623		HIPK2	-0.0670162	0.514079	0.912635		HIPK2	-0.155621	0.130828	0.703568
TNPO3	-0.224368	0.00279649	0.0307857		TNPO3	-0.0309044	0.68034	0.957208		TNPO3	-0.11069	0.142719	0.720104
RFXANK	-0.0963501	0.400385	0.70317		RFXANK	0.11756	0.303955	0.799763		RFXANK	0.0950711	0.410178	0.920936
TMEM161A	0.28323	0.0155185	0.100873		TMEM161A	0.190595	0.106009	0.573555		TMEM161A	0.13276	0.263345	0.837983
LPAR2	-0.0243399	0.931392	0.976586		LPAR2	0.0394485	0.890352	0.987448		LPAR2	-0.108155	0.712865	0.984602
CTSA	0.284443	0.0128822	0.0886649		CTSA	0.0970743	0.396696	0.861191		CTSA	0.137135	0.231472	0.807191
SUGP2	0.208446	0.00271411	0.030122		SUGP2	0.145341	0.0375349	0.379747		SUGP2	0.145771	0.0376808	0.479489
SLC12A2	0.146126	0.0913221	0.31899		SLC12A2	0.116375	0.18057	0.693709		SLC12A2	0.106745	0.221128	0.797438
SNX24	-0.0524227	0.389329	0.695578		SNX24	-0.102084	0.0980143	0.558871		SNX24	-0.0756658	0.222998	0.798067
EYA2	-0.217564	0.504492	0.778404		EYA2	0.0588097	0.856722	0.982792		EYA2	0.0272682	0.93337	0.996844
CNN2	0.27808	0.00721881	0.0600027		CNN2	0.102412	0.322699	0.815378		CNN2	0.110313	0.286909	0.852393
ABCA7	0.274464	0.397731	0.701195		ABCA7	-0.016161	0.96157	0.994782		ABCA7	-0.872946	0.0182508	0.385864
SNCAIP	-0.0514317	0.723328	0.898082		SNCAIP	-0.0218715	0.880822	0.986258		SNCAIP	-0.0724099	0.621832	0.974087
DDX20	-0.170085	0.0593578	0.244009		DDX20	0.0128007	0.887153	0.987359		DDX20	-0.00209504	0.981639	0.998898
BTBD1	-0.299243	0.00136384	0.0183973		BTBD1	0.105434	0.252035	0.765821		BTBD1	0.0237007	0.799609	0.989276
FAR2	-0.120062	0.605522	0.83777		FAR2	0.139477	0.547116	0.923584		FAR2	0.0195877	0.93337	0.996844
BCAS1	-0.0587936	0.81194	0.936983		BCAS1	0.174509	0.479809	0.898662		BCAS1	0.200776	0.416779	0.924526
CHI3L2	0.21643	0.661779	0.869916		CHI3L2	-0.354853	0.493812	0.904329		CHI3L2	-0.590786	0.268441	0.841128
SBNO2	0.323063	0.00451016	0.0432173		SBNO2	0.0137026	0.904962	0.989895		SBNO2	0.0513997	0.655072	0.980061
PMS1	-0.124183	0.129651	0.39169		PMS1	-0.0220575	0.788545	0.97483		PMS1	-0.0314856	0.703913	0.983105
HMG20B	0.145938	0.0522427	0.22571		HMG20B	-0.123734	0.104587	0.571124		HMG20B	-0.121427	0.113089	0.671811
CALCRL	-0.172962	0.680596	0.878774		CALCRL	-0.103351	0.807728	0.97696		CALCRL	-0.320089	0.465742	0.941852
TAF11	0.149387	0.0151004	0.0991661		TAF11	0.221805	0.000321844	0.0371674		TAF11	0.194502	0.00170929	0.190257
ANKS1A	-0.0478203	0.574469	0.820482		ANKS1A	0.112779	0.186082	0.700296		ANKS1A	0.115895	0.177721	0.763156
AP3D1	0.0493457	0.434327	0.729094		AP3D1	0.16089	0.0108338	0.220295		AP3D1	0.190154	0.00262876	0.213551
ZNF76	0.187603	0.0639145	0.255457		ZNF76	0.048586	0.640258	0.947616		ZNF76	0.0309587	0.768609	0.98642
SLC9A3R2	0.0941679	0.667123	0.872726		SLC9A3R2	0.000424241	0.998457	0.999633		SLC9A3R2	0.00274287	0.990038	0.998898
NTHL1	0.105997	0.416677	0.714433		NTHL1	-0.00980129	0.940857	0.993624		NTHL1	-0.040571	0.760604	0.98642
UHRF1BP1	-0.166017	0.277934	0.588911		UHRF1BP1	-0.143871	0.350208	0.832893		UHRF1BP1	-0.142082	0.359202	0.895637
GNAI3	0.0450308	0.293431	0.605022		GNAI3	-0.0449402	0.298468	0.797992		GNAI3	-0.0049988	0.908264	0.996844
IPO5	-0.195108	0.00333497	0.03503		IPO5	-0.0541819	0.415123	0.869878		IPO5	0.0196535	0.76771	0.98642
OAT	-0.278364	0.130257	0.392683		OAT	-0.457385	0.0130504	0.235743		OAT	-0.504765	0.00621099	0.267429
WDR3	-0.245435	0.0176372	0.110172		WDR3	-0.041878	0.68527	0.958008		WDR3	-0.0268924	0.795398	0.989276
PKN2	-0.264882	0.000994606	0.0147104		PKN2	0.0560497	0.484349	0.900902		PKN2	0.0961692	0.231471	0.807191
WDR18	0.256356	0.0299246	0.156912		WDR18	-0.0118531	0.920369	0.991703		WDR18	0.125126	0.291404	0.855688
TRAM2	-0.36144	0.000136481	0.00350032		TRAM2	-0.342316	0.000306798	0.0361386		TRAM2	-0.224952	0.0177269	0.381443
NTN1	0.0027953	0.995187	0.998638		NTN1	0.195478	0.673098	0.954756		NTN1	0.0879509	0.849543	0.995055
MCM10	0.00867638	0.958833	0.986433		MCM10	0.103208	0.539941	0.921582		MCM10	0.128587	0.446528	0.935228
DGKA	0.214311	0.0798705	0.293002		DGKA	0.312059	0.0107942	0.220033		DGKA	0.235424	0.0548266	0.540402
ANKRD44	-0.0453032	0.77735	0.923558		ANKRD44	5.90394e-05	0.999707	0.999828		ANKRD44	0.150655	0.34832	0.890755
KARS1	0.105491	0.0436398	0.201361		KARS1	-0.0587807	0.264798	0.775463		KARS1	0.00233036	0.964822	0.998898
ADAT1	-0.532564	0.100518	0.337469		ADAT1	-0.334414	0.301972	0.799422		ADAT1	-0.36027	0.271741	0.841853
PDIA5	-0.0659515	0.353153	0.665213		PDIA5	-0.0638728	0.370612	0.845212		PDIA5	-0.0275686	0.700062	0.983105
TBC1D22B	0.0875648	0.348315	0.661377		TBC1D22B	-0.0403734	0.673062	0.954756		TBC1D22B	-0.0504324	0.602211	0.969523
NDUFB4	-0.0199301	0.79423	0.930628		NDUFB4	-0.0971148	0.205193	0.722263		NDUFB4	-0.147817	0.0545673	0.539208
SPEN	-0.391971	0.000196325	0.00457238		SPEN	-0.0896963	0.393831	0.85882		SPEN	-0.17679	0.0932492	0.637069
MYLK	0.13118	0.458567	0.747956		MYLK	0.270528	0.126376	0.611721		MYLK	0.208351	0.239155	0.816179
ZC3H15	-0.173524	0.00214699	0.0254319		ZC3H15	0.130289	0.0209731	0.289528		ZC3H15	0.101906	0.071663	0.592272
MAP2K4	-0.122586	0.0232881	0.133164		MAP2K4	-0.00799043	0.882844	0.986432		MAP2K4	0.00181369	0.973497	0.998898
PACC1	0.326307	0.0417973	0.195873		PACC1	0.0532243	0.750038	0.969633		PACC1	0.0193114	0.909343	0.996844
SLK	-0.226937	0.000115128	0.00310224		SLK	0.183863	0.00172748	0.0899249		SLK	0.0958847	0.103243	0.655876
CYB5R4	-0.219156	0.0241655	0.136428		CYB5R4	0.0549937	0.569556	0.9302		CYB5R4	-0.0864458	0.379013	0.905356
GSTO2	0.216737	0.225498	0.52729		GSTO2	0.0944441	0.599307	0.939303		GSTO2	0.0498225	0.78253	0.988499
SEC61A2	0.133503	0.335691	0.64766		SEC61A2	0.0991383	0.48203	0.899314		SEC61A2	-0.0253173	0.860394	0.995055
TLE2	0.204108	0.400478	0.70317		TLE2	0.128702	0.597194	0.93874		TLE2	-0.0542854	0.824568	0.992827
ASB1	0.155441	0.169532	0.45268		ASB1	0.0713135	0.529919	0.918633		ASB1	0.0519293	0.64827	0.978282
FAM107B	-0.37864	0.000185289	0.00440149		FAM107B	-0.170553	0.0919199	0.544291		FAM107B	-0.0991378	0.328143	0.879225
ME1	-0.104428	0.457719	0.747277		ME1	0.005643	0.968018	0.995332		ME1	0.037589	0.789811	0.989151
TBC1D1	0.144752	0.0837746	0.301973		TBC1D1	0.0509785	0.545353	0.92328		TBC1D1	-0.000433699	0.99592	0.999131
CDK13	-0.276327	1.68e-05	0.000690779		CDK13	-0.0980908	0.126463	0.611721		CDK13	-0.103061	0.110185	0.668039
MTHFD2	-0.0709992	0.614141	0.843202		MTHFD2	-0.276436	0.0499293	0.430312		MTHFD2	-0.259841	0.0655072	0.577729
SLC9A7	0.0483375	0.729468	0.899574		SLC9A7	0.0670111	0.632047	0.946797		SLC9A7	-0.0248788	0.859235	0.995055
FOXJ2	-0.14955	0.0554874	0.233967		FOXJ2	-0.0878571	0.262674	0.774357		FOXJ2	-0.131175	0.0970172	0.645125
YBX1	-0.631021	8.63e-19	1.42e-14		YBX1	0.0848242	0.233436	0.746914		YBX1	-0.0297198	0.676524	0.982128
PDE4A	0.318276	0.000241691	0.0053285		PDE4A	0.0164193	0.851903	0.982792		PDE4A	0.0739651	0.401769	0.918776
PPP2R5A	-0.0731688	0.22568	0.527375		PPP2R5A	-0.189854	0.00201392	0.099436		PPP2R5A	-0.150655	0.0148395	0.367445
CTNNA2	-0.49223	0.184326	0.473773		CTNNA2	-1.63516	0.000115679	0.0223499		CTNNA2	-0.679901	0.0781531	0.608545
ELAVL1	-0.00973093	0.8775	0.960826		ELAVL1	-0.265485	3.28584e-05	0.013894		ELAVL1	-0.20656	0.00127463	0.173719
TIE1	-0.415798	0.417865	0.715488		TIE1	-0.473323	0.368336	0.844464		TIE1	-0.00771971	0.987888	0.998898
DIP2B	-0.161164	0.185545	0.47568		DIP2B	-0.123223	0.313438	0.808293		DIP2B	-0.0762785	0.533939	0.951786
SMARCD1	0.0103481	0.87443	0.95994		SMARCD1	-0.10645	0.113193	0.589778		SMARCD1	-0.110781	0.10314	0.655876
NFYC	-0.0862677	0.214295	0.51328		NFYC	-0.177711	0.0122046	0.230135		NFYC	-0.0823141	0.246703	0.82389
ZMYND12	-0.518693	0.14742	0.419734		ZMYND12	-0.485592	0.184809	0.699395		ZMYND12	-0.527921	0.158098	0.737747
NGEF	0.250612	0.568632	0.817195		NGEF	-0.0784792	0.8587	0.982792		NGEF	0.0302005	0.9454	0.997891
ASPM	-0.256953	0.117888	0.3708		ASPM	0.180318	0.272075	0.780627		ASPM	0.155109	0.345069	0.88914
ELOVL1	0.425032	3.88e-05	0.00134774		ELOVL1	0.0896372	0.390739	0.856709		ELOVL1	0.074425	0.477992	0.944825
POLR1H	-0.123548	0.380145	0.688452		POLR1H	-0.294266	0.0392307	0.389453		POLR1H	-0.245705	0.0864156	0.624761
MPPED2	-0.161159	0.788365	0.928704		MPPED2	-0.483713	0.42917	0.8775		MPPED2	-0.327149	0.592558	0.968131
ZBTB11	-0.14796	0.0247247	0.13845		ZBTB11	0.0193722	0.768939	0.971849		ZBTB11	0.0322382	0.627402	0.974246
ATXN3	-0.182804	0.0187468	0.115055		ATXN3	-0.0781538	0.315917	0.81017		ATXN3	-0.0313769	0.688137	0.982386
GOLGA5	-0.523078	1.6e-08	3.71e-06		GOLGA5	-0.00443405	0.961229	0.994782		GOLGA5	-0.205608	0.0263188	0.434443
FGFR2	0.00943896	0.982314	0.994373		FGFR2	0.0474056	0.911449	0.990726		FGFR2	-0.0172058	0.967877	0.998898
LRRC40	-0.0969862	0.302966	0.614805		LRRC40	-0.251553	0.00916647	0.205386		LRRC40	-0.235839	0.0154416	0.369832
ISOC1	0.0542429	0.74657	0.90774		ISOC1	-0.120074	0.487442	0.902557		ISOC1	-0.23908	0.17638	0.761832
EML1	-0.0109234	0.910278	0.969185		EML1	-0.0620858	0.524399	0.917631		EML1	0.0710104	0.466734	0.941862
TRMT11	-0.243794	0.0133124	0.0908261		TRMT11	-0.102224	0.300615	0.798685		TRMT11	-0.0767553	0.440132	0.933403
THUMPD1	-0.00806156	0.905435	0.967944		THUMPD1	0.0552945	0.417275	0.870386		THUMPD1	-0.00851429	0.901476	0.996844
MSANTD3	-0.359974	0.000586129	0.0101426		MSANTD3	-0.0115055	0.911747	0.990726		MSANTD3	-0.148226	0.159167	0.738324
KIF26A	-1.37562	0.127795	0.388258		KIF26A	-1.88647	0.0423502	0.402659		KIF26A	-1.9608	0.0354233	0.471632
ATG2B	-0.271956	0.000834787	0.0129872		ATG2B	-0.11218	0.168654	0.678312		ATG2B	-0.126832	0.122784	0.685948
ARFGEF1	-0.157544	0.00413801	0.0406557		ARFGEF1	0.0725282	0.18599	0.700296		ARFGEF1	0.0202708	0.713469	0.984602
ZFAT	0.0638163	0.562923	0.813511		ZFAT	-0.00676732	0.951787	0.994506		ZFAT	0.111006	0.321619	0.875252
MTFR1	-0.0748794	0.342834	0.655575		MTFR1	-0.0826218	0.300513	0.798672		MTFR1	-0.0686086	0.393329	0.915645
STAG3	-0.659682	0.0929247	0.322208		STAG3	-1.54444	0.0008482	0.0621674		STAG3	-0.650049	0.111055	0.668783
FECH	-0.0463899	0.586171	0.826272		FECH	-0.13089	0.129803	0.618846		FECH	-0.157426	0.0710444	0.591415
MYO9A	-0.115682	0.0511374	0.222802		MYO9A	0.0302749	0.609959	0.941099		MYO9A	-0.00623969	0.916654	0.996844
DDX3Y	-0.0262017	0.980346	0.993515		DDX3Y	-0.0261244	0.980404	0.995983		DDX3Y	-0.0284608	0.978653	0.998898
PFKP	-0.328714	0.0616864	0.249759		PFKP	-0.0255148	0.884269	0.986837		PFKP	-0.106038	0.547772	0.957324
IDI1	-0.214678	0.0786886	0.289978		IDI1	-0.219173	0.073304	0.49596		IDI1	-0.213515	0.0817406	0.617176
SP100	-0.156552	0.0825097	0.299287		SP100	0.106348	0.237842	0.750959		SP100	0.0731017	0.417868	0.924526
KLF6	0.0435905	0.800336	0.933464		KLF6	0.00774339	0.964174	0.994782		KLF6	0.137411	0.425433	0.928388
PLPP1	-0.0224424	0.868366	0.957179		PLPP1	-0.119073	0.379664	0.849698		PLPP1	-0.0967815	0.475457	0.944474
NEO1	0.0643098	0.672052	0.874232		NEO1	-0.220728	0.147497	0.649032		NEO1	-0.173011	0.256701	0.831697
TRAM1	-0.069031	0.412696	0.711656		TRAM1	-0.277351	0.00102511	0.0692831		TRAM1	-0.249307	0.0031921	0.221974
PHKA1	0.234561	0.436479	0.730462		PHKA1	0.351158	0.245993	0.761101		PHKA1	0.217843	0.479365	0.945369
TNFRSF1A	0.0867937	0.224128	0.525156		TNFRSF1A	-0.041297	0.5642	0.929092		TNFRSF1A	-0.0452363	0.528458	0.949322
CACNB1	0.403797	0.014173	0.0948951		CACNB1	0.0744282	0.659993	0.950741		CACNB1	0.143953	0.396572	0.916653
EVI5	-0.0715609	0.338239	0.650332		EVI5	0.0781248	0.295963	0.795453		EVI5	0.125698	0.0933364	0.637069
STOML1	0.174665	0.0637876	0.255135		STOML1	0.0194919	0.838573	0.982003		STOML1	0.0209033	0.828234	0.993797
PKM	0.233214	0.014765	0.0977478		PKM	0.0924258	0.334045	0.822448		PKM	0.193192	0.0434835	0.49704
DHX29	-0.250256	8.47e-05	0.00246486		DHX29	0.14766	0.0199111	0.2847		DHX29	0.0632305	0.320726	0.874375
DNTTIP2	-0.410345	3.87e-07	3.91e-05		DNTTIP2	0.124513	0.121098	0.604792		DNTTIP2	-0.024523	0.761356	0.98642
METTL22	-0.006652	0.946246	0.9823		METTL22	-0.126763	0.202001	0.717692		METTL22	-0.111731	0.262507	0.837169
TP53BP1	-0.260531	3.03e-07	3.31e-05		TP53BP1	-0.0360484	0.477671	0.897514		TP53BP1	-0.0830833	0.104448	0.658283
TRO	0.29267	0.0349452	0.173404		TRO	0.170635	0.222284	0.736286		TRO	-0.15219	0.2836	0.849554
RRP15	-0.34481	2.91e-05	0.00105882		RRP15	0.140629	0.0850701	0.527441		RRP15	-0.0276357	0.737575	0.986049
RHOA	0.116912	0.0612414	0.248813		RHOA	-0.218929	0.000462687	0.0451487		RHOA	-0.107892	0.0844639	0.617692
DHX8	-0.0544847	0.415422	0.713696		DHX8	0.0336724	0.617003	0.94344		DHX8	0.027516	0.685536	0.982386
PMS2P4	-0.0922319	0.632376	0.855006		PMS2P4	-0.00143249	0.994126	0.999361		PMS2P4	-0.0966847	0.626355	0.974087
PRKCZ	0.430343	0.259599	0.569198		PRKCZ	0.0336863	0.930676	0.992393		PRKCZ	0.3179	0.409819	0.920501
ZFY	-0.433332	0.697355	0.886481		ZFY	-0.0480737	0.965584	0.994896		ZFY	-0.0348646	0.975038	0.998898
IARS2	-0.398065	8.42e-07	6.91e-05		IARS2	-0.163641	0.0424602	0.403115		IARS2	-0.136083	0.0928474	0.637069
SYT1	-0.225139	0.615801	0.844301		SYT1	0.0625295	0.889087	0.987363		SYT1	-0.159356	0.722847	0.984602
NAV3	-0.130315	0.356821	0.668101		NAV3	0.0461005	0.744436	0.969387		NAV3	-0.037693	0.790005	0.989151
IDH3G	0.163968	0.0168584	0.106662		IDH3G	0.144404	0.036686	0.375769		IDH3G	0.168583	0.0152017	0.369832
PDZD4	0.349816	0.54537	0.803151		PDZD4	0.770581	0.175126	0.685637		PDZD4	0.929406	0.100893	0.652993
ATP2B3	0.0711743	0.84859	0.951419		ATP2B3	-0.207841	0.590233	0.937539		ATP2B3	0.149016	0.694083	0.982386
ROCK1	-0.271124	8.26e-05	0.00241154		ROCK1	0.14604	0.0337082	0.361886		ROCK1	0.0921114	0.18098	0.764188
CBFB	0.123361	0.0840242	0.30248		CBFB	0.0175222	0.806834	0.976691		CBFB	0.0960815	0.180508	0.764055
PDK3	0.126237	0.61625	0.844449		PDK3	-0.199767	0.442304	0.882456		PDK3	-0.184403	0.481711	0.945369
HYAL2	0.0526062	0.73339	0.900979		HYAL2	-0.291719	0.0621654	0.470261		HYAL2	-0.389434	0.0134679	0.353707
HDAC4	0.0388446	0.700952	0.88857		HDAC4	-0.0284918	0.779933	0.973406		HDAC4	-0.00590624	0.954018	0.99838
RASSF1	0.00648201	0.960344	0.987039		RASSF1	0.0263385	0.84031	0.982003		RASSF1	0.155786	0.233546	0.809118
FGFR3	0.40765	0.0621485	0.251445		FGFR3	0.285873	0.195579	0.710729		FGFR3	0.205081	0.357549	0.895412
IFI35	0.363318	0.0255067	0.141199		IFI35	0.310165	0.0588737	0.461667		IFI35	0.258509	0.11852	0.681261
HEATR6	-0.0968184	0.217712	0.517327		HEATR6	0.0312271	0.691873	0.959176		HEATR6	0.0342542	0.666186	0.980061
COASY	0.269659	0.000804612	0.0126689		COASY	0.13432	0.0988253	0.560044		COASY	0.170508	0.0369375	0.474976
PLEKHH3	0.0053353	0.978535	0.992803		PLEKHH3	-0.189849	0.340968	0.827356		PLEKHH3	-0.172388	0.388357	0.912437
MEF2A	-0.265958	0.0835849	0.301553		MEF2A	-0.050037	0.744753	0.969387		MEF2A	-0.0780577	0.611694	0.973879
OTUD5	0.156064	0.0501762	0.220126		OTUD5	0.0375626	0.639382	0.947268		OTUD5	0.0796921	0.321409	0.875252
TFE3	0.405589	4.5e-06	0.000257923		TFE3	0.0853427	0.337727	0.825594		TFE3	0.192785	0.0304726	0.451329
TBC1D25	0.264033	0.00122317	0.0171088		TBC1D25	0.0426994	0.608272	0.941068		TBC1D25	0.018235	0.828273	0.993797
ACSL4	-0.150978	0.0272014	0.147753		ACSL4	-0.130619	0.056785	0.45459		ACSL4	-0.133753	0.0519101	0.527774
INPP5A	0.122908	0.111577	0.358357		INPP5A	0.0706692	0.362063	0.839891		INPP5A	0.157996	0.0418312	0.491687
GPKOW	-0.0542706	0.52146	0.788936		GPKOW	-0.0186805	0.827883	0.979647		GPKOW	-0.0200135	0.817894	0.991454
GRIPAP1	0.380612	0.000747786	0.011961		GRIPAP1	0.169497	0.134294	0.627506		GRIPAP1	0.121209	0.285135	0.850736
FTSJ1	0.251974	0.00687401	0.0579251		FTSJ1	0.0242992	0.795842	0.975488		FTSJ1	0.0889808	0.344318	0.88914
PRR11	-0.272107	0.155032	0.430763		PRR11	0.0561966	0.768358	0.971849		PRR11	0.135903	0.476877	0.944474
REEP1	0.230385	0.580559	0.824197		REEP1	-0.172379	0.69738	0.959974		REEP1	-0.288084	0.526845	0.949322
ATP11A	-0.115605	0.272275	0.58234		ATP11A	-0.0163381	0.877162	0.985196		ATP11A	-0.0392969	0.712279	0.984602
POLR1A	0.0970795	0.187056	0.477811		POLR1A	0.049002	0.510202	0.911525		POLR1A	0.0167472	0.823509	0.992435
LAPTM4A	0.0450623	0.491324	0.770901		LAPTM4A	-0.0463957	0.478811	0.897688		LAPTM4A	-0.0233613	0.721475	0.984602
TTC7A	0.0652711	0.496205	0.772733		TTC7A	0.0969697	0.3125	0.80724		TTC7A	0.0307408	0.749275	0.98642
IP6K2	0.0128103	0.870765	0.958293		IP6K2	-0.0153122	0.846726	0.982719		IP6K2	-0.0217757	0.784454	0.988692
STON1-GTF2A1L	0.108081	0.655436	0.866645		STON1-GTF2A1L	0.167113	0.491622	0.904298		STON1-GTF2A1L	-0.244459	0.32383	0.876304
SRBD1	-0.104714	0.287731	0.598658		SRBD1	-0.112202	0.258354	0.77213		SRBD1	-0.00427818	0.965669	0.998898
RASGRP2	0.906915	0.0990394	0.334616		RASGRP2	0.19995	0.734144	0.967381		RASGRP2	0.482466	0.404732	0.918776
PSME4	-0.0442506	0.344454	0.657453		PSME4	-0.0183525	0.696394	0.959745		PSME4	0.0443722	0.346838	0.889762
SIRT2	-0.0171041	0.820347	0.940383		SIRT2	-0.0455416	0.550615	0.924991		SIRT2	0.0202191	0.791851	0.989151
ERLEC1	-0.103808	0.0479284	0.213676		ERLEC1	0.0818487	0.118705	0.59975		ERLEC1	0.020408	0.699143	0.983105
PPP2R5B	0.461069	0.00382586	0.0384943		PPP2R5B	0.298204	0.0661511	0.4823		PPP2R5B	0.186266	0.258072	0.832249
PITX1	-0.845128	0.271192	0.581151		PITX1	-0.600227	0.433421	0.878948		PITX1	-0.124006	0.870196	0.995055
MAST4	0.0421654	0.741443	0.905244		MAST4	0.0718814	0.574822	0.930667		MAST4	-0.00319448	0.980209	0.998898
ADGRF5	1.03972	0.220016	0.520508		ADGRF5	0.903889	0.287675	0.788428		ADGRF5	0.900465	0.290364	0.854611
SDK2	-0.171668	0.757215	0.91344		SDK2	0.0390619	0.943909	0.993802		SDK2	-9.2007e-05	0.999868	0.999868
NUP133	-0.0586073	0.237452	0.541422		NUP133	-0.138329	0.00651095	0.173181		NUP133	-0.0773749	0.130056	0.702576
NUCKS1	-0.139112	0.0200213	0.120075		NUCKS1	0.155043	0.00951387	0.208635		NUCKS1	0.17514	0.00340887	0.225752
VPS35	-0.107527	0.00405329	0.0399778		VPS35	-0.0460752	0.219887	0.73546		VPS35	-0.0420791	0.264943	0.838333
DNAJA2	-0.237258	0.000524649	0.00935349		DNAJA2	-0.0639136	0.350205	0.832893		DNAJA2	-0.0120863	0.860217	0.995055
BCL3	0.263734	0.283256	0.594449		BCL3	0.0440638	0.85788	0.982792		BCL3	0.0241097	0.922	0.996844
KCNAB2	0.163375	0.178355	0.465754		KCNAB2	0.0621977	0.614661	0.942831		KCNAB2	0.0534082	0.668432	0.980672
ABCC9	-0.383489	0.204432	0.499301		ABCC9	-0.0166915	0.955931	0.994506		ABCC9	-0.105615	0.726749	0.985305
GAL	0.235558	0.466087	0.7537		GAL	-0.164113	0.614427	0.94256		GAL	-0.174628	0.593012	0.968131
CLEC2D	-0.141711	0.3995	0.702527		CLEC2D	0.0314511	0.851737	0.982792		CLEC2D	-0.0462886	0.785872	0.989151
FUNDC1	-0.0206568	0.824765	0.942249		FUNDC1	-0.0886345	0.351237	0.834617		FUNDC1	-0.0714756	0.456034	0.938788
RORA	-0.319229	0.0308401	0.159932		RORA	-0.130563	0.377117	0.848079		RORA	-0.276566	0.0619434	0.567637
DRD4	-0.0605038	0.878993	0.961108		DRD4	-0.322591	0.435963	0.880548		DRD4	-0.997654	0.0282741	0.444334
TGFBR3	-0.230002	0.421894	0.718875		TGFBR3	-0.352902	0.217999	0.734882		TGFBR3	-0.159857	0.576825	0.964172
ATP1B3	0.0486379	0.475924	0.760436		ATP1B3	0.187772	0.00593668	0.165403		ATP1B3	0.139951	0.0408457	0.48613
NEDD4	-0.249304	0.0182125	0.112868		NEDD4	0.0348331	0.740969	0.969383		NEDD4	0.0762433	0.470182	0.943921
PIGB	0.157023	0.146827	0.418552		PIGB	0.0563341	0.607998	0.941068		PIGB	-0.0115129	0.917487	0.996844
MAPK6	-0.19914	0.00697753	0.0586775		MAPK6	-0.175285	0.0178617	0.274428		MAPK6	-0.15799	0.0332554	0.461866
GNB5	0.0164565	0.843524	0.949137		GNB5	0.179319	0.0315982	0.349488		GNB5	-0.030678	0.717712	0.984602
RAB27A	0.0306959	0.732623	0.900775		RAB27A	0.0699249	0.438841	0.881986		RAB27A	0.036668	0.686941	0.982386
HDHD5	-0.148617	0.258343	0.567301		HDHD5	-0.339476	0.0108805	0.220974		HDHD5	-0.28843	0.0311276	0.45312
UFD1	0.209363	0.00184793	0.0229474		UFD1	0.103279	0.126921	0.612005		UFD1	0.135545	0.0458005	0.50428
LRP6	-0.263183	0.0026043	0.0293557		LRP6	-0.0924666	0.290221	0.790649		LRP6	-0.116704	0.185054	0.769424
PHRF1	0.0409952	0.464095	0.752324		PHRF1	-0.11353	0.0447016	0.412124		PHRF1	-0.160061	0.00493443	0.25302
ELP1	-0.115789	0.132527	0.39779		ELP1	-0.0529225	0.496493	0.906077		ELP1	-0.0995704	0.207575	0.788373
NUCB2	-0.282374	1.09e-05	0.000490552		NUCB2	0.173134	0.00690338	0.17835		NUCB2	0.0177082	0.782725	0.988499
PFN2	-0.825861	7.46e-05	0.00223345		PFN2	-0.046588	0.817972	0.978824		PFN2	-0.123686	0.544964	0.954788
PTPN3	-0.136386	0.715672	0.895595		PTPN3	-0.494481	0.207121	0.724683		PTPN3	-0.974722	0.0198633	0.395864
FGF10	0.0160515	0.982148	0.994326		FGF10	0.447572	0.532287	0.919194		FGF10	-0.287912	0.689064	0.982386
SLC44A1	0.00101184	0.992878	0.998244		SLC44A1	-0.185939	0.101286	0.565958		SLC44A1	-0.167667	0.139717	0.716845
TMEM260	-0.125459	0.167697	0.450406		TMEM260	0.0154769	0.865111	0.983187		TMEM260	-0.0564941	0.53969	0.953701
SMG6	0.0294467	0.692725	0.884056		SMG6	-0.0299567	0.68952	0.958227		SMG6	0.0207488	0.782607	0.988499
EXOC5	-0.296141	3.94e-07	3.92e-05		EXOC5	-0.162317	0.00551209	0.160251		EXOC5	-0.168169	0.0042604	0.240611
CLTCL1	-0.00598817	0.966549	0.989652		CLTCL1	0.0999808	0.484667	0.901078		CLTCL1	0.0469882	0.744166	0.98642
FSTL3	0.36617	0.0256706	0.141773		FSTL3	0.087717	0.594391	0.938001		FSTL3	0.0168175	0.918882	0.996844
DGCR2	0.207284	0.000919965	0.0138423		DGCR2	0.0023002	0.971083	0.995354		DGCR2	0.00800569	0.900177	0.996844
RNF126	0.14168	0.131272	0.394966		RNF126	-0.155427	0.099143	0.560855		RNF126	-0.165849	0.0790095	0.61151
MNT	-0.130232	0.534764	0.796761		MNT	-0.157845	0.452403	0.88629		MNT	-0.112546	0.592438	0.968131
ZXDC	-0.131446	0.145683	0.416876		ZXDC	0.0166684	0.853745	0.982792		ZXDC	0.0756633	0.404093	0.918776
JMJD6	0.197845	0.204362	0.499267		JMJD6	0.0399682	0.798064	0.975488		JMJD6	-0.0136973	0.930249	0.996844
POLB	0.21225	0.0488604	0.216323		POLB	0.216513	0.0475045	0.421861		POLB	0.0480316	0.667861	0.980435
WIPI1	-0.0958889	0.28712	0.59837		WIPI1	-0.110521	0.221013	0.736286		WIPI1	-0.0449795	0.61891	0.974087
GBA2	0.0951361	0.212521	0.511197		GBA2	0.0144622	0.852398	0.982792		GBA2	0.0414362	0.59664	0.968262
NDST1	0.245924	0.0253624	0.140683		NDST1	0.0420611	0.702387	0.960566		NDST1	0.0749513	0.496088	0.94767
AP3M2	0.0513846	0.645818	0.861326		AP3M2	0.0913914	0.414742	0.869878		AP3M2	0.0783869	0.485616	0.94739
ST6GALNAC2	-0.552632	0.190216	0.482513		ST6GALNAC2	0.0537223	0.895985	0.988706		ST6GALNAC2	0.0310664	0.940263	0.997016
PABPC1	-0.415772	8.14e-07	6.8e-05		PABPC1	-0.10156	0.228236	0.740347		PABPC1	-0.105332	0.211494	0.79072
CFAP20	-0.251517	0.136842	0.403697		CFAP20	-0.394227	0.0205153	0.288421		CFAP20	-0.354216	0.0378713	0.480412
CSNK2A2	-0.146655	0.00330071	0.0347809		CSNK2A2	-0.0542185	0.279257	0.784816		CSNK2A2	-0.0209042	0.678073	0.982386
PTPN21	-0.0645364	0.366932	0.677019		PTPN21	-0.0935926	0.1946	0.710136		PTPN21	-0.104684	0.149645	0.728607
EIF2B3	-0.0197155	0.80366	0.934044		EIF2B3	-0.00872831	0.912699	0.991002		EIF2B3	0.117753	0.139346	0.716322
CAMK2A	0.482569	0.140563	0.408966		CAMK2A	0.353476	0.286055	0.788052		CAMK2A	0.363204	0.275674	0.845321
TCOF1	0.18431	0.0212165	0.124746		TCOF1	0.174185	0.0304218	0.343947		TCOF1	0.227412	0.00484586	0.25302
CDC42	0.0790541	0.151804	0.426257		CDC42	-0.135387	0.0143604	0.246497		CDC42	-0.0905524	0.101866	0.655876
OSBPL3	-0.179725	0.00352731	0.0364124		OSBPL3	-0.0393497	0.523283	0.917631		OSBPL3	0.0137961	0.823369	0.992435
RAD18	-0.0925654	0.33231	0.64482		RAD18	0.0277493	0.7718	0.972208		RAD18	0.0683971	0.476457	0.944474
ATP2B1	-0.225582	0.0252536	0.140382		ATP2B1	0.0228909	0.820323	0.978849		ATP2B1	-0.0240086	0.811876	0.990817
NCK2	0.0650524	0.544585	0.802785		NCK2	-0.0456645	0.673428	0.954756		NCK2	-0.018174	0.867342	0.995055
MAP4K4	-0.100228	0.137582	0.404623		MAP4K4	-0.0777121	0.249914	0.763915		MAP4K4	-0.0124223	0.854149	0.995055
RPL31	0.0601139	0.399949	0.702926		RPL31	0.0186831	0.793662	0.975488		RPL31	0.015751	0.8255	0.992912
WDR1	0.114545	0.160649	0.439516		WDR1	-0.134367	0.100534	0.563721		WDR1	-0.0581601	0.477405	0.944722
SNX13	-0.197875	0.00191545	0.0235464		SNX13	-0.0980684	0.126128	0.611512		SNX13	-0.107996	0.0951741	0.641506
ARHGAP10	-0.224761	0.000533613	0.00946216		ARHGAP10	-0.151435	0.0199226	0.2847		ARHGAP10	-0.106212	0.103484	0.655876
RPS6KA2	-0.0418558	0.738519	0.903614		RPS6KA2	-0.0996283	0.427169	0.876184		RPS6KA2	-0.0268319	0.830714	0.994
ING3	-0.309422	0.000312422	0.00634917		ING3	-0.131918	0.124354	0.608344		ING3	-0.128506	0.137063	0.712119
VASH1	0.215301	0.265774	0.575153		VASH1	0.0698903	0.71926	0.964818		VASH1	0.165388	0.395488	0.915882
LMCD1	0.100793	0.516066	0.785954		LMCD1	-0.0350049	0.821679	0.978849		LMCD1	-0.0195511	0.899864	0.996844
BUD23	0.174299	0.0513278	0.223278		BUD23	0.212317	0.0179433	0.274492		BUD23	0.261061	0.0036951	0.23116
SEL1L	-0.108583	0.10579	0.348291		SEL1L	-0.0469272	0.48539	0.901455		SEL1L	-0.0450969	0.503843	0.94767
TRIP13	-0.14935	0.481049	0.764417		TRIP13	-0.226575	0.288397	0.789239		TRIP13	-0.131208	0.539314	0.953701
ATP6AP1	0.153634	0.111445	0.358286		ATP6AP1	0.0988173	0.30689	0.802604		ATP6AP1	0.146498	0.130262	0.702787
TCF3	0.0780943	0.261389	0.571693		TCF3	-0.013891	0.842799	0.982003		TCF3	-0.0374856	0.594511	0.968131
TRIB2	0.127353	0.38015	0.688452		TRIB2	-0.0407107	0.779447	0.973406		TRIB2	0.000416797	0.997714	0.999472
DAZAP1	0.0377161	0.596015	0.83225		DAZAP1	-0.0875061	0.220072	0.735631		DAZAP1	-0.0234126	0.7431	0.98642
MBD3	0.210323	0.0656317	0.260114		MBD3	0.00861171	0.940353	0.993616		MBD3	0.0762293	0.508549	0.94767
HLTF	-0.177478	0.0694279	0.26971		HLTF	0.188225	0.0528129	0.438981		HLTF	0.201451	0.0389531	0.482126
FAM50A	0.0870107	0.247167	0.553433		FAM50A	-0.0686464	0.364445	0.841245		FAM50A	-0.00119031	0.987477	0.998898
FAM3A	0.269969	0.00864772	0.0678447		FAM3A	0.0418987	0.686749	0.958008		FAM3A	0.130818	0.208768	0.789135
CPSF1	0.179996	0.0129042	0.0887355		CPSF1	0.0166571	0.820079	0.978849		CPSF1	0.0873791	0.234091	0.809741
MYO3B	-0.127705	0.734851	0.901419		MYO3B	-1.46321	0.00130201	0.0775141		MYO3B	-0.992525	0.0208946	0.401974
CYBRD1	-0.0533301	0.681919	0.879725		CYBRD1	-0.364777	0.00517212	0.156347		CYBRD1	-0.282323	0.030545	0.451329
PDCD2	0.0692979	0.23285	0.535928		PDCD2	-0.112222	0.0572697	0.456877		PDCD2	-0.0749651	0.206306	0.786569
SLC6A15	0.0681065	0.8279	0.942945		SLC6A15	0.0210111	0.947332	0.9941		SLC6A15	-0.0191285	0.952613	0.998354
RDH11	-0.313377	0.254095	0.561776		RDH11	0.181877	0.496384	0.906077		RDH11	0.128092	0.63695	0.976952
PRKACA	0.357428	3.68e-07	3.84e-05		PRKACA	0.139222	0.0486879	0.425791		PRKACA	0.0587947	0.406788	0.919456
ADGRL1	0.229505	0.176542	0.463592		ADGRL1	0.0973569	0.56771	0.929825		ADGRL1	-0.104796	0.540487	0.953893
ACTN1	-0.0559211	0.421341	0.718472		ACTN1	-0.0433469	0.533224	0.919618		ACTN1	-0.0182439	0.793198	0.989151
ZFYVE26	0.224704	0.00245916	0.0281234		ZFYVE26	0.132666	0.0803251	0.51399		ZFYVE26	0.154646	0.0431995	0.496102
RPS6KA6	-0.0992349	0.641468	0.859398		RPS6KA6	0.0611034	0.774434	0.972862		RPS6KA6	0.001785	0.993371	0.998898
EPN2	-0.0992003	0.194615	0.487757		EPN2	0.0381631	0.618028	0.943946		EPN2	-0.0411794	0.592524	0.968131
PTPN18	0.126772	0.201306	0.495795		PTPN18	-0.0054437	0.956672	0.994506		PTPN18	0.0563996	0.574625	0.964172
LIMS2	0.458909	0.0168106	0.106609		LIMS2	0.305155	0.112258	0.587884		LIMS2	0.200288	0.297774	0.859848
SPEG	0.250646	0.0296656	0.156037		SPEG	0.133262	0.253178	0.76696		SPEG	0.0074027	0.950006	0.998296
LNX1	0.258362	0.113171	0.3611		LNX1	0.0256339	0.876651	0.985134		LNX1	-0.120426	0.470734	0.944202
ALDH3A2	-0.115538	0.425649	0.722733		ALDH3A2	-0.0584229	0.687421	0.958008		ALDH3A2	-0.165484	0.255994	0.831515
TFRC	-0.098698	0.339342	0.651644		TFRC	-0.215651	0.0374537	0.379158		TFRC	-0.175604	0.0906948	0.63348
SREBF1	-0.200704	0.132397	0.397593		SREBF1	-0.351621	0.00938973	0.208126		SREBF1	-0.403026	0.00319236	0.221974
AFF4	-0.29765	2.66e-06	0.000173356		AFF4	-0.100856	0.111456	0.585841		AFF4	-0.0977732	0.123672	0.687388
UBE2D1	-0.0597048	0.559614	0.81159		UBE2D1	-0.285058	0.00609229	0.168288		UBE2D1	-0.220667	0.0343197	0.466213
MPP5	-0.247854	0.000577232	0.0100201		MPP5	-0.0906914	0.208117	0.724912		MPP5	-0.0475611	0.510695	0.94767
RHOBTB1	-0.0445769	0.734334	0.901168		RHOBTB1	-0.0921153	0.484814	0.901078		RHOBTB1	0.000527024	0.996815	0.999472
SMC1A	-0.181529	0.0473027	0.21209		SMC1A	0.133148	0.145237	0.645754		SMC1A	0.166278	0.0691792	0.585275
HSD17B10	0.199396	0.0923394	0.321056		HSD17B10	-0.044103	0.711104	0.962161		HSD17B10	0.0226632	0.849253	0.995055
MARK2	0.164329	0.0222828	0.129344		MARK2	0.0929499	0.201502	0.717692		MARK2	0.0474834	0.518127	0.94767
HMMR	-0.309759	0.0489445	0.216451		HMMR	0.153161	0.327898	0.818546		HMMR	0.0747231	0.634412	0.975721
CHFR	0.169743	0.018337	0.113299		CHFR	-0.00742403	0.919945	0.991703		CHFR	-0.0202003	0.786773	0.989151
TRHDE	-0.112307	0.800794	0.933642		TRHDE	0.0279119	0.950006	0.994506		TRHDE	-0.0411372	0.926507	0.996844
P4HA2	-0.0213201	0.840814	0.948223		P4HA2	-0.168006	0.113869	0.59076		P4HA2	-0.125525	0.237729	0.814035
NFATC3	-0.0381644	0.575646	0.821112		NFATC3	-0.0751358	0.278811	0.784816		NFATC3	0.0552445	0.42549	0.928388
TRNT1	-0.314984	0.000355639	0.00699862		TRNT1	-0.00482948	0.956007	0.994506		TRNT1	-0.0343071	0.69786	0.983105
ACADVL	0.278706	3.67e-05	0.00128436		ACADVL	-0.0370184	0.585103	0.934826		ACADVL	0.00979809	0.885238	0.996418
STK10	-0.0428455	0.549683	0.805991		STK10	0.0177323	0.805214	0.976094		STK10	0.00264126	0.970872	0.998898
FBXW11	-0.289506	0.000594664	0.0102259		FBXW11	-0.170079	0.043935	0.409782		FBXW11	-0.231665	0.00637402	0.268153
ACAP1	-0.0116784	0.939641	0.979608		ACAP1	-0.226082	0.14996	0.652178		ACAP1	-0.111818	0.476888	0.944474
EVC	-0.0424554	0.701253	0.888747		EVC	0.0940989	0.395542	0.860255		EVC	0.153736	0.166055	0.747263
DERL2	0.0677398	0.278296	0.589212		DERL2	-0.0881964	0.164079	0.673975		DERL2	-0.0281393	0.658244	0.980061
NDE1	0.0157809	0.855293	0.953228		NDE1	0.0333832	0.700627	0.960566		NDE1	0.124135	0.153396	0.731228
IRAG1	-0.239595	0.331611	0.644163		IRAG1	-0.0811118	0.742614	0.969387		IRAG1	-0.284121	0.258167	0.832249
TMEM38A	0.0785084	0.73256	0.900775		TMEM38A	0.118072	0.612097	0.941495		TMEM38A	0.216037	0.35428	0.893699
AP1M1	0.230715	0.000470843	0.00869504		AP1M1	0.0308729	0.643099	0.947636		AP1M1	0.0626938	0.348394	0.890755
PVR	-0.149895	0.220768	0.521328		PVR	-0.175387	0.157011	0.663237		PVR	-0.112424	0.36633	0.898787
XRCC1	-0.453674	0.00347454	0.0360822		XRCC1	0.354367	0.0208869	0.289487		XRCC1	0.143871	0.351296	0.892374
SCARB1	0.107223	0.503451	0.777967		SCARB1	-0.128719	0.431759	0.878703		SCARB1	-0.379303	0.0237647	0.419597
MCM2	-0.0777154	0.678094	0.877654		MCM2	-0.177372	0.345708	0.829467		MCM2	-0.103416	0.583044	0.966427
MOV10L1	0.0773435	0.770221	0.920214		MOV10L1	0.123697	0.644117	0.947825		MOV10L1	-0.0591859	0.829543	0.993797
PANX2	-0.0141626	0.950182	0.983706		PANX2	-0.210224	0.363144	0.840522		PANX2	-0.0523183	0.820683	0.991652
SELENOO	0.183367	0.0248478	0.138951		SELENOO	-0.00863789	0.918083	0.991703		SELENOO	0.14696	0.0793335	0.611922
TP63	-0.693476	0.202443	0.497169		TP63	-0.105201	0.843427	0.982132		TP63	-0.236545	0.661188	0.980061
ALPK1	-0.115869	0.234003	0.5373		ALPK1	0.0424715	0.663023	0.951116		ALPK1	-0.0388045	0.694019	0.982386
PDE8A	-0.138825	0.0753019	0.282936		PDE8A	-0.00536585	0.945264	0.994007		PDE8A	-0.0629678	0.423802	0.927073
CLCN4	-0.0246468	0.916258	0.971806		CLCN4	-0.178184	0.457981	0.887915		CLCN4	-0.0313838	0.895807	0.996844
NLE1	0.121015	0.21098	0.508813		NLE1	0.0996263	0.31117	0.80667		NLE1	0.0811947	0.41465	0.923304
SMARCE1	0.197293	0.47016	0.75643		SMARCE1	0.141367	0.611792	0.941495		SMARCE1	-0.271961	0.353486	0.89345
GSDMB	0.256218	0.0605982	0.246869		GSDMB	-0.0941112	0.503993	0.910333		GSDMB	0.0792786	0.572316	0.96297
KDM5A	-0.0949423	0.096953	0.330614		KDM5A	0.170356	0.00285563	0.117174		KDM5A	0.105539	0.0655817	0.577729
PPP2R3A	-0.10718	0.125439	0.385162		PPP2R3A	0.0805308	0.249416	0.763463		PPP2R3A	0.0353855	0.61419	0.974087
FERMT2	-0.442729	9.28e-07	7.5e-05		FERMT2	-0.318611	0.000415316	0.0430753		FERMT2	-0.260204	0.00395974	0.234893
PTGS2	-0.0798678	0.769954	0.920162		PTGS2	-0.199045	0.466286	0.891126		PTGS2	-0.213571	0.434516	0.932494
IGF2BP2	-0.0730417	0.275588	0.586417		IGF2BP2	0.0659696	0.324979	0.817454		IGF2BP2	0.0312832	0.641767	0.977479
MAP3K13	0.103965	0.0484337	0.214978		MAP3K13	0.0517657	0.329022	0.818663		MAP3K13	0.00318986	0.952349	0.998296
ST6GAL1	-0.405722	0.414921	0.713248		ST6GAL1	0.219581	0.646613	0.948968		ST6GAL1	-0.336283	0.509193	0.94767
VDAC1P1	0.507352	0.286734	0.598147		VDAC1P1	0.724911	0.127258	0.612381		VDAC1P1	0.34873	0.482334	0.945369
FRY	0.000945728	0.994471	0.998528		FRY	0.0774092	0.57156	0.930464		FRY	-0.0156594	0.909523	0.996844
PICALM	0.0709594	0.260425	0.570493		PICALM	-0.121864	0.054084	0.443901		PICALM	-0.0537229	0.396278	0.916653
NSF	0.0915748	0.245922	0.551797		NSF	-0.0640159	0.421212	0.872687		NSF	-0.0341615	0.668836	0.980672
GLI2	-0.0597924	0.546803	0.804042		GLI2	-0.145867	0.142918	0.641959		GLI2	-0.113123	0.256786	0.831697
CLASP1	-0.0980709	0.148172	0.42115		CLASP1	0.0201827	0.766512	0.971613		CLASP1	-0.00679489	0.920907	0.996844
MRPS34	0.0906721	0.214118	0.513156		MRPS34	-0.17669	0.0160334	0.261531		MRPS34	-0.0258949	0.724165	0.984602
NOTCH3	0.296988	0.123983	0.382384		NOTCH3	0.106639	0.581231	0.933117		NOTCH3	0.161104	0.404908	0.918776
CLNS1A	-0.291637	0.00102825	0.0150546		CLNS1A	-0.281281	0.0015939	0.0883941		CLNS1A	-0.277653	0.0018902	0.190733
PPP2R2C	0.2725	0.557228	0.810558		PPP2R2C	0.270929	0.561848	0.928935		PPP2R2C	-0.00160682	0.997301	0.999472
TEAD2	0.304877	0.000507735	0.00918098		TEAD2	0.0506733	0.566624	0.929447		TEAD2	0.13151	0.137603	0.712675
EED	-0.0849193	0.360846	0.672024		EED	-0.185874	0.0480696	0.423554		EED	-0.107916	0.2524	0.828848
TSG101	-0.0748951	0.15559	0.43145		TSG101	-0.107105	0.0454667	0.415397		TSG101	-0.111271	0.0395819	0.482583
NCBP3	-0.171249	0.00137618	0.018481		NCBP3	0.0412632	0.439967	0.882068		NCBP3	-0.0286805	0.59531	0.968206
ATP2A3	0.0763118	0.797277	0.932541		ATP2A3	0.434926	0.138656	0.63565		ATP2A3	-0.00656808	0.982883	0.998898
CA12	0.189079	0.287557	0.598658		CA12	0.141047	0.427944	0.876216		CA12	0.105202	0.554685	0.958963
MGLL	0.187652	0.0414229	0.194523		MGLL	0.0810834	0.379281	0.849698		MGLL	0.184294	0.045788	0.50428
NTN4	-0.267646	0.324473	0.637314		NTN4	-0.466103	0.0874441	0.531922		NTN4	-0.28715	0.292274	0.856224
BCS1L	0.0237067	0.813168	0.937431		BCS1L	-0.295556	0.00452704	0.147389		BCS1L	-0.0671497	0.515283	0.94767
NUAK1	-0.173263	0.320053	0.632985		NUAK1	0.158572	0.362401	0.840083		NUAK1	0.123057	0.48012	0.945369
DPP8	-0.0269745	0.565564	0.814934		DPP8	-0.0280151	0.554754	0.926819		DPP8	-0.0699942	0.144256	0.722898
SLC24A1	-0.157977	0.0675595	0.265331		SLC24A1	0.239069	0.00495952	0.154025		SLC24A1	0.184644	0.0321971	0.458122
ZNF532	-0.11976	0.121401	0.377464		ZNF532	0.0158599	0.837704	0.982003		ZNF532	-0.00860023	0.912127	0.996844
SCARF1	0.0673272	0.897865	0.966199		SCARF1	0.0945173	0.858987	0.982792		SCARF1	-0.57456	0.318469	0.873835
LMAN1	0.0796745	0.319584	0.632542		LMAN1	0.159804	0.0459531	0.41638		LMAN1	0.156248	0.051133	0.526769
HACD3	0.0194306	0.752725	0.911369		HACD3	-0.017454	0.777932	0.9734		HACD3	-0.0370732	0.55049	0.957996
ZZEF1	-0.281059	0.000266322	0.00568165		ZZEF1	-0.110125	0.15345	0.658456		ZZEF1	-0.131926	0.0904498	0.63348
ENO1	0.203213	0.0110093	0.0802758		ENO1	-0.078944	0.32361	0.816127		ENO1	0.0606554	0.448233	0.935317
MYDGF	0.28102	0.0225168	0.130152		MYDGF	-0.057154	0.642895	0.947636		MYDGF	-0.0315544	0.79802	0.989276
ANO8	-0.346674	0.0868603	0.308228		ANO8	0.366009	0.067832	0.4853		ANO8	0.338004	0.0926982	0.637069
TUBE1	-0.000274036	0.998109	0.999118		TUBE1	-0.0642795	0.583494	0.934223		TUBE1	-0.0344897	0.769992	0.98642
ARHGEF10L	-0.011404	0.920567	0.973208		ARHGEF10L	0.0508997	0.656898	0.950741		ARHGEF10L	0.175432	0.125981	0.692543
TACR2	0.0661828	0.879775	0.961137		TACR2	0.404155	0.349478	0.832358		TACR2	0.119906	0.789278	0.989151
ACTR6	-0.201327	0.0161431	0.103788		ACTR6	-0.0491525	0.558022	0.92803		ACTR6	-0.0057093	0.946082	0.997891
TIPIN	-0.0926553	0.441823	0.734742		TIPIN	0.24001	0.044282	0.410486		TIPIN	0.169576	0.160604	0.740845
SRI	-0.113018	0.205095	0.500246		SRI	-0.228113	0.0109092	0.221284		SRI	-0.293215	0.00112148	0.16811
EIF4G3	-0.335173	2.09e-05	0.00080942		EIF4G3	-0.00117456	0.988084	0.99829		EIF4G3	-0.111715	0.156579	0.735393
NUP37	-0.25234	0.00799093	0.0642704		NUP37	-0.330414	0.000600176	0.0505237		NUP37	-0.205816	0.032646	0.460058
SEMA3A	-0.130522	0.570447	0.818266		SEMA3A	-0.00137366	0.995236	0.999633		SEMA3A	0.0655195	0.775829	0.98651
GTSE1	-0.105593	0.470568	0.756571		GTSE1	0.155492	0.287341	0.788311		GTSE1	0.12531	0.392495	0.915295
SEMA3C	-0.0656406	0.610337	0.841068		SEMA3C	-0.0688114	0.593302	0.938001		SEMA3C	-0.0695068	0.589692	0.967997
TTC38	0.104193	0.425893	0.722733		TTC38	-0.0715973	0.588178	0.9366		TTC38	-0.0149069	0.910502	0.996844
ACAT1	-0.323066	0.0118349	0.0843316		ACAT1	-0.342777	0.00782128	0.19141		ACAT1	-0.425947	0.00101614	0.16811
GRAMD4	-0.280719	0.250203	0.557152		GRAMD4	-0.627234	0.0130751	0.235743		GRAMD4	-0.39718	0.113307	0.672382
CELSR1	-0.0585293	0.88099	0.96188		CELSR1	-0.00415422	0.991596	0.998949		CELSR1	-0.294052	0.470214	0.943921
ZNF638	-0.445003	3.7e-08	6.86e-06		ZNF638	0.121371	0.131196	0.62171		ZNF638	-0.0455263	0.572907	0.963278
SLC25A40	0.0764945	0.492175	0.771306		SLC25A40	-0.0426756	0.707778	0.96104		SLC25A40	-0.0358528	0.755012	0.98642
TIMM21	-0.0979492	0.269801	0.580044		TIMM21	0.0454837	0.609052	0.941099		TIMM21	0.0413397	0.64457	0.977942
ADD2	0.0901452	0.799368	0.933244		ADD2	0.180743	0.610381	0.941099		ADD2	0.0759545	0.830559	0.993892
RASAL2	-0.0770894	0.459128	0.748244		RASAL2	-0.0413822	0.691307	0.958972		RASAL2	-0.0291511	0.779909	0.987863
VPS9D1	0.156244	0.0457699	0.20776		VPS9D1	0.0111371	0.889943	0.987363		VPS9D1	-0.0197602	0.808696	0.99014
MARK3	-0.0852248	0.0781687	0.288891		MARK3	-0.0157893	0.744906	0.969387		MARK3	0.0273175	0.574698	0.964172
SLC25A3	0.108704	0.0919854	0.32023		SLC25A3	-0.125516	0.0521083	0.436867		SLC25A3	-0.0902775	0.162709	0.742596
FNDC3B	-0.281951	0.000297576	0.00615724		FNDC3B	-0.0226301	0.771423	0.972149		FNDC3B	-0.0357943	0.646235	0.977942
FOSL2	0.109919	0.497207	0.773239		FOSL2	-0.111506	0.491538	0.904298		FOSL2	-0.0552035	0.733552	0.985732
FRYL	-0.0213174	0.75585	0.912608		FRYL	-0.0673897	0.32987	0.818663		FRYL	-0.0297301	0.668657	0.980672
TMEM131	-0.178451	0.00210156	0.0250773		TMEM131	0.0549928	0.34219	0.82767		TMEM131	0.0582171	0.317163	0.873761
FSCN1	0.233939	0.00292656	0.0316459		FSCN1	-0.00805299	0.918535	0.991703		FSCN1	0.0155546	0.843483	0.995055
ACTB	-0.0759136	0.528955	0.793433		ACTB	-0.182628	0.129941	0.619146		ACTB	-0.0913291	0.448906	0.935693
MOCOS	0.0188235	0.892953	0.965086		MOCOS	-0.070541	0.615211	0.943036		MOCOS	-0.0655023	0.64142	0.977479
PLD1	0.120911	0.573446	0.820039		PLD1	0.138089	0.521847	0.917407		PLD1	0.0887195	0.682353	0.982386
WDR62	0.214958	0.333463	0.645541		WDR62	-0.0802854	0.722793	0.964991		WDR62	-0.105126	0.644781	0.977942
DLG1	-0.181756	0.00250077	0.0283705		DLG1	-0.0445019	0.459736	0.888253		DLG1	-0.0584158	0.334629	0.882205
RAB7A	0.11318	0.0203516	0.121381		RAB7A	-0.0308443	0.528622	0.918633		RAB7A	0.0181531	0.711123	0.984602
SEC31B	0.325876	0.109665	0.355161		SEC31B	0.2837	0.1697	0.679059		SEC31B	0.244934	0.241092	0.818357
SART3	-0.0634362	0.270603	0.580809		SART3	0.0163825	0.777053	0.973365		SART3	0.0732173	0.207458	0.788111
ARHGAP15	-0.075707	0.870313	0.958163		ARHGAP15	-2.1218	0.000255625	0.032427		ARHGAP15	-0.481857	0.329252	0.879493
EXOSC7	-0.2226	0.139689	0.407935		EXOSC7	0.0306793	0.837995	0.982003		EXOSC7	-0.121365	0.427257	0.92925
KIFAP3	-0.10603	0.0861096	0.306748		KIFAP3	-0.0108904	0.86076	0.982792		KIFAP3	-0.0935071	0.1372	0.712119
MKRN2	-0.09386	0.360582	0.671829		MKRN2	-0.245613	0.0181409	0.275217		MKRN2	-0.255285	0.0146926	0.364355
MCM6	0.0558751	0.569035	0.81756		MCM6	-0.246645	0.0134024	0.237992		MCM6	-0.185749	0.0633988	0.573196
REXO2	-0.19739	0.0335342	0.16855		REXO2	-0.246086	0.0081314	0.192834		REXO2	-0.202164	0.0298236	0.450189
RBMS2	0.0456558	0.59533	0.832069		RBMS2	-0.0685203	0.427947	0.876216		RBMS2	-0.0945639	0.275877	0.845351
BAZ2A	-0.22695	0.00508149	0.047078		BAZ2A	0.0935121	0.246439	0.761444		BAZ2A	0.094171	0.244957	0.821053
PTPN23	0.263647	7.99e-06	0.000399335		PTPN23	0.0214144	0.719812	0.964818		PTPN23	0.147506	0.013534	0.353707
MLH1	0.0176588	0.825069	0.942249		MLH1	-0.0741078	0.358973	0.837454		MLH1	-0.0338402	0.676661	0.982128
UNG	0.213736	0.00802047	0.0643942		UNG	-0.0641392	0.433749	0.879104		UNG	-0.00912802	0.911606	0.996844
FMO4	0.164703	0.374309	0.684565		FMO4	-0.0101296	0.957823	0.994667		FMO4	-0.071403	0.714187	0.984602
KLHL20	-0.173817	0.00211965	0.025202		KLHL20	0.0727907	0.196892	0.712833		KLHL20	0.0334976	0.555439	0.958963
RGS11	0.360217	0.18235	0.471411		RGS11	-0.1141	0.684392	0.957814		RGS11	-0.0591822	0.833834	0.995055
SLC46A1	0.231882	0.197661	0.491023		SLC46A1	0.0551181	0.764133	0.971358		SLC46A1	-0.0555647	0.7659	0.98642
PLXNA2	-0.186329	0.191814	0.484337		PLXNA2	-0.0814602	0.568552	0.929908		PLXNA2	-0.000511434	0.997147	0.999472
ANKRD13A	0.0182042	0.813755	0.937699		ANKRD13A	-0.0650646	0.400846	0.864099		ANKRD13A	-0.0951418	0.220197	0.797438
ACACB	0.0187415	0.903961	0.967522		ACACB	-0.112476	0.478528	0.89767		ACACB	-0.103917	0.516308	0.94767
TRAF4	-0.0469001	0.81011	0.936394		TRAF4	-0.250157	0.202495	0.718601		TRAF4	-0.130816	0.505369	0.94767
PAG1	0.156618	0.411737	0.710892		PAG1	0.134103	0.483044	0.900255		PAG1	0.10512	0.583307	0.966463
GPATCH1	-0.187092	0.0545335	0.231713		GPATCH1	0.121533	0.207731	0.724912		GPATCH1	0.116089	0.233131	0.808804
ICAM3	0.0638375	0.570289	0.818266		ICAM3	0.0799143	0.481498	0.899314		ICAM3	0.0683239	0.550771	0.957996
NT5C2	0.00825168	0.882442	0.962317		NT5C2	0.0228345	0.68439	0.957814		NT5C2	0.0230063	0.683994	0.982386
MCAM	-0.337468	0.39069	0.696338		MCAM	0.339735	0.385039	0.853471		MCAM	-0.115066	0.770049	0.98642
GPC4	0.190297	0.534972	0.796761		GPC4	-0.121728	0.692218	0.959176		GPC4	-0.0524687	0.864602	0.995055
MBNL3	0.131862	0.406974	0.708328		MBNL3	-0.100546	0.536734	0.920751		MBNL3	-0.228154	0.168227	0.750787
RAP1GAP	0.12617	0.708551	0.892533		RAP1GAP	-0.152871	0.664332	0.95174		RAP1GAP	-0.775859	0.043838	0.498465
XAB2	-0.0265458	0.927726	0.975926		XAB2	0.400286	0.165982	0.675428		XAB2	0.379434	0.192569	0.776698
ARHGEF1	-0.165523	0.348357	0.661382		ARHGEF1	-0.440293	0.0161994	0.263123		ARHGEF1	-0.235983	0.194216	0.778707
MAP2K7	0.236056	0.00706286	0.0592067		MAP2K7	0.0362227	0.682173	0.957269		MAP2K7	0.10845	0.22118	0.797438
DGKD	-0.0481509	0.620824	0.847542		DGKD	0.0262672	0.788356	0.97483		DGKD	-0.0402567	0.684026	0.982386
CTTNBP2	0.352542	0.649027	0.862389		CTTNBP2	0.0232464	0.97652	0.995983		CTTNBP2	0.615416	0.427744	0.92925
RARB	-0.819411	0.0576083	0.239161		RARB	-0.537977	0.210518	0.726861		RARB	-0.0980156	0.817559	0.991454
TOP2B	-0.0294449	0.609229	0.840502		TOP2B	-0.140784	0.0152161	0.254557		TOP2B	-0.0856565	0.140748	0.71904
TM9SF3	-0.105588	0.00571629	0.0509554		TM9SF3	-0.0394482	0.302957	0.799422		TM9SF3	-0.0419007	0.275664	0.845321
NFKB2	0.279712	0.0732166	0.277439		NFKB2	0.335018	0.0324438	0.353623		NFKB2	0.606028	0.000103495	0.0664873
UBE2T	-0.0236479	0.901775	0.966811		UBE2T	-0.287786	0.136402	0.632092		UBE2T	-0.119232	0.537052	0.953362
PPP1R12B	-0.136577	0.185044	0.475098		PPP1R12B	0.0651582	0.526765	0.918508		PPP1R12B	0.000148292	0.99886	0.999775
DNAJC10	0.0407889	0.553575	0.80802		DNAJC10	-0.0465079	0.501028	0.90866		DNAJC10	-0.0662115	0.339556	0.885946
GTF3C1	-0.118193	0.107067	0.351022		GTF3C1	-0.174608	0.0183861	0.276394		GTF3C1	-0.217668	0.00356251	0.226968
IL4R	0.112764	0.195645	0.488485		IL4R	0.0359707	0.681093	0.957221		IL4R	0.0495719	0.572232	0.96297
USP33	-0.244063	0.000515062	0.00924252		USP33	-0.0255284	0.716077	0.964222		USP33	-0.00157497	0.982157	0.998898
PAK3	-0.0819486	0.837256	0.946835		PAK3	-0.339407	0.401892	0.864561		PAK3	-0.368246	0.366415	0.898787
SNRPA	0.288591	0.00396391	0.0394978		SNRPA	0.00400481	0.968371	0.995332		SNRPA	0.109363	0.279366	0.848894
SPAG6	-0.108258	0.678646	0.878023		SPAG6	-0.396606	0.148064	0.649354		SPAG6	-0.0954182	0.72255	0.984602
EXOSC5	0.0836094	0.433513	0.728814		EXOSC5	-0.0605879	0.577128	0.931573		EXOSC5	0.0382625	0.72523	0.984773
DYNC1I2	-0.174931	0.00599166	0.0528387		DYNC1I2	0.168814	0.00790136	0.192185		DYNC1I2	0.175506	0.00581714	0.264491
APBB1IP	-0.035579	0.763621	0.917038		APBB1IP	-0.0873399	0.46097	0.888391		APBB1IP	-0.0835933	0.480911	0.945369
FAM76B	-0.380973	0.000466348	0.00866052		FAM76B	-0.0283194	0.792406	0.975191		FAM76B	-0.0831974	0.445164	0.935181
SIRT6	0.488329	6.71e-05	0.00207096		SIRT6	0.24673	0.0469514	0.420275		SIRT6	0.216659	0.0830967	0.617176
POLD3	-0.313189	0.000516854	0.00925455		POLD3	-0.138439	0.124904	0.609595		POLD3	-0.0893639	0.323886	0.876304
CAPZB	-0.283446	0.00510693	0.0472489		CAPZB	-0.398267	8.38422e-05	0.0204411		CAPZB	-0.317317	0.00172843	0.190257
GPR137B	0.22158	0.0258206	0.142315		GPR137B	0.0955452	0.3436	0.828698		GPR137B	0.0368743	0.717593	0.984602
JADE1	0.0134922	0.899537	0.966468		JADE1	0.045988	0.66756	0.952765		JADE1	0.0913258	0.394497	0.915645
SLC25A43	-0.10144	0.211118	0.508997		SLC25A43	-0.154852	0.0578848	0.458372		SLC25A43	-0.0994525	0.22452	0.800381
UBE2A	-0.0703579	0.376223	0.686278		UBE2A	-0.169105	0.0343488	0.36512		UBE2A	-0.0999136	0.212037	0.79072
FGFR1	-0.0488254	0.39557	0.699479		FGFR1	-0.0139664	0.808282	0.97707		FGFR1	0.00792628	0.890662	0.996844
SMC1B	0.13253	0.80663	0.934992		SMC1B	0.29656	0.584899	0.934826		SMC1B	0.158792	0.774905	0.986475
FBLN1	0.267404	0.139735	0.407943		FBLN1	0.045372	0.802185	0.976094		FBLN1	-0.0412432	0.819892	0.991652
ITGA8	-0.103764	0.71369	0.894268		ITGA8	0.130371	0.644678	0.947825		ITGA8	-0.0397486	0.888405	0.996638
MAP2	0.18057	0.395365	0.699407		MAP2	0.0661171	0.757185	0.970614		MAP2	0.142894	0.504788	0.94767
PIAS2	-0.0592366	0.361223	0.672106		PIAS2	-0.0674128	0.305149	0.800981		PIAS2	-0.0106032	0.872486	0.995055
AMPH	0.0193269	0.92772	0.975926		AMPH	-0.0353821	0.8684	0.983882		AMPH	-0.0330932	0.877068	0.995055
ARAF	0.182346	0.0107726	0.0790259		ARAF	-0.174651	0.0183047	0.275926		ARAF	-0.0264426	0.720458	0.984602
MCCC1	-0.0786629	0.292956	0.604431		MCCC1	-0.227313	0.00311338	0.12216		MCCC1	-0.129222	0.0934398	0.637081
FAP	-0.00489493	0.971127	0.991124		FAP	0.0178916	0.894787	0.988539		FAP	0.0135063	0.920514	0.996844
NEBL	-0.0858269	0.832835	0.944911		NEBL	-0.473767	0.255836	0.769608		NEBL	-0.0942457	0.819083	0.991454
ACER3	0.0361762	0.614354	0.843225		ACER3	0.0990501	0.170615	0.680602		ACER3	0.0295023	0.686862	0.982386
UBE2K	-0.188669	2.12e-05	0.000819013		UBE2K	-0.0556922	0.210157	0.726612		UBE2K	-0.108138	0.0157529	0.370587
PIK3C3	-0.191437	0.0040266	0.0399055		PIK3C3	-0.0215016	0.746757	0.969387		PIK3C3	-0.12786	0.057778	0.551453
N4BP2	-0.304343	0.0174392	0.109225		N4BP2	0.0680756	0.591852	0.937852		N4BP2	0.0688837	0.589579	0.967997
TULP3	-0.0591219	0.446444	0.738223		TULP3	-0.0429634	0.581445	0.933172		TULP3	-0.0571335	0.465389	0.941852
SYNJ2	-0.208428	0.00527321	0.0481509		SYNJ2	-0.0883588	0.237033	0.749984		SYNJ2	-0.0775086	0.30004	0.861507
ADCY2	0.0540177	0.873204	0.959416		ADCY2	-0.140201	0.683714	0.957793		ADCY2	-0.0076038	0.982374	0.998898
PPP2R5C	-0.0575412	0.0867886	0.308194		PPP2R5C	-0.0476556	0.160959	0.671464		PPP2R5C	-0.0275792	0.420704	0.925257
PMS2P1	0.13041	0.208219	0.504739		PMS2P1	-0.0241521	0.820411	0.978849		PMS2P1	0.0828696	0.436495	0.933131
RBFOX1	-0.334831	0.205286	0.500302		RBFOX1	-1.4013	9.53056e-07	0.0019646		RBFOX1	-1.03861	0.000212881	0.090016
GNB1	0.100229	0.0210019	0.123878		GNB1	-0.0335248	0.44134	0.882456		GNB1	-0.00983872	0.82148	0.991656
HOXA9	-0.0936481	0.454412	0.7452		HOXA9	-0.184111	0.144635	0.645223		HOXA9	-0.145218	0.251618	0.828064
EDN1	-0.00722508	0.982609	0.994489		EDN1	0.174866	0.597776	0.939208		EDN1	-0.114516	0.730108	0.985305
MLLT10	-0.0902561	0.433943	0.728917		MLLT10	0.096662	0.401878	0.864561		MLLT10	0.0999195	0.387433	0.911695
ZCWPW1	-0.256431	0.0495215	0.218183		ZCWPW1	-0.0501533	0.700468	0.960566		ZCWPW1	-0.00607021	0.963047	0.998898
NRDC	-0.00853381	0.878221	0.960857		NRDC	0.147219	0.00822038	0.192834		NRDC	0.122174	0.028765	0.44667
VDAC3	0.100698	0.131602	0.395669		VDAC3	-0.00986583	0.882963	0.986432		VDAC3	0.0369575	0.581907	0.96617
PCM1	-0.316126	7.37e-07	6.36e-05		PCM1	0.0733204	0.249104	0.763385		PCM1	0.0582506	0.361145	0.895637
TNRC6C	-0.0908489	0.391214	0.696596		TNRC6C	-0.0547754	0.606044	0.940927		TNRC6C	-0.13671	0.20018	0.781595
CBFA2T2	-0.13304	0.106363	0.349686		CBFA2T2	-0.135715	0.102236	0.566743		CBFA2T2	-0.0780797	0.348951	0.891012
BRINP1	-0.115954	0.701775	0.888935		BRINP1	0.15604	0.606146	0.940927		BRINP1	0.00406765	0.989295	0.998898
ITCH	-0.320186	7.18e-05	0.00218716		ITCH	-0.052833	0.511417	0.911582		ITCH	-0.0494702	0.540058	0.953701
TP53INP2	-0.55484	0.034502	0.17205		TP53INP2	-0.205865	0.431899	0.878788		TP53INP2	-0.378189	0.150273	0.729145
SDF4	-0.0886448	0.124356	0.383034		SDF4	-0.232948	5.64813e-05	0.0178392		SDF4	-0.113733	0.0493774	0.519976
TOLLIP	0.230884	0.00229991	0.0267662		TOLLIP	0.08332	0.273643	0.781547		TOLLIP	0.144026	0.0588706	0.554748
UBE2D4	0.10039	0.248406	0.555151		UBE2D4	0.00130187	0.988226	0.99829		UBE2D4	-0.00296932	0.973356	0.998898
RUNX1T1	-0.190564	0.0997226	0.335754		RUNX1T1	-0.0546273	0.637054	0.947268		RUNX1T1	-0.0088673	0.938998	0.996928
THOC1	-0.1633	0.0306058	0.159268		THOC1	0.023695	0.75364	0.970094		THOC1	0.0550443	0.468455	0.943099
FKBP7	-0.0462657	0.616272	0.844449		FKBP7	0.0392982	0.67155	0.95452		FKBP7	-0.162916	0.0837498	0.617303
OSBPL6	-0.029447	0.763917	0.917038		OSBPL6	-0.0339181	0.730624	0.966032		OSBPL6	-0.0440966	0.655946	0.980061
SLC1A3	-0.182665	0.520729	0.788641		SLC1A3	-0.198397	0.486291	0.902174		SLC1A3	-0.207578	0.467224	0.942207
XRCC5	-0.124315	0.00494708	0.0461961		XRCC5	-0.0275424	0.533953	0.920182		XRCC5	-0.022851	0.606736	0.971256
LXN	-0.0366865	0.924257	0.975268		LXN	-0.305981	0.434044	0.879231		LXN	-0.598786	0.132414	0.705515
MKNK1	0.160917	0.0225348	0.130211		MKNK1	-0.0421052	0.562759	0.929081		MKNK1	-0.0286856	0.696066	0.98286
TNS1	0.101585	0.153026	0.428447		TNS1	0.0552692	0.438051	0.881502		TNS1	0.0299588	0.67498	0.982128
REXO1	0.0608958	0.606946	0.838849		REXO1	0.0335627	0.781039	0.973406		REXO1	-0.213723	0.0881803	0.627583
SAR1A	0.0688397	0.142062	0.41104		SAR1A	-0.0623884	0.185931	0.700296		SAR1A	-0.0144601	0.759707	0.98642
CDC14A	-0.38086	0.0119357	0.0845821		CDC14A	-0.0155098	0.917205	0.991519		CDC14A	0.0955949	0.521984	0.948123
RAPGEF3	0.273757	0.291794	0.603306		RAPGEF3	-0.394853	0.149524	0.652049		RAPGEF3	-0.100995	0.708887	0.984429
SENP1	-0.478505	1.77e-08	3.8e-06		SENP1	-0.189221	0.0251671	0.313759		SENP1	-0.0700128	0.407843	0.919913
CIC	0.294667	0.00635255	0.054935		CIC	0.16132	0.137982	0.63565		CIC	0.101817	0.35192	0.892744
LIPE	0.208509	0.416471	0.714304		LIPE	-0.0715002	0.788204	0.97483		LIPE	-0.0633187	0.813768	0.991238
FDFT1	-0.0718077	0.339146	0.65142		FDFT1	-0.145552	0.0537629	0.442653		FDFT1	-0.0824847	0.275273	0.845191
PAFAH1B3	0.199144	0.0465767	0.210092		PAFAH1B3	0.118275	0.24204	0.756967		PAFAH1B3	0.101287	0.31976	0.873835
OPHN1	-0.189008	0.180166	0.468632		OPHN1	-0.121248	0.392174	0.857322		OPHN1	0.0729262	0.605886	0.970943
KIF22	0.158773	0.137387	0.404476		KIF22	-0.108718	0.313242	0.808146		KIF22	0.0839384	0.435788	0.933131
CARMIL1	-0.221206	0.128924	0.390465		CARMIL1	-0.000218287	0.998803	0.999633		CARMIL1	-0.0437658	0.76502	0.98642
PGM1	0.200387	0.118946	0.373128		PGM1	0.0591694	0.645947	0.948728		PGM1	0.0237355	0.854028	0.995055
DDX1	-0.329683	1.02e-08	2.71e-06		DDX1	0.00684141	0.905198	0.989895		DDX1	-0.010269	0.858407	0.995055
DNM2	0.216383	0.000841859	0.013048		DNM2	0.0192402	0.767968	0.971849		DNM2	0.0649743	0.320109	0.873835
EPB41L2	-0.164824	0.0337179	0.169318		EPB41L2	0.0486027	0.531053	0.918775		EPB41L2	0.0443736	0.56793	0.96139
RIMS1	0.0189461	0.956034	0.985372		RIMS1	0.154696	0.652621	0.950571		RIMS1	0.0897329	0.794123	0.989276
MOXD1	0.0169124	0.905437	0.967944		MOXD1	-0.0672977	0.636529	0.947268		MOXD1	-0.173928	0.22217	0.798067
STX7	5.64e-05	0.999245	0.999625		STX7	-0.0893209	0.139792	0.637483		STX7	-0.0556156	0.360669	0.895637
RABL2B	-0.0187407	0.898675	0.966308		RABL2B	-0.0128671	0.931339	0.992457		RABL2B	0.0685365	0.647332	0.977942
KEAP1	0.183619	0.00284762	0.0310995		KEAP1	-0.0866992	0.164736	0.673975		KEAP1	-0.0466164	0.456753	0.939527
DDX43	-0.312921	0.665797	0.872225		DDX43	-0.375317	0.606263	0.940927		DDX43	-0.526047	0.473496	0.944474
PTPRH	0.446193	0.410235	0.710349		PTPRH	0.712983	0.186039	0.700296		PTPRH	0.140743	0.803681	0.989657
SLC35C2	0.237929	0.00415058	0.0406557		SLC35C2	-0.0501439	0.550615	0.924991		SLC35C2	0.0178492	0.832153	0.994711
CRYBG3	-0.411289	4.25e-07	4.19e-05		CRYBG3	0.0166002	0.836414	0.982003		CRYBG3	-0.0631653	0.436553	0.933131
EPHA6	-0.550234	0.243016	0.547771		EPHA6	-1.50589	0.00461596	0.148097		EPHA6	-1.06114	0.0371836	0.476224
RFX3	-0.381204	0.004199	0.0409738		RFX3	-0.138672	0.296026	0.795453		RFX3	-0.0593577	0.655594	0.980061
RIF1	-0.151674	0.0118078	0.0842591		RIF1	0.151233	0.0118654	0.229933		RIF1	0.106333	0.0778641	0.608331
RAB21	-0.0259322	0.742855	0.906114		RAB21	-0.106163	0.182188	0.69543		RAB21	-0.125936	0.115364	0.675644
SLC4A4	-0.0860949	0.662774	0.870443		SLC4A4	0.0329769	0.867379	0.983655		SLC4A4	0.0625696	0.751577	0.98642
SMARCA2	-0.0979855	0.156992	0.434262		SMARCA2	0.0847302	0.220971	0.736286		SMARCA2	0.0112851	0.870698	0.995055
SESN1	-0.0800705	0.412319	0.711398		SESN1	-0.0756727	0.443159	0.882456		SESN1	-0.0332118	0.737801	0.986049
MID2	-0.377198	5.29e-05	0.00171285		MID2	-0.0594633	0.521256	0.91682		MID2	-0.175247	0.0617698	0.56749
COL5A3	0.238909	0.190989	0.483507		COL5A3	0.033508	0.85475	0.982792		COL5A3	0.125529	0.493028	0.94767
PUM3	-0.34606	3.38e-06	0.000208484		PUM3	0.1193	0.108106	0.578877		PUM3	0.0166435	0.823094	0.992435
CNOT4	-0.135055	0.0367673	0.17976		CNOT4	0.0186415	0.773339	0.972684		CNOT4	0.00665622	0.918598	0.996844
PSEN1	0.0377213	0.525091	0.790585		PSEN1	-0.00774699	0.897196	0.988706		PSEN1	-0.0111946	0.852904	0.995055
CPOX	-1.6546	5.14e-06	0.000284232		CPOX	-0.361179	0.260972	0.7738		CPOX	-0.552514	0.094597	0.640394
CLDND1	-0.272121	0.0475411	0.212684		CLDND1	-0.388462	0.00511612	0.155652		CLDND1	-0.36513	0.00881434	0.297391
MOK	0.223983	0.319589	0.632542		MOK	0.125347	0.577692	0.931809		MOK	0.167918	0.455869	0.938788
HSP90AA1	0.0156484	0.829121	0.943313		HSP90AA1	0.149475	0.0392499	0.389453		HSP90AA1	0.17585	0.0153099	0.369832
RBL1	-0.00302377	0.983304	0.994611		RBL1	0.176196	0.222577	0.736286		RBL1	0.159498	0.271568	0.841853
DLGAP4	0.312026	0.000564974	0.0098772		DLGAP4	0.227113	0.0121888	0.230135		DLGAP4	0.178724	0.0488121	0.517659
IGSF9B	-0.00192468	0.996497	0.999118		IGSF9B	-0.0322055	0.94174	0.993624		IGSF9B	-0.0590236	0.893986	0.996844
CROCCP3	-0.249036	0.0473974	0.212272		CROCCP3	0.251875	0.0415243	0.398706		CROCCP3	0.035742	0.77631	0.98651
NDC80	-0.033242	0.818177	0.939347		NDC80	0.0910567	0.529137	0.918633		NDC80	0.196491	0.174792	0.759751
AP4E1	-0.109822	0.147339	0.419576		AP4E1	0.0188788	0.804033	0.976094		AP4E1	0.0490917	0.521568	0.947908
RSBN1	-0.102483	0.144147	0.414495		RSBN1	-0.0915028	0.195494	0.710576		RSBN1	0.0151852	0.830134	0.993892
MAGI3	-0.197753	0.0740782	0.279882		MAGI3	0.152335	0.167125	0.676182		MAGI3	0.130002	0.240223	0.817989
CXCL2	-0.621833	0.2706	0.580809		CXCL2	-0.256162	0.649101	0.94946		CXCL2	-0.829327	0.145239	0.724006
AFP	-0.266479	0.434219	0.729094		AFP	-0.336921	0.335979	0.823274		AFP	-0.465447	0.196094	0.779657
COL4A4	0.151962	0.767901	0.919244		COL4A4	-0.782747	0.146528	0.647164		COL4A4	-0.6878	0.203005	0.783652
TCF7	0.161402	0.323914	0.636898		TCF7	0.20142	0.218571	0.734882		TCF7	0.219629	0.180055	0.763406
OSTM1	-0.0141211	0.86892	0.957333		OSTM1	0.00673227	0.937599	0.993234		OSTM1	-0.0572186	0.508996	0.94767
IMPG2	0.0241872	0.949261	0.983506		IMPG2	0.136158	0.721813	0.964933		IMPG2	-0.255851	0.523149	0.948275
PCNP	-0.00813465	0.879281	0.961125		PCNP	-0.117408	0.029832	0.340517		PCNP	-0.109271	0.0442276	0.499003
EXD2	0.146505	0.280607	0.591751		EXD2	-0.169878	0.22897	0.741546		EXD2	-0.0296615	0.833318	0.995055
ARG2	0.099532	0.514709	0.785189		ARG2	-0.113299	0.471838	0.893686		ARG2	0.024186	0.877755	0.995055
MEF2C	-0.355249	0.0167988	0.106609		MEF2C	-0.180232	0.225035	0.737947		MEF2C	-0.263453	0.0773067	0.607919
PTPRC	0.331368	0.365368	0.675678		PTPRC	0.62784	0.0843977	0.526129		PTPRC	0.378571	0.308733	0.866184
PKP1	0.49756	0.172376	0.457498		PKP1	-0.0468118	0.902404	0.989647		PKP1	0.475109	0.200909	0.781595
UBA5	0.00710611	0.913174	0.970619		UBA5	-0.0108992	0.868436	0.983882		UBA5	0.00785113	0.905591	0.996844
STK17B	-0.131002	0.189861	0.482318		STK17B	-0.0183095	0.854791	0.982792		STK17B	-0.067782	0.500085	0.94767
CDC14B	-0.21266	0.0794398	0.291899		CDC14B	-0.135983	0.262645	0.774357		CDC14B	-0.152715	0.209579	0.789135
ZNF510	0.241373	0.111478	0.358291		ZNF510	0.152483	0.322178	0.815378		ZNF510	0.107737	0.48908	0.94767
JMJD4	0.333171	0.00724359	0.0601178		JMJD4	0.0507816	0.686263	0.958008		JMJD4	0.198381	0.114522	0.674307
DUSP12	0.165208	0.107331	0.351539		DUSP12	-0.065011	0.53533	0.920651		DUSP12	-0.0990406	0.349898	0.89156
AACS	0.0801155	0.336858	0.648964		AACS	-0.053421	0.527571	0.918508		AACS	0.0416372	0.623134	0.974087
DELE1	0.222851	0.00117794	0.0165605		DELE1	0.106783	0.12336	0.607628		DELE1	0.0677715	0.331218	0.88024
CADPS2	-0.28976	0.295056	0.606497		CADPS2	-0.233379	0.400333	0.863557		CADPS2	0.0590132	0.831017	0.994168
HSPB11	-0.0108916	0.887232	0.963299		HSPB11	-0.200175	0.00999028	0.213316		HSPB11	-0.211875	0.0067052	0.272353
PHLPP1	-0.109777	0.576839	0.821778		PHLPP1	0.0327763	0.867703	0.983764		PHLPP1	0.109348	0.57867	0.964801
ATP8B1	-0.206187	0.0988475	0.334172		ATP8B1	-0.147731	0.237429	0.750628		ATP8B1	-0.0598781	0.632273	0.975401
SMARCD3	0.363081	0.00540067	0.0489085		SMARCD3	-0.0125734	0.923716	0.991862		SMARCD3	0.0507203	0.699672	0.983105
WDR70	-0.338388	1.88e-05	0.000748529		WDR70	0.0325448	0.678927	0.956996		WDR70	0.0819281	0.298736	0.860987
FYB1	-0.572511	0.2962	0.607446		FYB1	-0.196963	0.715337	0.963829		FYB1	-0.394739	0.475837	0.944474
MPP4	-0.401806	0.104505	0.345854		MPP4	-0.167486	0.497095	0.906487		MPP4	-0.175563	0.480871	0.945369
STRADB	0.247681	0.0198774	0.119417		STRADB	0.0473809	0.663169	0.951116		STRADB	0.0531735	0.627786	0.974671
BZW1	-0.458126	3.51e-09	1.05e-06		BZW1	-0.199331	0.0100838	0.213711		BZW1	-0.154533	0.0464223	0.508671
PGR	0.280172	0.56465	0.814674		PGR	0.0753209	0.878847	0.986006		PGR	0.141573	0.775202	0.986475
ME2	-0.196497	0.0454928	0.207166		ME2	-0.0581925	0.554841	0.926819		ME2	0.062409	0.526691	0.949322
C5orf22	-0.0200049	0.820905	0.940826		C5orf22	-0.0617403	0.490935	0.903674		C5orf22	-0.0547977	0.544272	0.954788
CCNT2	-0.224732	0.0197457	0.118829		CCNT2	-0.0467206	0.627888	0.945065		CCNT2	-0.0686519	0.479113	0.945369
FAM135A	-0.0595798	0.552491	0.807224		FAM135A	0.109521	0.275183	0.782516		FAM135A	0.00849745	0.933458	0.996844
EPB41L3	0.0196999	0.896933	0.965741		EPB41L3	0.0138715	0.927433	0.992245		EPB41L3	0.0699617	0.646317	0.977942
COBLL1	-0.0652294	0.752877	0.911369		COBLL1	-0.0101029	0.961153	0.994782		COBLL1	0.0140938	0.945914	0.997891
DLG3	0.167141	0.285305	0.596774		DLG3	0.24294	0.122046	0.606713		DLG3	0.0196104	0.902405	0.996844
KCNK2	0.128302	0.273069	0.583238		KCNK2	0.157963	0.177342	0.689196		KCNK2	0.16967	0.147511	0.725411
SERTAD4	0.224943	0.519653	0.788024		SERTAD4	-0.0731234	0.834733	0.981061		SERTAD4	0.0457454	0.896191	0.996844
TRAF5	0.213818	0.0495971	0.218341		TRAF5	0.0987174	0.367674	0.844247		TRAF5	-0.0100357	0.927518	0.996844
MRPL22	0.187158	0.0147283	0.097544		MRPL22	-0.161528	0.0386969	0.386758		MRPL22	-0.0395136	0.613298	0.974087
GEMIN5	-0.200152	0.0120503	0.0851784		GEMIN5	-0.0952082	0.234374	0.747015		GEMIN5	-0.123119	0.127694	0.696365
NFE2L1	-0.0211635	0.827526	0.942832		NFE2L1	-0.106813	0.272594	0.780981		NFE2L1	-0.089651	0.35785	0.895489
GSK3B	-0.0464803	0.356952	0.668101		GSK3B	0.0198687	0.695173	0.959745		GSK3B	-0.0281439	0.582216	0.96617
ITGB5	0.128923	0.230865	0.532904		ITGB5	0.0568179	0.597565	0.939055		ITGB5	0.0698431	0.516462	0.94767
ERC1	-0.226669	0.00151551	0.0199619		ERC1	0.106596	0.134962	0.629428		ERC1	0.032785	0.646706	0.977942
XPO1	-0.025952	0.706019	0.890952		XPO1	-0.00627082	0.927663	0.992338		XPO1	0.0721654	0.297061	0.85963
RNF13	-0.164345	0.0723262	0.275693		RNF13	-0.0787596	0.390349	0.856709		RNF13	-0.0835205	0.36465	0.897127
TRPM3	0.00172647	0.996068	0.999118		TRPM3	-1.41322	0.000687661	0.0532404		TRPM3	-0.461149	0.218151	0.797325
PALB2	-0.36183	0.0261967	0.143859		PALB2	0.0399165	0.804631	0.976094		PALB2	-0.0233628	0.88575	0.996418
DOP1A	-0.344202	0.000258983	0.00559016		DOP1A	-0.0628652	0.50232	0.909326		DOP1A	-0.000808972	0.993138	0.998898
LYRM2	-0.153523	0.0759834	0.284201		LYRM2	0.207081	0.0163383	0.264155		LYRM2	0.237319	0.00602681	0.267062
BCKDHB	0.0286829	0.82239	0.94153		BCKDHB	-0.0805462	0.531214	0.918775		BCKDHB	-0.105756	0.413228	0.922644
KAT6A	-0.135604	0.0069903	0.0587496		KAT6A	0.0225198	0.654255	0.950741		KAT6A	-0.0302814	0.548711	0.957996
TUT7	-0.187479	0.00411559	0.0404954		TUT7	0.0348504	0.593349	0.938001		TUT7	-0.00705046	0.914358	0.996844
ULK2	0.0974024	0.294382	0.605847		ULK2	-0.0132381	0.888068	0.987359		ULK2	0.0117649	0.900984	0.996844
TNPO1	-0.233095	1.54e-06	0.00011216		TNPO1	0.0130294	0.787936	0.97483		TNPO1	-0.0441988	0.363153	0.896214
PLOD1	0.247975	0.00309254	0.0330305		PLOD1	0.118794	0.157116	0.66351		PLOD1	0.106964	0.20322	0.784034
ITGAE	0.00720251	0.917583	0.972117		ITGAE	-0.125418	0.0757139	0.503264		ITGAE	-0.0616616	0.384265	0.909171
DIS3	-0.126817	0.0167005	0.106089		DIS3	0.0570749	0.2813	0.784921		DIS3	0.0165753	0.756389	0.98642
PIBF1	-0.10897	0.44894	0.740569		PIBF1	0.123953	0.388808	0.855428		PIBF1	0.0901474	0.531509	0.950087
TDRD3	-0.292201	3.46e-05	0.00122618		TDRD3	-0.0737306	0.295095	0.79516		TDRD3	-0.0218443	0.75748	0.98642
NUFIP1	-0.349534	0.000226678	0.005079		NUFIP1	-0.0475837	0.612863	0.941873		NUFIP1	0.127615	0.173429	0.759634
PDS5B	-0.250151	0.000701302	0.0114928		PDS5B	0.22943	0.00175586	0.0899249		PDS5B	0.122807	0.0957508	0.642926
OXCT1	-0.0878061	0.405248	0.706842		OXCT1	-0.0382017	0.718319	0.964818		OXCT1	-0.00631283	0.952647	0.998354
RRAGB	-0.0856512	0.523322	0.789887		RRAGB	0.152358	0.254356	0.767817		RRAGB	-0.015142	0.912096	0.996844
CYLD	-0.127358	0.085929	0.306523		CYLD	-0.0515116	0.488339	0.902557		CYLD	-0.076934	0.302951	0.863097
SLC27A5	0.129639	0.475207	0.759943		SLC27A5	0.167645	0.361788	0.83961		SLC27A5	-0.0468566	0.804709	0.989657
ZNF324	0.211197	0.0817352	0.297417		ZNF324	0.0954519	0.439366	0.882068		ZNF324	0.0200938	0.872395	0.995055
ZNF671	0.294154	0.159671	0.438238		ZNF671	0.153368	0.471939	0.893686		ZNF671	0.263716	0.216611	0.794672
ZNF416	0.116272	0.483752	0.765824		ZNF416	0.209001	0.212904	0.730433		ZNF416	0.0484577	0.779185	0.987667
ZNF586	-0.227331	0.0397081	0.188969		ZNF586	-0.0423986	0.701161	0.960566		ZNF586	-0.0718673	0.517788	0.94767
ZNF446	0.159929	0.201373	0.495795		ZNF446	-0.0371313	0.772567	0.972347		ZNF446	0.00524788	0.967616	0.998898
ZNF264	-0.055392	0.433266	0.728757		ZNF264	0.0345428	0.62669	0.945053		ZNF264	0.00582282	0.935235	0.996844
RPS5	0.0672612	0.357537	0.668725		RPS5	-0.0584136	0.424445	0.87483		RPS5	0.00416572	0.954583	0.99838
FAT1	-0.57885	0.000119116	0.00317856		FAT1	-0.199417	0.184404	0.698921		FAT1	-0.290906	0.0531934	0.53249
YTHDC1	-0.233848	0.000126435	0.00332012		YTHDC1	0.029797	0.624393	0.944705		YTHDC1	-0.0234839	0.701122	0.983105
CHMP2B	0.115589	0.176155	0.463093		CHMP2B	-0.037717	0.660092	0.950741		CHMP2B	0.0139433	0.871026	0.995055
SMAP2	0.0334457	0.696291	0.886066		SMAP2	0.0046931	0.956665	0.994506		SMAP2	0.0878424	0.310237	0.867286
PPIE	-0.0696507	0.334791	0.647077		PPIE	-0.147368	0.0444606	0.411217		PPIE	-0.205275	0.00569022	0.264281
ZMPSTE24	0.0137226	0.818212	0.939347		ZMPSTE24	-0.0262456	0.662759	0.951116		ZMPSTE24	-0.0624264	0.303126	0.863097
STARD7	-0.0200381	0.779151	0.92452		STARD7	-0.0383684	0.591801	0.937852		STARD7	0.0115919	0.871418	0.995055
NOA1	-0.0406513	0.588438	0.828051		NOA1	0.0402119	0.59434	0.938001		NOA1	-0.0569613	0.456415	0.939199
REST	-0.150712	0.0868648	0.308228		REST	0.351036	6.45032e-05	0.0186618		REST	0.174353	0.0476203	0.514051
SSH1	-0.100413	0.297467	0.608702		SSH1	0.0331987	0.730563	0.966032		SSH1	-0.00954734	0.92126	0.996844
GSTP1	0.263424	5.07e-05	0.00165878		GSTP1	0.0769318	0.237251	0.750385		GSTP1	0.163697	0.011938	0.333112
APLP2	0.0282685	0.791125	0.929506		APLP2	0.121014	0.256891	0.771093		APLP2	0.162778	0.127257	0.695897
FAM234B	0.251217	0.128704	0.390087		FAM234B	0.116286	0.491601	0.904298		FAM234B	0.0712791	0.677331	0.982271
WBP11	-0.233855	6.93e-05	0.00212221		WBP11	-0.088506	0.132774	0.625269		WBP11	-0.115631	0.0515152	0.526769
EIF3I	0.118683	0.0350215	0.173592		EIF3I	0.190891	0.00070855	0.0543474		EIF3I	0.213544	0.000156507	0.0737417
NKAIN1	-0.307008	0.545636	0.803225		NKAIN1	-0.481317	0.359857	0.837672		NKAIN1	-1.04173	0.0656004	0.577729
COL16A1	-0.0313812	0.845141	0.950179		COL16A1	-0.234544	0.145	0.645327		COL16A1	-0.179255	0.265613	0.838481
TXLNA	-0.000469621	0.993482	0.998244		TXLNA	-0.124207	0.0319215	0.350483		TXLNA	-0.132864	0.0223113	0.408364
NCOA1	-0.147711	0.0456665	0.207546		NCOA1	0.0227366	0.758392	0.970614		NCOA1	-0.0183487	0.805163	0.989657
AGBL5	0.22367	0.00913562	0.0703669		AGBL5	0.0513051	0.55969	0.928182		AGBL5	0.106771	0.227156	0.802547
EFR3B	0.155967	0.197971	0.491304		EFR3B	0.0703323	0.564792	0.929257		EFR3B	0.0462538	0.706653	0.9835
KIF3C	0.107788	0.297436	0.608702		KIF3C	0.0562465	0.591481	0.937766		KIF3C	0.0328208	0.756385	0.98642
RAB10	-0.232215	5.25e-07	4.92e-05		RAB10	-0.115226	0.0129432	0.23566		RAB10	-0.0993296	0.0328593	0.460058
GCKR	0.743511	0.0956056	0.328123		GCKR	0.71679	0.113622	0.590529		GCKR	0.352132	0.455543	0.938773
HADHA	0.00945539	0.817708	0.939316		HADHA	0.115031	0.00511292	0.155652		HADHA	0.188384	4.7261e-06	0.0077938
MAPRE3	0.242282	0.0719568	0.275003		MAPRE3	0.109892	0.425309	0.875409		MAPRE3	0.180287	0.192665	0.776698
CAD	0.161488	0.0777792	0.288234		CAD	-0.105492	0.257163	0.771225		CAD	0.0630575	0.497655	0.94767
CD59	-0.668723	0.0232363	0.133145		CD59	0.0552921	0.845747	0.982386		CD59	0.120577	0.672545	0.981723
CD82	-0.064847	0.801331	0.933642		CD82	0.0268578	0.91712	0.991519		CD82	0.145869	0.57221	0.96297
BCORL1	0.156197	0.18432	0.473773		BCORL1	0.130492	0.270926	0.779727		BCORL1	0.11422	0.338291	0.885798
ATRX	-0.284512	0.00014148	0.0036061		ATRX	0.128664	0.0848664	0.527415		ATRX	-0.0165344	0.825022	0.992827
AK6	0.212349	0.00390856	0.0390502		AK6	0.129858	0.0798365	0.512688		AK6	0.0598707	0.422629	0.92645
MYNN	-0.141119	0.107972	0.35285		MYNN	-0.145452	0.102654	0.566743		MYNN	-0.191395	0.0342193	0.46604
MECOM	-0.272019	0.38994	0.695864		MECOM	-0.261777	0.411284	0.867511		MECOM	-0.425483	0.188052	0.773176
SCAMP1	0.0515687	0.294574	0.606092		SCAMP1	-0.0142322	0.775017	0.972918		SCAMP1	-0.0814727	0.105627	0.660812
PREP	0.00361145	0.957371	0.985718		PREP	-0.0523854	0.442731	0.882456		PREP	-0.084601	0.218852	0.797438
HACE1	-0.0167378	0.871289	0.958584		HACE1	-0.0972043	0.359345	0.837454		HACE1	0.0673713	0.52311	0.948275
SEH1L	-0.0695661	0.496291	0.772733		SEH1L	-0.281507	0.0066264	0.174494		SEH1L	-0.24132	0.0204556	0.40111
WDR47	-0.16112	0.11425	0.363234		WDR47	-0.0738313	0.471823	0.893686		WDR47	-0.169015	0.10462	0.658283
OVGP1	-0.0950398	0.805184	0.934378		OVGP1	0.023751	0.951158	0.994506		OVGP1	0.297114	0.43754	0.933131
SLC25A24	-0.283851	0.00143557	0.0191519		SLC25A24	-0.141077	0.113362	0.589919		SLC25A24	-0.188267	0.0354661	0.471632
MAP3K4	-0.0935955	0.217085	0.516812		MAP3K4	0.0194712	0.797545	0.975488		MAP3K4	-0.0221962	0.770817	0.98642
PILRA	-0.314149	0.444188	0.736552		PILRA	-0.168645	0.682217	0.957269		PILRA	-0.608287	0.160137	0.740142
ZNF213	0.19243	0.0443754	0.203729		ZNF213	0.221256	0.0216519	0.2932		ZNF213	0.293536	0.00238497	0.203763
AKR1B1	0.137149	0.128187	0.388967		AKR1B1	-0.077982	0.388708	0.855428		AKR1B1	-0.0701592	0.438811	0.933131
CPNE3	-0.0180744	0.779779	0.925027		CPNE3	-0.106256	0.103319	0.569082		CPNE3	-0.104105	0.112418	0.669956
RRN3	-0.100589	0.302919	0.614805		RRN3	-0.0871909	0.373643	0.847257		RRN3	-0.17518	0.0757	0.604363
CTTN	0.0134957	0.841294	0.94836		CTTN	-0.194157	0.00405228	0.138356		CTTN	-0.161144	0.0171669	0.38051
WNT11	0.278731	0.627517	0.852149		WNT11	0.219234	0.707816	0.96104		WNT11	0.252625	0.667637	0.980422
MTIF2	-0.35023	3.75e-08	6.87e-06		MTIF2	0.0863079	0.169734	0.679059		MTIF2	0.0400017	0.52809	0.949322
DDHD2	-0.008004	0.902339	0.967018		DDHD2	-0.126509	0.0574896	0.457558		DDHD2	-0.0853684	0.202702	0.783581
TTC39A	0.317881	0.537283	0.798013		TTC39A	-0.805413	0.162563	0.672562		TTC39A	-0.468651	0.404174	0.918776
EPS15	0.00557752	0.926375	0.97569		EPS15	-0.0453533	0.456833	0.887915		EPS15	-0.0552447	0.368093	0.900233
ORC1	-0.0347469	0.891217	0.964475		ORC1	0.0095082	0.970403	0.995332		ORC1	0.0407353	0.874488	0.995055
MGST2	0.0561423	0.673972	0.875223		MGST2	-0.0540608	0.687421	0.958008		MGST2	-0.245965	0.0699085	0.587436
ATG16L1	-0.233364	0.0413473	0.194262		ATG16L1	-0.33142	0.00423921	0.14123		ATG16L1	-0.278394	0.0167527	0.378451
USP40	0.035314	0.534817	0.796761		USP40	0.0419677	0.463861	0.889736		USP40	0.0597744	0.299382	0.861306
POMGNT1	0.2281	0.00790687	0.0637927		POMGNT1	-0.0131319	0.880862	0.986258		POMGNT1	-0.0602163	0.496269	0.94767
RAD54L	0.0469537	0.83826	0.947362		RAD54L	-0.325778	0.174595	0.685006		RAD54L	-0.0512566	0.828703	0.993797
MAST2	-0.0601025	0.37803	0.688085		MAST2	-0.0319307	0.641168	0.947616		MAST2	0.0205099	0.765396	0.98642
DNAJA1	-0.117435	0.0379497	0.183855		DNAJA1	-0.122338	0.0312118	0.348015		DNAJA1	-0.121825	0.032516	0.460058
B4GALT1	0.14149	0.171315	0.455795		B4GALT1	-0.0108071	0.916828	0.991519		B4GALT1	0.012381	0.904797	0.996844
CHMP5	-0.262561	0.0649537	0.258732		CHMP5	-0.35203	0.0134742	0.238472		CHMP5	-0.350583	0.0139604	0.355827
NFX1	-0.0877972	0.199881	0.493716		NFX1	0.238593	0.000468903	0.0452203		NFX1	0.143409	0.0367326	0.474976
DIMT1	0.0608175	0.289512	0.600925		DIMT1	0.044086	0.446422	0.884153		DIMT1	-0.0742414	0.205405	0.785923
IPO11	-0.0230981	0.778964	0.92452		IPO11	-0.0840029	0.316283	0.810249		IPO11	0.076728	0.358547	0.895637
EIF2AK1	-0.164207	0.0133056	0.0908261		EIF2AK1	-0.152303	0.0219195	0.29554		EIF2AK1	-0.0995728	0.134589	0.709106
EPDR1	-0.183282	0.625318	0.850554		EPDR1	-0.142125	0.705061	0.960974		EPDR1	-0.201258	0.592332	0.968131
SEPHS1	0.079829	0.291971	0.603597		SEPHS1	-0.0282596	0.712662	0.962902		SEPHS1	-0.0362524	0.639039	0.976952
MRPL28	-0.0181579	0.866024	0.956445		MRPL28	-0.306678	0.00517752	0.156347		MRPL28	-0.278053	0.0116786	0.329395
ITPKC	0.0964504	0.441928	0.734742		ITPKC	0.034504	0.784023	0.974034		ITPKC	0.101438	0.421091	0.925683
RBM22	-0.145986	0.00268329	0.0299189		RBM22	-0.0852955	0.0818438	0.51931		RBM22	-0.0830708	0.0928901	0.637069
TMED2	-0.0143451	0.855151	0.953228		TMED2	-0.221286	0.00502161	0.154595		TMED2	-0.194795	0.0136643	0.353872
ERO1B	-0.14114	0.313714	0.626636		ERO1B	0.0322994	0.817757	0.978824		ERO1B	-0.215525	0.133707	0.70808
ZFAND6	-0.0483717	0.393579	0.698431		ZFAND6	0.0403108	0.478645	0.897684		ZFAND6	0.0138599	0.808887	0.990184
TXLNG	-0.272437	0.0234585	0.13386		TXLNG	0.161009	0.178337	0.690054		TXLNG	0.0888496	0.459553	0.940727
LAT2	0.0641449	0.809871	0.936314		LAT2	-0.131797	0.631489	0.946797		LAT2	0.107048	0.693961	0.982386
HUWE1	-0.0245146	0.705325	0.890943		HUWE1	0.0820081	0.206284	0.723178		HUWE1	0.0731437	0.260904	0.83556
ZW10	0.0618818	0.497307	0.773239		ZW10	0.106712	0.245564	0.760966		ZW10	0.030804	0.740728	0.98642
ALG9	0.0121635	0.936408	0.978104		ALG9	-0.167928	0.286406	0.788052		ALG9	0.234865	0.126079	0.692543
NOX4	-0.0340645	0.879165	0.961108		NOX4	0.032463	0.885262	0.986897		NOX4	-0.0629693	0.781607	0.988154
ACOX3	0.150484	0.0630112	0.253753		ACOX3	0.0540098	0.507794	0.910733		ACOX3	0.071145	0.384907	0.909597
MTMR2	-0.0477458	0.43355	0.728814		MTMR2	0.00380233	0.950414	0.994506		MTMR2	-0.0299686	0.625725	0.974087
PPP1R15A	-0.211865	0.331066	0.643441		PPP1R15A	-0.353427	0.105297	0.57132		PPP1R15A	-0.41725	0.0560855	0.543704
HSD17B14	0.125251	0.558496	0.81112		HSD17B14	-0.164312	0.450498	0.88629		HSD17B14	0.222277	0.302711	0.863097
TRIP6	0.154958	0.00833276	0.0661288		TRIP6	-0.0445684	0.450303	0.88629		TRIP6	-0.00906202	0.878246	0.995055
FTL	0.0697837	0.578764	0.822913		FTL	-0.108092	0.389825	0.856576		FTL	-0.0411291	0.743516	0.98642
SRRT	0.153618	0.033626	0.16896		SRRT	0.11754	0.104973	0.571124		SRRT	0.0809094	0.265831	0.838847
BAX	0.0255431	0.873897	0.959739		BAX	-0.159249	0.331494	0.82079		BAX	-0.133957	0.416881	0.924526
NLK	-0.0414659	0.63958	0.858598		NLK	0.0141736	0.873346	0.984846		NLK	-0.0328859	0.713452	0.984602
ADAMTS2	0.0689848	0.365434	0.675678		ADAMTS2	0.100654	0.186943	0.702308		ADAMTS2	0.0847925	0.266743	0.839708
ATXN7L3	0.321138	0.00187578	0.0232408		ATXN7L3	0.19013	0.0669485	0.483379		ATXN7L3	0.213386	0.0402498	0.485871
PGS1	0.0528681	0.565316	0.814836		PGS1	-0.112172	0.228752	0.741131		PGS1	-0.100562	0.28332	0.849554
PSMC5	0.189764	0.00777043	0.0631553		PSMC5	0.128611	0.0719182	0.49519		PSMC5	0.190538	0.0077432	0.286951
UIMC1	-0.470946	3.62e-06	0.00021976		UIMC1	-0.169077	0.0948445	0.551172		UIMC1	-0.152053	0.134756	0.709307
MMP2	0.190813	0.046661	0.210299		MMP2	0.0546375	0.569058	0.93004		MMP2	0.111663	0.244585	0.82066
LPCAT2	-0.0511923	0.678292	0.87768		LPCAT2	-0.015083	0.902854	0.989647		LPCAT2	-0.0662061	0.592992	0.968131
GNAO1	0.825779	0.105319	0.347295		GNAO1	0.0645082	0.904466	0.989895		GNAO1	0.455811	0.387993	0.912102
OGFOD1	-0.0299661	0.662795	0.870443		OGFOD1	0.136623	0.0468182	0.419837		OGFOD1	0.119807	0.0825851	0.617176
SH3BP2	0.111989	0.388101	0.69484		SH3BP2	-0.0460855	0.725892	0.966032		SH3BP2	-0.0417528	0.752187	0.98642
NOP14	-0.00264231	0.966719	0.989699		NOP14	0.0894401	0.158897	0.666997		NOP14	0.0936075	0.142209	0.72
ADD1	-0.063852	0.276509	0.587163		ADD1	-0.173426	0.00321227	0.123822		ADD1	-0.164856	0.0051779	0.254892
L2HGDH	-0.214095	0.273498	0.583619		L2HGDH	-0.0154714	0.936864	0.993219		L2HGDH	0.0166519	0.932443	0.996844
TXNDC16	-0.367628	0.0221677	0.128857		TXNDC16	-0.29987	0.0642608	0.47691		TXNDC16	-0.439012	0.00796218	0.287998
RTRAF	0.130295	0.0343104	0.171511		RTRAF	-0.0524027	0.398252	0.862557		RTRAF	-0.0540847	0.385092	0.909711
NID2	-0.289863	0.0464217	0.209685		NID2	-0.139276	0.338895	0.826606		NID2	-0.171252	0.242169	0.819115
GMCL1	-0.134202	0.10881	0.353852		GMCL1	-0.00788109	0.925144	0.991862		GMCL1	-0.0256923	0.761076	0.98642
SF3B2	-0.0903937	0.057633	0.239161		SF3B2	-0.0153721	0.747128	0.969387		SF3B2	0.0407431	0.393505	0.915645
KLHL42	0.0659039	0.311641	0.624836		KLHL42	0.195981	0.00263752	0.113565		KLHL42	0.173239	0.0080397	0.288851
GNAS	-0.321539	0.00022413	0.00504247		GNAS	0.00538967	0.950666	0.994506		GNAS	-0.107662	0.216702	0.794672
DNM1L	-0.00119937	0.983632	0.994611		DNM1L	0.204911	0.000450634	0.0451487		DNM1L	0.0849183	0.149157	0.728249
PTHLH	-0.0240692	0.918438	0.97248		PTHLH	-0.340063	0.163154	0.673568		PTHLH	-0.281775	0.250387	0.827605
PHACTR3	-0.130889	0.539418	0.799413		PHACTR3	0.0585107	0.783805	0.974022		PHACTR3	-0.15643	0.463937	0.941403
ERGIC2	-0.319735	0.000203624	0.00469603		ERGIC2	-0.0257732	0.764077	0.971358		ERGIC2	-0.0570891	0.507678	0.94767
TFAP2C	0.0660978	0.705617	0.890943		TFAP2C	0.117403	0.502533	0.909326		TFAP2C	0.0308209	0.860507	0.995055
AURKA	0.00905909	0.949697	0.983569		AURKA	0.124729	0.385195	0.853567		AURKA	0.139869	0.330623	0.880219
CASS4	-0.570207	0.105308	0.347295		CASS4	-0.363528	0.301475	0.799214		CASS4	-0.195788	0.577792	0.964172
PIR	-0.0688622	0.738851	0.903821		PIR	-0.0535403	0.796034	0.975488		PIR	-0.10411	0.616684	0.974087
AAMDC	-0.00598038	0.945571	0.982091		AAMDC	0.0643416	0.463881	0.889736		AAMDC	0.0482999	0.584238	0.966687
RFX2	0.0400556	0.74988	0.909753		RFX2	0.0709048	0.573467	0.93065		RFX2	0.0292092	0.817299	0.991454
METTL2A	-0.312664	0.00136437	0.0183973		METTL2A	0.0472582	0.623842	0.944449		METTL2A	-0.174178	0.0786468	0.610291
ALG6	0.205234	0.0921701	0.320738		ALG6	0.126279	0.310247	0.805714		ALG6	0.168107	0.179574	0.763406
CNOT3	-0.113461	0.35306	0.665213		CNOT3	0.117461	0.334817	0.822671		CNOT3	-0.0601197	0.629438	0.974671
PTPN4	-0.130082	0.162015	0.441182		PTPN4	-0.0303417	0.74519	0.969387		PTPN4	0.0338892	0.717545	0.984602
DDX18	-0.0230168	0.66488	0.871736		DDX18	0.23178	1.24615e-05	0.00883607		DDX18	0.15116	0.00456122	0.25146
KHSRP	-0.0276842	0.751891	0.910825		KHSRP	-0.149524	0.0878469	0.532686		KHSRP	-0.17067	0.0514565	0.526769
GNA11	0.142324	0.0253945	0.140814		GNA11	-0.0258378	0.685794	0.958008		GNA11	0.0292105	0.647763	0.978049
ASAP3	-0.00745624	0.954195	0.984916		ASAP3	0.0451049	0.729123	0.966032		ASAP3	0.128621	0.324312	0.876304
EDEM2	-0.111011	0.482324	0.765311		EDEM2	-0.289258	0.0721428	0.49519		EDEM2	-0.14162	0.378244	0.90508
DNMT3B	0.112755	0.583725	0.825505		DNMT3B	-0.111147	0.601142	0.93949		DNMT3B	0.0328254	0.877033	0.995055
REM1	0.496838	0.376711	0.686674		REM1	0.0619063	0.914351	0.99126		REM1	-0.0273336	0.962542	0.998898
TPX2	0.0024128	0.986454	0.99624		TPX2	-0.00578713	0.967538	0.995291		TPX2	0.0950362	0.504047	0.94767
FER1L4	0.759827	0.0468127	0.210672		FER1L4	0.351297	0.378485	0.849195		FER1L4	0.370105	0.357495	0.895412
PDRG1	0.213601	0.0087767	0.0684185		PDRG1	0.0669206	0.418616	0.871424		PDRG1	0.149043	0.072393	0.593374
EPB41L1	0.169669	0.0446712	0.204733		EPB41L1	0.246135	0.00364802	0.130604		EPB41L1	0.143957	0.0909363	0.63348
DOCK9	-0.147768	0.36221	0.672734		DOCK9	-0.147511	0.364431	0.841245		DOCK9	-0.237388	0.146342	0.725411
ANKRD10	0.114831	0.256161	0.564465		ANKRD10	-0.114006	0.263904	0.775463		ANKRD10	-0.106124	0.30017	0.861507
TGDS	-0.312799	0.0324278	0.16495		TGDS	0.046932	0.745195	0.969387		TGDS	0.0151269	0.9175	0.996844
DOCK3	0.0984	0.723943	0.898199		DOCK3	0.0463825	0.868278	0.983882		DOCK3	0.109713	0.695342	0.982797
C3orf18	0.14429	0.14153	0.41002		C3orf18	-0.119446	0.235855	0.748402		C3orf18	-0.0590531	0.559594	0.959887
COQ9	-0.154073	0.304282	0.61577		COQ9	0.135657	0.361991	0.839842		COQ9	0.177419	0.236029	0.811644
KIF9	0.0257407	0.792084	0.929691		KIF9	-0.0608929	0.539851	0.921582		KIF9	0.153575	0.119908	0.68163
ARHGAP28	-0.290051	0.425825	0.722733		ARHGAP28	-0.563023	0.12668	0.611927		ARHGAP28	-0.0979258	0.788676	0.989151
CRLS1	0.229712	0.464663	0.752751		CRLS1	0.0713997	0.82618	0.979285		CRLS1	-0.0353149	0.915553	0.996844
PPP1R13B	-0.0463552	0.728326	0.898902		PPP1R13B	-0.0933595	0.489649	0.903019		PPP1R13B	0.0603719	0.654614	0.980061
ATRN	-0.12906	0.0481388	0.214136		ATRN	-0.0169524	0.795951	0.975488		ATRN	-0.034334	0.603611	0.969869
SMOX	-0.0245795	0.868487	0.957179		SMOX	-0.0854512	0.566	0.929257		SMOX	-0.0241786	0.871165	0.995055
NSFL1C	-0.0529137	0.31281	0.625731		NSFL1C	-0.087665	0.0967635	0.55639		NSFL1C	-0.0335652	0.526183	0.949322
SLC4A11	0.161068	0.432401	0.728197		SLC4A11	-0.0350613	0.867512	0.983714		SLC4A11	0.00642466	0.975759	0.998898
C20orf194	-0.150428	0.0528981	0.227469		C20orf194	0.0522451	0.501016	0.90866		C20orf194	0.00644202	0.93424	0.996844
ZNF343	0.00416973	0.989988	0.997602		ZNF343	0.159884	0.631494	0.946797		ZNF343	0.322239	0.331775	0.880322
EBF4	0.194169	0.60672	0.838607		EBF4	0.227736	0.54798	0.924286		EBF4	-0.922158	0.0232394	0.417576
CPXM1	-0.373771	0.540418	0.799829		CPXM1	-0.188847	0.757057	0.970614		CPXM1	-1.01391	0.122074	0.685201
MAVS	-0.0502161	0.394466	0.698717		MAVS	0.0202449	0.732056	0.96656		MAVS	0.0786747	0.184416	0.768371
LZTS3	-0.0149482	0.907799	0.968401		LZTS3	-0.0165219	0.898912	0.989222		LZTS3	-0.0676295	0.606275	0.970943
XRN2	-0.0817306	0.0888924	0.313265		XRN2	0.122141	0.0109411	0.221657		XRN2	0.126158	0.0088306	0.297391
KIZ	-0.189556	0.0442255	0.203176		KIZ	-0.0548947	0.560725	0.928284		KIZ	-0.13117	0.168254	0.750787
DYNLL1	0.0254851	0.731225	0.900568		DYNLL1	-0.176371	0.0176132	0.273703		DYNLL1	-0.139866	0.0599445	0.559765
SNX5	-0.0320915	0.52161	0.789091		SNX5	-0.0212039	0.673714	0.954756		SNX5	-0.0129581	0.797931	0.989276
RPL6	-0.429532	4.37e-08	7.36e-06		RPL6	-0.141391	0.0714073	0.493621		RPL6	-0.15225	0.0523317	0.529829
MAPKAPK5	-0.166301	0.0489584	0.216454		MAPKAPK5	-0.242773	0.00454754	0.147389		MAPKAPK5	-0.201184	0.0193088	0.3933
P2RX7	0.380533	0.249189	0.556147		P2RX7	0.285962	0.3968	0.861191		P2RX7	0.214255	0.532207	0.950366
ESF1	-0.209972	0.0113941	0.0820525		ESF1	0.281109	0.000678604	0.0532404		ESF1	0.111715	0.178225	0.763201
RBBP9	0.0648864	0.518329	0.787067		RBBP9	0.00439613	0.965624	0.994896		RBBP9	-0.0139134	0.892579	0.996844
ANAPC5	0.0451215	0.437498	0.731397		ANAPC5	-0.0217584	0.709446	0.961392		ANAPC5	-0.0474317	0.418564	0.924526
SLC23A2	-0.000604226	0.994411	0.998528		SLC23A2	0.0450691	0.604352	0.939926		SLC23A2	-0.11671	0.188286	0.773176
SLC8B1	0.11638	0.327495	0.639669		SLC8B1	-0.0726835	0.547399	0.923872		SLC8B1	-0.0947613	0.436488	0.933131
TMEM230	-0.0319829	0.73721	0.90275		TMEM230	-0.194745	0.0416956	0.399769		TMEM230	-0.184667	0.0538773	0.53511
DZANK1	-0.161921	0.251956	0.559221		DZANK1	0.117736	0.401162	0.864101		DZANK1	-0.143221	0.324732	0.876304
KDM2B	0.1237	0.101046	0.338412		KDM2B	-0.0469338	0.539997	0.921582		KDM2B	-0.00981319	0.898534	0.996844
CFAP61	-0.996287	0.0232976	0.133172		CFAP61	-0.833822	0.0584349	0.461076		CFAP61	-1.12173	0.0150516	0.369832
TASP1	-0.0971315	0.469033	0.755355		TASP1	0.00911499	0.945904	0.994033		TASP1	0.0369712	0.783766	0.988692
OAS1	-0.502851	0.558197	0.810921		OAS1	-1.23021	0.160169	0.669541		OAS1	-0.806623	0.353608	0.89345
GCN1	-0.00884099	0.86306	0.955846		GCN1	-0.00837219	0.871356	0.984674		GCN1	0.027859	0.591869	0.968131
RPLP0	0.0669553	0.229292	0.531672		RPLP0	-0.0579251	0.298519	0.797992		RPLP0	0.0196148	0.724849	0.984745
PXN	0.108179	0.234228	0.537407		PXN	-0.189219	0.0378722	0.381288		PXN	-0.0963058	0.290823	0.855261
SIRT4	-0.52801	0.0559267	0.235332		SIRT4	-0.187957	0.48989	0.903019		SIRT4	-0.231196	0.403159	0.918776
KIF16B	-0.613099	0.000839438	0.013035		KIF16B	-0.247792	0.175161	0.685637		KIF16B	-0.235367	0.199213	0.781443
TRMT6	-0.161442	0.0347636	0.17274		TRMT6	0.024813	0.745482	0.969387		TRMT6	-0.0103033	0.893624	0.996844
PEBP1	0.157579	0.0183514	0.113345		PEBP1	0.106976	0.109589	0.58165		PEBP1	0.0904765	0.176246	0.761645
TBX5	0.0172554	0.888853	0.963466		TBX5	0.115801	0.348586	0.832094		TBX5	0.218798	0.0767162	0.607066
BRAP	-0.149614	0.0467013	0.210373		BRAP	-0.0388579	0.607324	0.941068		BRAP	-0.0318223	0.676488	0.982128
ERP29	0.191444	0.0476627	0.213009		ERP29	0.112425	0.245513	0.760966		ERP29	0.170701	0.0780565	0.608331
FUS	0.102998	0.167181	0.449825		FUS	-0.131309	0.0790216	0.510838		FUS	-0.0630592	0.399302	0.917907
IGBP1	0.0469888	0.395471	0.699407		IGBP1	0.036691	0.508873	0.911021		IGBP1	0.0620888	0.265197	0.838444
FXYD5	0.478925	5.85e-06	0.000316146		FXYD5	0.227874	0.0315158	0.349439		FXYD5	0.240613	0.0233211	0.417576
ZNF302	0.0482325	0.634133	0.856276		ZNF302	0.156611	0.123381	0.607628		ZNF302	0.090422	0.378209	0.90508
GRAMD1A	0.361749	1.74e-05	0.000709655		GRAMD1A	0.154302	0.0700258	0.490121		GRAMD1A	0.0411194	0.632394	0.975401
HEPH	0.378975	0.000395746	0.00758866		HEPH	0.314522	0.00344419	0.127924		HEPH	0.0401144	0.712304	0.984602
CDIP1	0.246435	0.0476559	0.213009		CDIP1	-0.0555865	0.659841	0.950741		CDIP1	-0.054543	0.667485	0.980422
GANAB	0.230286	0.0087497	0.0682874		GANAB	-0.0948543	0.28126	0.784921		GANAB	-0.0220165	0.802609	0.989657
GMIP	0.354394	0.00779453	0.0632577		GMIP	0.303724	0.0248491	0.313054		GMIP	0.283621	0.0381687	0.481719
RBM41	-0.336369	0.000131853	0.00341715		RBM41	0.202197	0.0194398	0.282481		RBM41	-0.0920997	0.296947	0.85963
BIRC5	0.0624816	0.67897	0.878217		BIRC5	-0.0991126	0.512195	0.911582		BIRC5	0.0781803	0.605128	0.970629
LAG3	0.746101	0.0874766	0.309862		LAG3	1.30323	0.00221135	0.103307		LAG3	0.814462	0.0672692	0.579578
MLF2	0.219439	0.000209927	0.00478163		MLF2	0.0603314	0.309348	0.804995		MLF2	0.176541	0.00294347	0.21499
OTUB2	0.0399944	0.871508	0.958584		OTUB2	0.111709	0.65534	0.950741		OTUB2	0.090544	0.721206	0.984602
DDX24	-0.273549	0.000556967	0.00981298		DDX24	0.0950577	0.229886	0.741743		DDX24	-0.00736382	0.925991	0.996844
ZBTB25	0.156895	0.155289	0.430905		ZBTB25	0.0308702	0.784562	0.974189		ZBTB25	0.147169	0.192644	0.776698
ANKRD24	0.721699	0.181057	0.46969		ANKRD24	0.683729	0.213642	0.731004		ANKRD24	0.622412	0.264427	0.838134
DHX32	-0.151026	0.122402	0.378924		DHX32	-0.121524	0.21634	0.732655		DHX32	-0.194571	0.0497485	0.521784
RCOR1	-0.166637	0.0524146	0.226165		RCOR1	0.244785	0.00418764	0.140362		RCOR1	0.108468	0.207186	0.787802
GPATCH2L	-0.106928	0.117911	0.3708		GPATCH2L	0.0825488	0.227206	0.740221		GPATCH2L	0.0188627	0.783468	0.988648
LTBP4	0.233754	0.0562754	0.236369		LTBP4	-0.288092	0.0205655	0.288635		LTBP4	-0.164086	0.18745	0.773176
BLVRB	0.187454	0.0526978	0.226903		BLVRB	0.122254	0.208361	0.724912		BLVRB	0.100018	0.305128	0.864434
SLC9A1	0.145745	0.0490249	0.216569		SLC9A1	-0.0588547	0.430319	0.878158		SLC9A1	-0.0469414	0.530739	0.949868
SPTLC1	0.00680607	0.9227	0.974419		SPTLC1	-0.15515	0.0279074	0.331094		SPTLC1	-0.0989081	0.161876	0.742596
PAPOLA	-0.161296	0.000720763	0.0116767		PAPOLA	-0.154311	0.00128249	0.0767169		PAPOLA	-0.168915	0.000453552	0.13851
CCNK	-0.101375	0.0355104	0.175173		CCNK	-0.169392	0.00057563	0.0504931		CCNK	-0.0637966	0.195295	0.779129
PCBP4	0.428307	0.000898735	0.0136474		PCBP4	0.144015	0.265053	0.775463		PCBP4	-0.0334501	0.796084	0.989276
YPEL3	0.177465	0.173693	0.459229		YPEL3	0.0561327	0.667535	0.952765		YPEL3	0.0567677	0.664377	0.980061
MRPS33	0.0899921	0.126007	0.385756		MRPS33	0.0597019	0.313391	0.808293		MRPS33	0.0781251	0.189102	0.773297
NDUFB2	0.237238	0.00111464	0.0159148		NDUFB2	0.0919887	0.207086	0.724683		NDUFB2	0.139724	0.0555236	0.543206
NUDC	0.147731	0.0416291	0.195419		NUDC	0.0416185	0.569442	0.9302		NUDC	0.121137	0.098508	0.647984
MAEA	0.214299	0.000514822	0.00924252		MAEA	-0.0490351	0.433928	0.879104		MAEA	0.0575859	0.358769	0.895637
ICAM1	0.142802	0.48222	0.765305		ICAM1	0.0994341	0.625656	0.945053		ICAM1	-0.0816165	0.690533	0.982386
STRN4	0.125704	0.094888	0.326751		STRN4	-0.0811691	0.290894	0.791206		STRN4	0.0275732	0.720096	0.984602
IRAK3	-0.061464	0.669001	0.873308		IRAK3	-0.0218488	0.879492	0.986006		IRAK3	-0.0780145	0.589853	0.967997
MUL1	0.291846	0.000727633	0.0117365		MUL1	0.0396787	0.650869	0.949759		MUL1	0.0985729	0.262462	0.837169
TFAP4	0.377667	0.0532345	0.228142		TFAP4	0.00115296	0.995475	0.999633		TFAP4	0.289197	0.149549	0.72857
PDCD7	-0.264983	0.00585399	0.0518465		PDCD7	0.126595	0.185229	0.699956		PDCD7	0.0797683	0.406387	0.919089
SPG21	0.00207936	0.973773	0.99171		SPG21	-0.121686	0.0558378	0.451266		SPG21	-0.133696	0.0363602	0.474976
DNAJB11	-0.881719	5.63e-05	0.00180679		DNAJB11	-0.133531	0.522407	0.917419		DNAJB11	-0.364121	0.0899784	0.632869
P3H2	-0.025978	0.891415	0.964475		P3H2	-0.106137	0.580086	0.933117		P3H2	-0.109638	0.569687	0.96139
THPO	0.617214	0.189619	0.481928		THPO	0.229127	0.642896	0.947636		THPO	0.116106	0.818208	0.991454
CHRD	0.277211	0.308587	0.621584		CHRD	0.190619	0.487937	0.902557		CHRD	-0.107422	0.70142	0.983105
RAB11FIP3	0.198505	0.0135671	0.091996		RAB11FIP3	0.0555252	0.493401	0.904298		RAB11FIP3	0.128513	0.113685	0.673184
GNPTG	-0.146619	0.204156	0.499219		GNPTG	-0.0265165	0.818463	0.978849		GNPTG	-0.00137379	0.990528	0.998898
ZNF268	0.141735	0.144039	0.414401		ZNF268	0.113454	0.246565	0.761444		ZNF268	-0.0347186	0.726716	0.985305
GOLGA3	0.0292363	0.634693	0.856747		GOLGA3	-0.146216	0.0179416	0.274492		GOLGA3	-0.0885302	0.152392	0.729624
PABPC4	-0.281893	0.000105576	0.0028921		PABPC4	-0.282904	0.000100867	0.0206666		PABPC4	-0.250177	0.000589375	0.151146
CERS4	-0.483136	0.436175	0.730249		CERS4	-1.0505	0.108116	0.578877		CERS4	-1.07415	0.103679	0.656172
MCOLN1	-0.179876	0.568098	0.816713		MCOLN1	0.174609	0.573607	0.93065		MCOLN1	0.43913	0.151486	0.729624
USP48	0.0765951	0.263659	0.574146		USP48	0.224359	0.00106233	0.0702856		USP48	0.236283	0.000579358	0.151146
EFNB1	-0.142413	0.42303	0.720086		EFNB1	-0.228909	0.203128	0.71984		EFNB1	-0.138799	0.441309	0.933409
PDPR	-0.0240793	0.793873	0.930473		PDPR	0.128995	0.161661	0.671522		PDPR	0.138783	0.132898	0.706459
AARS1	0.148278	0.0849248	0.304191		AARS1	-0.0441596	0.608543	0.941068		AARS1	0.00800308	0.926096	0.996844
GLG1	-0.211061	0.000105929	0.00289697		GLG1	0.0764922	0.159631	0.66814		GLG1	0.0185394	0.733675	0.985732
KIF4A	-0.0668746	0.661587	0.869916		KIF4A	0.0408368	0.789361	0.974979		KIF4A	0.110529	0.470076	0.943921
TNRC6A	-0.105663	0.0615226	0.249464		TNRC6A	0.067871	0.229704	0.741642		TNRC6A	-0.00996022	0.860724	0.995055
PLEKHG2	0.254554	0.0151885	0.0995918		PLEKHG2	0.0849572	0.42135	0.872687		PLEKHG2	0.100181	0.344731	0.88914
DLL3	0.167235	0.563736	0.814132		DLL3	-0.0675985	0.822525	0.978849		DLL3	-0.262676	0.399442	0.917907
NAT14	0.362123	0.000623886	0.0105523		NAT14	0.122993	0.25116	0.765315		NAT14	0.0688743	0.523446	0.948275
PITPNM2	-0.160485	0.197437	0.49087		PITPNM2	-0.0436064	0.726613	0.966032		PITPNM2	-0.185953	0.139725	0.716845
EXOC1	-0.135765	0.0163435	0.104546		EXOC1	-0.0757866	0.182531	0.695943		EXOC1	-0.0271536	0.634383	0.975721
OSBPL8	-0.146543	0.291467	0.602858		OSBPL8	0.126331	0.363062	0.840522		OSBPL8	0.123443	0.374245	0.902028
DTX2	0.216726	0.0870397	0.308682		DTX2	0.0496304	0.697888	0.960113		DTX2	-0.0878097	0.496324	0.94767
PUS7	-0.340234	0.00067777	0.0112786		PUS7	-0.0286131	0.773531	0.972798		PUS7	-0.00557478	0.955542	0.99838
NRCAM	-0.187581	0.430414	0.726728		NRCAM	-0.264707	0.272016	0.780627		NRCAM	-0.222779	0.357668	0.895412
LAMB1	-0.233555	0.0470997	0.211525		LAMB1	0.0653864	0.578235	0.931934		LAMB1	0.00900166	0.939014	0.996928
SLC26A4	0.444316	0.331104	0.643441		SLC26A4	-0.38499	0.441466	0.882456		SLC26A4	0.431251	0.356789	0.895412
DLD	0.0337782	0.574507	0.820482		DLD	-0.0492519	0.417761	0.870904		DLD	-0.0716439	0.241862	0.819115
WDR7	-0.0239942	0.83251	0.944695		WDR7	-0.0175062	0.878249	0.985588		WDR7	0.182325	0.109642	0.667223
TXNL1	0.0490836	0.24995	0.556866		TXNL1	-0.0172579	0.689115	0.958008		TXNL1	0.0485151	0.262374	0.837169
CMTM6	0.096182	0.196894	0.490332		CMTM6	-0.0126011	0.865979	0.983367		CMTM6	-0.000608461	0.993505	0.998898
ITGA6	-0.117804	0.573806	0.82025		ITGA6	-0.117088	0.576687	0.931573		ITGA6	-0.0504006	0.810272	0.9904
RAPGEF4	-0.538285	0.17834	0.465754		RAPGEF4	-0.625792	0.129325	0.618171		RAPGEF4	-0.372082	0.35947	0.895637
MAP3K20	-0.0446777	0.509496	0.781227		MAP3K20	0.092767	0.170908	0.681092		MAP3K20	0.0593996	0.381485	0.90767
FH	-0.279729	0.125515	0.385162		FH	-0.226247	0.21573	0.731876		FH	-0.242752	0.18481	0.769146
SEL1L3	-0.13993	0.481429	0.764491		SEL1L3	0.11368	0.567047	0.929447		SEL1L3	0.0553205	0.781032	0.988154
CDV3	-0.0835769	0.106405	0.349695		CDV3	-0.0337887	0.514537	0.913078		CDV3	0.0139263	0.788513	0.989151
MYO15A	-0.875313	0.0324574	0.16503		MYO15A	-0.452817	0.256475	0.770688		MYO15A	-0.958498	0.0257259	0.431807
ALKBH5	-0.0969652	0.257527	0.566303		ALKBH5	-0.188616	0.0284259	0.333085		ALKBH5	-0.247682	0.00418317	0.240331
NLRP1	-0.162231	0.0695585	0.27003		NLRP1	0.15683	0.0781684	0.510121		NLRP1	0.0709874	0.428273	0.929534
PITPNM3	-0.035046	0.864392	0.956434		PITPNM3	-0.0600686	0.770108	0.971849		PITPNM3	-0.0714714	0.728508	0.985305
SPAG7	-0.0296433	0.719901	0.896638		SPAG7	0.0502908	0.54315	0.923134		SPAG7	0.180712	0.0289252	0.447263
ORC6	-0.0509954	0.747039	0.908177		ORC6	-0.037254	0.814728	0.977983		ORC6	-0.0734323	0.646396	0.977942
ZFHX4	-0.0681056	0.585218	0.826025		ZFHX4	0.0619378	0.61976	0.944121		ZFHX4	-0.0168042	0.893174	0.996844
ZC3HC1	0.0102777	0.900674	0.966565		ZC3HC1	0.122314	0.13888	0.63565		ZC3HC1	0.0220926	0.791952	0.989151
ESR1	0.00526552	0.984959	0.995462		ESR1	0.0211972	0.940063	0.993564		ESR1	0.0598843	0.832683	0.994912
RGS17	-0.131697	0.705825	0.890943		RGS17	-0.234571	0.506292	0.910733		RGS17	-0.379889	0.288357	0.852966
TMEM101	0.0179128	0.830688	0.943757		TMEM101	-0.239162	0.00593771	0.165403		TMEM101	-0.144879	0.0963043	0.643499
CCDC80	0.0848557	0.464585	0.752748		CCDC80	0.140947	0.224475	0.737326		CCDC80	0.132761	0.252565	0.828848
PSME1	0.00930858	0.912684	0.97046		PSME1	-0.0737416	0.386733	0.854464		PSME1	0.056691	0.505948	0.94767
PPP2R3C	-0.207034	0.00372812	0.0378574		PPP2R3C	-0.0212956	0.765362	0.971563		PPP2R3C	-0.0032006	0.964352	0.998898
SLC7A8	0.100595	0.591267	0.829625		SLC7A8	-0.00199402	0.991521	0.998949		SLC7A8	-0.048177	0.79767	0.989276
OSGEP	0.102299	0.30256	0.614396		OSGEP	0.0459238	0.648119	0.94946		OSGEP	0.0592927	0.558604	0.959577
SLC22A17	0.482564	4.76e-05	0.00156944		SLC22A17	0.416156	0.000482688	0.0460197		SLC22A17	0.191931	0.110829	0.668257
SCFD1	-0.399225	1.2e-09	4.5e-07		SCFD1	-0.00390106	0.952425	0.994506		SCFD1	-0.0764053	0.244541	0.82066
G2E3	-0.133155	0.110787	0.357253		G2E3	0.118837	0.153649	0.658456		G2E3	0.0949324	0.256958	0.831697
HECTD1	-0.286654	3.6e-07	3.78e-05		HECTD1	-0.0608364	0.279572	0.784816		HECTD1	-0.0177533	0.752878	0.98642
HNRNPC	-0.246311	1.67e-07	2.11e-05		HNRNPC	-0.0614556	0.191597	0.706376		HNRNPC	-0.102758	0.0295335	0.448313
SUPT16H	-0.190691	0.00260643	0.0293597		SUPT16H	0.171412	0.00667334	0.175231		SUPT16H	0.115491	0.0683019	0.584017
TOX4	0.153421	0.00172712	0.0218301		TOX4	0.0411758	0.40782	0.86618		TOX4	0.08376	0.0939289	0.637966
GEMIN2	-0.541947	0.00925412	0.0709483		GEMIN2	-0.121534	0.552489	0.925707		GEMIN2	-0.234992	0.259232	0.833821
TINF2	0.07215	0.255796	0.563948		TINF2	-0.0502122	0.434378	0.879584		TINF2	-0.0839591	0.194587	0.778745
SEMA6A	0.0165706	0.97832	0.992646		SEMA6A	0.671099	0.263339	0.775348		SEMA6A	0.27135	0.657076	0.980061
TRPM7	-0.228727	0.00077995	0.0123913		TRPM7	-0.0179151	0.792212	0.975123		TRPM7	-0.0182108	0.789691	0.989151
TYRO3	0.193459	0.124924	0.383992		TYRO3	0.183686	0.147137	0.648085		TYRO3	0.115904	0.363472	0.896214
WDR76	0.227093	0.151183	0.425738		WDR76	0.215837	0.174018	0.684324		WDR76	0.268604	0.0913799	0.633817
SNAP23	-0.0145575	0.829091	0.943313		SNAP23	-0.131074	0.0555327	0.450684		SNAP23	-0.177493	0.0102805	0.318261
TBX15	-0.193893	0.0135199	0.0917518		TBX15	-0.0879366	0.263304	0.775348		TBX15	-0.0664212	0.399536	0.917907
PHGDH	0.0374541	0.767742	0.919184		PHGDH	0.0253708	0.841512	0.982003		PHGDH	0.0816091	0.520225	0.94767
COL9A3	-0.0623007	0.910916	0.969531		COL9A3	-0.0423411	0.939912	0.993564		COL9A3	0.281438	0.612701	0.973965
EZR	0.104771	0.493101	0.771438		EZR	-0.0101472	0.947121	0.9941		EZR	0.027481	0.857517	0.995055
MYL6	0.197375	0.0131307	0.0898497		MYL6	-0.00174497	0.982511	0.996585		MYL6	0.0710719	0.37198	0.900999
AGO1	0.0617457	0.332394	0.644883		AGO1	0.107036	0.0959148	0.554216		AGO1	0.0182522	0.779784	0.987818
CLSPN	-0.135806	0.319547	0.632542		CLSPN	0.218495	0.108534	0.579986		CLSPN	0.191206	0.161064	0.740925
RFFL	0.235967	0.0484377	0.214978		RFFL	-0.197168	0.117234	0.59707		RFFL	0.0682412	0.582537	0.96617
MFSD11	-0.0126395	0.842556	0.948942		MFSD11	0.0350015	0.586499	0.935402		MFSD11	0.053116	0.413113	0.922644
DPYSL2	-0.20198	0.0277069	0.14963		DPYSL2	-0.139179	0.129443	0.618377		DPYSL2	-0.111989	0.222723	0.798067
TGFB2	-0.309531	0.336085	0.648132		TGFB2	-0.301939	0.351871	0.834625		TGFB2	-0.498548	0.130997	0.703793
GPATCH2	-0.104405	0.157672	0.435028		GPATCH2	0.0706581	0.338887	0.826606		GPATCH2	0.0472552	0.52407	0.948779
NUP50	0.0764582	0.271208	0.581151		NUP50	-0.00588138	0.9331	0.992594		NUP50	0.118381	0.0912999	0.633817
CDC45	-0.0181192	0.927096	0.975699		CDC45	-0.519651	0.0104978	0.216399		CDC45	-0.311898	0.123403	0.686513
COMT	-0.39173	0.0563323	0.236441		COMT	-0.446987	0.029501	0.338366		COMT	-0.386128	0.0601189	0.559808
ADA2	0.430032	0.0534828	0.2288		ADA2	0.235315	0.294713	0.794906		ADA2	-0.0120619	0.957654	0.99838
ECHDC1	-0.0312862	0.494006	0.772004		ECHDC1	-0.015786	0.732597	0.966806		ECHDC1	-0.0144603	0.756232	0.98642
LRRFIP2	-0.127421	0.0713521	0.27393		LRRFIP2	0.0550275	0.436047	0.880548		LRRFIP2	-0.0214784	0.761745	0.98642
SEC22C	0.0552406	0.310027	0.623191		SEC22C	0.0805728	0.142141	0.640642		SEC22C	0.0182014	0.743123	0.98642
XYLB	-0.0183527	0.856185	0.953301		XYLB	0.190104	0.0601407	0.465819		XYLB	0.176535	0.0828301	0.617176
HDAC6	0.209353	0.067768	0.265722		HDAC6	0.262804	0.022832	0.300779		HDAC6	0.0344767	0.770425	0.98642
CDC6	0.0386263	0.804251	0.934225		CDC6	-0.0119651	0.939212	0.993552		CDC6	0.0134417	0.931997	0.996844
UPRT	0.0489071	0.646437	0.861396		UPRT	0.116969	0.277274	0.78469		UPRT	0.0471959	0.66624	0.980061
CDC23	0.0393321	0.67647	0.876397		CDC23	-0.192594	0.0439685	0.409782		CDC23	-0.175417	0.0679189	0.581844
AAAS	0.238785	0.0564301	0.236671		AAAS	-0.0307502	0.809985	0.977173		AAAS	0.0449597	0.72599	0.985246
CBX5	-0.168431	0.0143317	0.0956116		CBX5	0.0771706	0.26137	0.774112		CBX5	0.0855513	0.213986	0.792063
SUCO	-0.102919	0.116564	0.368107		SUCO	0.0722025	0.270867	0.779727		SUCO	-0.0107138	0.871231	0.995055
MSH2	0.0391465	0.731022	0.900515		MSH2	-0.173393	0.133655	0.626185		MSH2	-0.0417999	0.717751	0.984602
MAP3K1	0.0872269	0.550226	0.806264		MAP3K1	0.117369	0.423763	0.874029		MAP3K1	0.0404796	0.784399	0.988692
HOOK2	0.0908024	0.325582	0.63777		HOOK2	-0.186741	0.0476929	0.422194		HOOK2	-0.137	0.148114	0.726416
ARCN1	-0.162436	0.0722205	0.275474		ARCN1	-0.208797	0.0211108	0.289873		ARCN1	-0.254387	0.00506317	0.25302
EPB41L4B	0.135899	0.716101	0.895731		EPB41L4B	-0.443701	0.246814	0.761484		EPB41L4B	-0.00991968	0.979114	0.998898
TMEM38B	-0.028899	0.836417	0.94664		TMEM38B	-0.0437955	0.757725	0.970614		TMEM38B	-0.12292	0.394138	0.915645
PSMD5	0.049638	0.444684	0.736792		PSMD5	-0.0540986	0.409084	0.866516		PSMD5	-0.0539668	0.412673	0.922642
PTGS1	0.231881	0.142114	0.411065		PTGS1	0.0734325	0.64266	0.947636		PTGS1	-0.00409643	0.979386	0.998898
NUP188	0.221687	0.00542773	0.0490996		NUP188	-0.200551	0.0135851	0.239351		NUP188	-0.0806599	0.321283	0.875252
CRAT	0.414995	5.2e-07	4.9e-05		CRAT	0.177498	0.033409	0.359487		CRAT	0.253438	0.00243325	0.204728
NANS	0.0816682	0.266689	0.576026		NANS	0.0648563	0.379383	0.849698		NANS	0.14998	0.0423554	0.492931
TBC1D2	0.196072	0.12547	0.385162		TBC1D2	0.198125	0.122058	0.606713		TBC1D2	0.262033	0.0410372	0.486355
WHRN	0.259457	0.114238	0.363234		WHRN	0.276338	0.0955893	0.552722		WHRN	0.277524	0.0967334	0.644537
CWF19L1	0.043348	0.65585	0.866917		CWF19L1	0.0996197	0.309774	0.8051		CWF19L1	-0.0644321	0.519989	0.94767
SEMA4G	1.15859	0.0805788	0.294705		SEMA4G	0.452409	0.511364	0.911582		SEMA4G	0.187093	0.79057	0.989151
BTAF1	-0.304714	8.44e-05	0.00245994		BTAF1	0.00579219	0.940159	0.9936		BTAF1	-0.0368167	0.635343	0.976281
IKZF5	-0.0576526	0.568186	0.816768		IKZF5	-0.134557	0.193265	0.708577		IKZF5	-0.186322	0.0763575	0.605973
TLL2	-0.0938678	0.782206	0.925625		TLL2	-0.0189954	0.955894	0.994506		TLL2	-0.0561937	0.872002	0.995055
SORBS1	0.331963	0.441909	0.734742		SORBS1	0.298806	0.490087	0.903019		SORBS1	0.0725284	0.867833	0.995055
BAMBI	-0.156539	0.526803	0.792067		BAMBI	-0.344535	0.167468	0.676884		BAMBI	-0.359865	0.151317	0.729624
IL11	0.0608521	0.847777	0.951084		IL11	-0.0784388	0.804617	0.976094		IL11	-0.118283	0.709175	0.984429
WAC	-0.201183	0.000356319	0.00700365		WAC	-0.00788362	0.888691	0.987361		WAC	-0.0441002	0.434787	0.932752
CREM	0.0177504	0.84338	0.949079		CREM	-0.046781	0.606186	0.940927		CREM	-0.0507694	0.578314	0.964305
NUBP2	0.245656	0.00086549	0.0133142		NUBP2	0.023465	0.754209	0.97017		NUBP2	0.0665461	0.376648	0.903862
HIVEP1	-0.37468	0.0152091	0.0996871		HIVEP1	-0.108268	0.482814	0.900126		HIVEP1	-0.165057	0.285235	0.850736
FKBP5	-0.12865	0.441559	0.734713		FKBP5	-0.171584	0.31106	0.806555		FKBP5	-0.0559048	0.741566	0.98642
SRPK1	-0.16143	0.00373385	0.037869		SRPK1	-0.0933477	0.0951888	0.551373		SRPK1	-0.206465	0.000267031	0.0978581
BRPF3	-0.168519	0.132717	0.397933		BRPF3	-0.285134	0.0122194	0.230135		BRPF3	-0.277591	0.0154298	0.369832
MRPS18A	0.0549608	0.48522	0.766599		MRPS18A	0.0617149	0.438294	0.881666		MRPS18A	-0.0614999	0.447828	0.935269
TMEM14A	0.148394	0.140533	0.408952		TMEM14A	-0.199844	0.0503483	0.43177		TMEM14A	-0.283269	0.00591287	0.265693
EFHC1	0.0135216	0.88601	0.962973		EFHC1	-0.183729	0.0559159	0.451266		EFHC1	-0.156143	0.106298	0.662995
HSP90AB1	-0.121036	0.00998807	0.0747677		HSP90AB1	0.093996	0.045392	0.414944		HSP90AB1	0.127091	0.00684163	0.274514
CDC5L	-0.301953	3.02e-05	0.00108876		CDC5L	0.121264	0.0918852	0.544281		CDC5L	0.0641155	0.375111	0.902697
ITPR3	-0.0221125	0.872697	0.959123		ITPR3	-0.155932	0.261154	0.773966		ITPR3	-0.220328	0.114041	0.674066
ZNF184	-0.299037	0.137693	0.404693		ZNF184	0.128894	0.513598	0.912098		ZNF184	-0.0520209	0.797383	0.989276
DSP	-0.195591	0.25009	0.557102		DSP	0.0609215	0.720153	0.964818		DSP	0.0117682	0.944834	0.997891
SIRT1	-0.0951603	0.385048	0.692608		SIRT1	-0.229341	0.0378043	0.38107		SIRT1	-0.115512	0.295973	0.859108
HNRNPH3	-0.115231	0.26501	0.574886		HNRNPH3	-0.228527	0.0275499	0.32946		HNRNPH3	-0.18049	0.0822125	0.617176
IFT74	-0.305982	0.000288434	0.00600577		IFT74	0.223777	0.00691078	0.17835		IFT74	0.139509	0.0958358	0.643209
JAK2	-0.230059	0.00778074	0.063208		JAK2	0.1356	0.113399	0.589923		JAK2	0.127833	0.138288	0.713708
ABL1	0.0349343	0.702923	0.889459		ABL1	-0.154665	0.0922144	0.544877		ABL1	-0.165701	0.071686	0.592272
ACOT7	0.344791	0.00754869	0.0619639		ACOT7	0.119391	0.357854	0.836994		ACOT7	0.294094	0.023469	0.418183
SH3GLB1	-0.139434	0.000710697	0.0115583		SH3GLB1	-0.0410696	0.320036	0.81421		SH3GLB1	-0.0215126	0.604167	0.970045
CDC7	0.180436	0.374872	0.685358		CDC7	0.172554	0.399314	0.86295		CDC7	0.249526	0.22407	0.799815
SYDE2	-0.3806	0.0632966	0.254614		SYDE2	-0.00531669	0.979208	0.995983		SYDE2	-0.025427	0.901179	0.996844
PCSK5	-0.149897	0.447021	0.738552		PCSK5	-0.216494	0.275709	0.782989		PCSK5	-0.131804	0.507799	0.94767
SCD	-0.192781	0.283774	0.595226		SCD	-0.303566	0.0917491	0.543786		SCD	-0.175943	0.328479	0.879373
TMED1	0.165652	0.0189708	0.115955		TMED1	0.0712779	0.322805	0.815378		TMED1	0.197799	0.00605092	0.267062
ABLIM1	0.0494761	0.819003	0.939698		ABLIM1	-0.101979	0.639078	0.947268		ABLIM1	0.0412941	0.84941	0.995055
ERMP1	-0.0281196	0.816226	0.938882		ERMP1	-0.0452306	0.712665	0.962902		ERMP1	-0.022265	0.857248	0.995055
RAB18	-0.0027954	0.949341	0.983506		RAB18	-0.105868	0.0169429	0.269978		RAB18	-0.117626	0.0082893	0.294214
NRP1	-0.202374	0.0305278	0.159133		NRP1	-0.0370294	0.692244	0.959176		NRP1	-0.069278	0.459332	0.940624
PRTFDC1	0.0242816	0.817147	0.939199		PRTFDC1	-0.0379693	0.720075	0.964818		PRTFDC1	-0.0235587	0.824938	0.992827
PALMD	-0.41514	0.227846	0.530236		PALMD	-0.100299	0.770205	0.971849		PALMD	0.00771897	0.982079	0.998898
MACROH2A2	0.0874018	0.587433	0.827272		MACROH2A2	0.138753	0.390735	0.856709		MACROH2A2	-0.0169347	0.917399	0.996844
WASHC2A	-0.13195	0.138241	0.405791		WASHC2A	0.00702932	0.937143	0.993219		WASHC2A	-0.0423781	0.637083	0.976952
MAST3	0.257329	0.032363	0.164803		MAST3	-0.00302073	0.980348	0.995983		MAST3	-0.0321395	0.794982	0.989276
MZF1	0.160257	0.153493	0.429235		MZF1	0.0490315	0.666702	0.952518		MZF1	0.12241	0.283787	0.849554
OCEL1	0.238682	0.00920126	0.0706744		OCEL1	0.00800146	0.932328	0.992594		OCEL1	-0.00589994	0.950595	0.998296
MYO9B	-0.105046	0.124619	0.383557		MYO9B	0.0232487	0.734073	0.967381		MYO9B	-0.00907693	0.894758	0.996844
KCNK6	-0.0117128	0.949175	0.983506		KCNK6	0.226957	0.216645	0.733042		KCNK6	0.176509	0.337039	0.884627
CATSPERG	-0.0168883	0.969394	0.990537		CATSPERG	-0.00330129	0.994117	0.999361		CATSPERG	-0.586978	0.225656	0.800539
PSMD8	0.198526	0.00584526	0.0518232		PSMD8	0.0785422	0.276603	0.784295		PSMD8	0.169314	0.0190843	0.39202
FBXL19	-0.226391	0.347962	0.661097		FBXL19	-0.0740485	0.759577	0.970828		FBXL19	-0.386752	0.124673	0.690158
STX1B	0.10188	0.695207	0.885597		STX1B	0.00923238	0.972244	0.995732		STX1B	-0.250375	0.361039	0.895637
HSD3B7	0.190083	0.200742	0.494906		HSD3B7	0.056183	0.7058	0.96104		HSD3B7	0.251655	0.0907853	0.63348
SETD1A	0.297294	0.00378911	0.0382277		SETD1A	-0.122649	0.247173	0.761484		SETD1A	-0.0122516	0.908074	0.996844
BCL7C	-0.173127	0.013061	0.089596		BCL7C	-0.0408257	0.560026	0.928284		BCL7C	-0.0729792	0.303525	0.863565
EFNA2	0.254241	0.595418	0.832103		EFNA2	-0.00514886	0.991619	0.998949		EFNA2	-0.0899859	0.856291	0.995055
CIRBP	0.230572	0.000408976	0.00779702		CIRBP	-0.0297072	0.65015	0.94946		CIRBP	-0.0153017	0.815576	0.991454
ATP5F1D	0.0285727	0.674657	0.875493		ATP5F1D	-0.177342	0.0105268	0.216727		ATP5F1D	-0.108536	0.118728	0.681261
CBARP	0.345508	0.0120024	0.0849128		CBARP	0.108557	0.43255	0.878788		CBARP	0.160986	0.245269	0.821601
PRKY	-0.0712601	0.945585	0.982091		PRKY	0.0968585	0.926086	0.991862		PRKY	0.0632303	0.951713	0.998296
HNRNPM	-0.122996	0.0365901	0.179053		HNRNPM	-0.0695211	0.237993	0.751147		HNRNPM	-0.0831212	0.159175	0.738324
MARCHF2	0.347	0.00050211	0.00910381		MARCHF2	0.0393257	0.700646	0.960566		MARCHF2	0.0623727	0.544637	0.954788
NDUFB7	-0.0531569	0.55192	0.806819		NDUFB7	-0.398898	9.27425e-06	0.00794461		NDUFB7	-0.372777	3.56037e-05	0.0391427
TECR	0.125133	0.399554	0.702527		TECR	-0.0948296	0.531257	0.918775		TECR	0.167272	0.266181	0.83931
TIMM13	0.265477	0.00132777	0.0180811		TIMM13	0.0885279	0.285749	0.787351		TIMM13	0.236107	0.00441747	0.24611
CDC34	0.354857	1.07e-05	0.00048678		CDC34	-0.0361274	0.655834	0.950741		CDC34	-0.0438242	0.589536	0.967997
CEP170B	0.31827	1.04e-05	0.000477277		CEP170B	0.0732262	0.313998	0.808924		CEP170B	0.0401774	0.582133	0.96617
POLR2E	0.438093	5.73e-06	0.000310565		POLR2E	0.177777	0.0660077	0.4823		POLR2E	0.355341	0.000238112	0.0952654
POLRMT	0.26159	0.0463609	0.209635		POLRMT	0.0294932	0.82505	0.978998		POLRMT	0.185764	0.163481	0.742957
HCN2	0.304932	0.266424	0.57574		HCN2	0.272832	0.327231	0.818478		HCN2	0.205927	0.465995	0.941852
RASSF7	0.341763	0.16418	0.444238		RASSF7	-0.134717	0.597124	0.938719		RASSF7	0.14677	0.560883	0.960163
GADD45B	0.0218492	0.947438	0.982976		GADD45B	-0.247712	0.454889	0.887633		GADD45B	-0.303058	0.360635	0.895637
PALM	0.544472	0.0926418	0.321449		PALM	0.357068	0.270358	0.77942		PALM	0.280676	0.386471	0.910812
MADCAM1	-0.174029	0.572343	0.819102		MADCAM1	-0.350662	0.273904	0.781923		MADCAM1	-0.0344103	0.912586	0.996844
MKNK2	-0.0481804	0.772418	0.920969		MKNK2	-0.240452	0.149558	0.652049		MKNK2	-0.0167706	0.919916	0.996844
ARVCF	0.0944382	0.774823	0.921938		ARVCF	0.0943621	0.776397	0.973136		ARVCF	-0.300434	0.377386	0.90405
TRMT2A	0.262653	0.00768585	0.0628084		TRMT2A	-0.00929716	0.927178	0.992155		TRMT2A	0.0310688	0.761539	0.98642
RANBP1	-0.286542	0.00131697	0.0180084		RANBP1	-0.205511	0.0213516	0.291099		RANBP1	-0.146953	0.100196	0.652324
ZDHHC8	-0.582948	0.0196764	0.118646		ZDHHC8	-0.707591	0.0049827	0.154164		ZDHHC8	-0.648461	0.0102711	0.318261
KLHL22	-0.240684	0.119289	0.373638		KLHL22	0.10067	0.513007	0.911631		KLHL22	0.0317872	0.837183	0.995055
MED15	0.0942605	0.0193893	0.117685		MED15	0.0529583	0.194801	0.710407		MED15	0.11459	0.00521162	0.25564
SNAP29	-0.0340628	0.514837	0.785189		SNAP29	0.0938323	0.0734405	0.496342		SNAP29	0.0880813	0.0951352	0.641506
CRKL	0.105252	0.127763	0.388234		CRKL	-0.0354774	0.615273	0.943036		CRKL	-0.0474047	0.506159	0.94767
LZTR1	0.330654	1.63e-05	0.000675134		LZTR1	0.171646	0.0264205	0.320604		LZTR1	0.180676	0.019924	0.395864
MMP11	-0.0600805	0.848841	0.951511		MMP11	-0.24184	0.446538	0.884153		MMP11	-0.017243	0.956639	0.99838
CECR2	-0.44768	0.345393	0.658185		CECR2	-1.96924	0.000588057	0.0505237		CECR2	-0.590859	0.232985	0.808804
SMARCB1	0.135186	0.0517393	0.224594		SMARCB1	0.107777	0.125366	0.610041		SMARCB1	0.139418	0.0487446	0.517616
P2RX6	0.0448939	0.908399	0.968678		P2RX6	-0.00476189	0.990376	0.998634		P2RX6	-0.194046	0.629584	0.974671
BCL2L13	-0.122906	0.0630452	0.253828		BCL2L13	-0.198197	0.00300234	0.119593		BCL2L13	-0.159289	0.017574	0.380648
CABIN1	0.0777021	0.239289	0.543582		CABIN1	0.0262164	0.693067	0.959564		CABIN1	0.170649	0.0101988	0.317938
TBC1D10A	-0.419546	0.0310152	0.160537		TBC1D10A	0.0190157	0.921379	0.991703		TBC1D10A	-0.158606	0.415851	0.923858
SUSD2	0.166413	0.807866	0.935442		SUSD2	-0.0151603	0.982424	0.996585		SUSD2	-0.149108	0.829406	0.993797
SF3A1	0.0293894	0.604476	0.836978		SF3A1	-0.108907	0.0580511	0.459367		SF3A1	-0.0640661	0.266871	0.839708
GGT5	0.21474	0.674507	0.875415		GGT5	0.0324437	0.950138	0.994506		GGT5	0.154959	0.765334	0.98642
RNF215	0.00730962	0.971128	0.991124		RNF215	-0.0881286	0.671874	0.95452		RNF215	0.115129	0.576296	0.964172
SEC14L2	-0.375496	0.230055	0.531976		SEC14L2	0.164113	0.596647	0.938719		SEC14L2	-0.20373	0.51664	0.94767
PPIL2	-0.0439326	0.601748	0.836009		PPIL2	-0.272457	0.00166412	0.0896828		PPIL2	-0.12468	0.149395	0.728249
YPEL1	0.117583	0.726917	0.898216		YPEL1	0.177007	0.601765	0.93949		YPEL1	-0.172277	0.62325	0.974087
PES1	0.370185	0.00132681	0.0180811		PES1	0.277582	0.0164885	0.264506		PES1	0.318235	0.00607143	0.267062
MAPK1	-0.0737087	0.140082	0.408483		MAPK1	-0.0823619	0.101291	0.565958		MAPK1	-0.109111	0.0309915	0.45312
PPM1F	0.204185	0.00111056	0.0158703		PPM1F	0.0400032	0.528312	0.918633		PPM1F	0.0356082	0.576984	0.964172
SLC35E4	0.0483735	0.731706	0.900691		SLC35E4	0.106815	0.449926	0.886197		SLC35E4	0.110862	0.434313	0.932465
TOP3B	-0.252447	0.317326	0.63018		TOP3B	-0.169252	0.506349	0.910733		TOP3B	0.0455657	0.856899	0.995055
ESS2	0.31628	0.000377601	0.0073259		ESS2	0.0940883	0.30239	0.799422		ESS2	0.295259	0.00114151	0.16811
CRYBB2P1	-0.0216165	0.810442	0.936581		CRYBB2P1	0.103303	0.252775	0.766413		CRYBB2P1	0.0965821	0.288155	0.852675
CARD10	0.440341	0.0603651	0.246302		CARD10	0.270911	0.250018	0.763951		CARD10	0.240514	0.308561	0.866113
LRP5L	-0.187077	0.398362	0.701715		LRP5L	-0.300008	0.180828	0.693828		LRP5L	-0.289088	0.199871	0.781443
SLC25A1	0.134161	0.118099	0.371107		SLC25A1	-0.140891	0.103358	0.569109		SLC25A1	-0.0714391	0.409659	0.920334
GRK3	-0.267197	0.459242	0.748355		GRK3	-0.477384	0.19573	0.710964		GRK3	-0.422559	0.25436	0.830953
GGA1	0.217036	0.00386611	0.0387575		GGA1	0.00966446	0.898944	0.989222		GGA1	-0.0190755	0.803371	0.989657
HIRA	0.0826194	0.568067	0.816713		HIRA	0.196001	0.177755	0.689766		HIRA	0.030043	0.839792	0.995055
SEZ6L	-0.316729	0.368315	0.678358		SEZ6L	-0.705586	0.057848	0.458372		SEZ6L	-0.0433076	0.902387	0.996844
LGALS1	0.194753	0.0128984	0.0887355		LGALS1	-0.0076682	0.922014	0.991703		LGALS1	0.114788	0.142804	0.720104
HPS4	-0.190993	0.0124195	0.0868572		HPS4	-0.0546218	0.47618	0.896656		HPS4	-0.179135	0.0218738	0.406676
PIK3IP1	0.00765807	0.966193	0.989596		PIK3IP1	-0.0408761	0.821629	0.978849		PIK3IP1	-0.128491	0.480487	0.945369
SRRD	0.110898	0.148612	0.421964		SRRD	-0.0233923	0.76533	0.971563		SRRD	0.0533177	0.497751	0.94767
PATZ1	0.231528	0.010767	0.07902		PATZ1	0.00841192	0.92788	0.992338		PATZ1	0.136626	0.14151	0.719771
TRIOBP	-0.234187	0.0102928	0.0763903		TRIOBP	-0.0710515	0.436293	0.880736		TRIOBP	-0.0205822	0.821641	0.991779
TFIP11	0.100345	0.142662	0.411923		TFIP11	-0.0873497	0.207294	0.724683		TFIP11	0.00206187	0.976299	0.998898
GCAT	0.138387	0.329395	0.641859		GCAT	0.025129	0.860771	0.982792		GCAT	0.243843	0.0878853	0.627583
ANKRD54	0.306396	0.00165494	0.0212057		ANKRD54	0.094468	0.340028	0.826685		ANKRD54	0.148492	0.135211	0.709454
EIF3L	-0.354436	0.0447082	0.204801		EIF3L	-0.250284	0.157895	0.665127		EIF3L	-0.0912305	0.60627	0.970943
SNU13	0.241997	0.000285583	0.00596902		SNU13	0.0855423	0.200719	0.717423		SNU13	0.129622	0.0527517	0.531759
MICALL1	-0.0133362	0.836591	0.94664		MICALL1	-0.0424514	0.515227	0.913613		MICALL1	-0.0301034	0.646422	0.977942
POLR2F	0.200476	0.00391978	0.0390816		POLR2F	-0.00710765	0.919184	0.991703		POLR2F	-0.0115221	0.869847	0.995055
CCDC134	-0.0318288	0.830241	0.94372		CCDC134	-0.161599	0.288832	0.78937		CCDC134	-0.166459	0.279927	0.848894
PICK1	0.4142	0.0117436	0.0839095		PICK1	0.0427238	0.80264	0.976094		PICK1	0.103942	0.545085	0.954788
TTC28	-0.105714	0.217178	0.516883		TTC28	-0.0840681	0.327502	0.818478		TTC28	-0.154559	0.0729616	0.594995
SLC16A8	0.659849	0.088367	0.312047		SLC16A8	0.478436	0.229459	0.741624		SLC16A8	0.432293	0.284191	0.849787
CENPM	0.324583	0.0894156	0.314672		CENPM	0.138429	0.471675	0.893686		CENPM	0.198118	0.303884	0.863579
TPTEP1	0.0951222	0.819043	0.939698		TPTEP1	0.0992708	0.811476	0.9778		TPTEP1	0.00140397	0.997313	0.999472
KDELR3	0.018711	0.828628	0.943253		KDELR3	-0.0499797	0.563878	0.929092		KDELR3	-0.070946	0.413486	0.922832
DDX17	0.0362384	0.512309	0.783386		DDX17	-0.0731223	0.186796	0.702308		DDX17	-0.0679795	0.220199	0.797438
DMC1	0.14472	0.532088	0.795167		DMC1	0.139711	0.550449	0.924991		DMC1	0.215542	0.358473	0.895637
TCF20	-0.257461	0.00263542	0.0295651		TCF20	-0.0103668	0.903289	0.989647		TCF20	-0.0825924	0.338194	0.885684
HSCB	-0.124878	0.195093	0.488133		HSCB	0.135854	0.156585	0.662614		HSCB	0.127214	0.188625	0.773176
CBY1	0.117278	0.134826	0.40072		CBY1	0.0209289	0.790454	0.975062		CBY1	-0.000835177	0.991567	0.998898
TOMM22	0.180295	0.0189668	0.115955		TOMM22	-0.136046	0.0791739	0.510838		TOMM22	-0.0112394	0.884751	0.996358
XBP1	0.11623	0.207451	0.503468		XBP1	-0.165655	0.0733921	0.496231		XBP1	-0.108538	0.241225	0.818357
RTCB	-0.0160039	0.770871	0.920445		RTCB	-0.120997	0.0291371	0.337028		RTCB	-0.0265825	0.632322	0.975401
JOSD1	0.194928	0.0321618	0.163951		JOSD1	0.000128846	0.998881	0.999633		JOSD1	-0.117195	0.205812	0.786257
FBXO7	0.0547662	0.375151	0.685437		FBXO7	-0.0975993	0.116599	0.596783		FBXO7	-0.0934306	0.134495	0.709106
GTPBP1	0.361198	5.67e-06	0.000308857		GTPBP1	0.108103	0.18122	0.694032		GTPBP1	0.109751	0.177208	0.763156
POLDIP3	-0.078298	0.236456	0.540007		POLDIP3	-0.141313	0.0339132	0.362922		POLDIP3	-0.0619436	0.353539	0.89345
RAB36	-0.0680964	0.731569	0.900691		RAB36	0.0267453	0.893442	0.988444		RAB36	0.0248191	0.901936	0.996844
TIMP3	0.0745588	0.685648	0.881845		TIMP3	0.0225988	0.902357	0.989647		TIMP3	0.0523607	0.776216	0.98651
PPP6R2	-0.0125986	0.849543	0.951524		PPP6R2	-0.00605935	0.928108	0.992338		PPP6R2	0.0549181	0.41555	0.923733
SBF1	0.486928	0.000227709	0.00508601		SBF1	0.115839	0.381477	0.850347		SBF1	0.0235416	0.859007	0.995055
SUN2	0.265375	0.00769115	0.0628106		SUN2	0.000791846	0.993671	0.99936		SUN2	0.114298	0.252419	0.828848
CYB5R3	0.145866	0.0126763	0.0879151		CYB5R3	0.0261374	0.65537	0.950741		CYB5R3	0.0377527	0.519361	0.94767
LMF2	0.280762	0.00747469	0.0614788		LMF2	0.0698222	0.506865	0.910733		LMF2	0.186728	0.0759861	0.604929
RHBDD3	0.00928776	0.918666	0.97248		RHBDD3	-0.0481707	0.602172	0.93949		RHBDD3	-0.220616	0.0195678	0.39578
PACSIN2	0.101938	0.17314	0.458454		PACSIN2	-0.0670629	0.374204	0.847898		PACSIN2	0.0592649	0.432547	0.931748
TTLL1	-0.00270099	0.977696	0.992414		TTLL1	-0.0572911	0.560285	0.928284		TTLL1	-0.0702533	0.479938	0.945369
RASL10A	1.18268	0.0478326	0.213408		RASL10A	0.8371	0.17408	0.684328		RASL10A	0.639431	0.30943	0.866698
AP1B1	0.334117	1.15e-05	0.000511628		AP1B1	0.131848	0.0846845	0.527192		AP1B1	0.159054	0.0378548	0.480412
HMGXB4	-0.165154	0.00874678	0.0682874		HMGXB4	0.0565812	0.36861	0.844736		HMGXB4	0.0491972	0.435712	0.933131
TOM1	0.251081	0.0148508	0.0980794		TOM1	0.0762734	0.46069	0.888391		TOM1	0.0439419	0.671482	0.981407
NEFH	-0.667169	0.129565	0.391688		NEFH	0.719297	0.0776308	0.508445		NEFH	0.172118	0.684051	0.982386
HMOX1	0.383725	0.10109	0.338431		HMOX1	0.231771	0.322247	0.815378		HMOX1	0.22306	0.340918	0.8878
MCAT	0.296795	0.00468112	0.0444559		MCAT	0.0547635	0.609178	0.941099		MCAT	0.12719	0.23661	0.812544
THOC5	0.115816	0.117275	0.369604		THOC5	0.0815734	0.274456	0.78224		THOC5	0.117634	0.116785	0.67957
MCM5	0.165867	0.31144	0.624661		MCM5	-0.0851805	0.604321	0.939926		MCM5	0.0550428	0.737781	0.986049
ARSA	0.490603	9.29e-06	0.00044415		ARSA	0.317851	0.00435831	0.143637		ARSA	0.283613	0.011337	0.326849
TSPO	0.223574	0.00430486	0.0415423		TSPO	-0.0874095	0.265101	0.775463		TSPO	-0.0242494	0.757293	0.98642
RASD2	0.200076	0.709197	0.892659		RASD2	0.0835534	0.876308	0.984958		RASD2	0.0619678	0.908138	0.996844
TTLL12	0.0172579	0.845475	0.950301		TTLL12	-0.128529	0.152976	0.657739		TTLL12	0.0574905	0.521546	0.947908
CBX7	-0.0648608	0.718016	0.89593		CBX7	-0.144116	0.424946	0.875085		CBX7	-0.228418	0.208798	0.789135
PDGFB	-0.465487	0.268695	0.578618		PDGFB	-0.265607	0.527713	0.918508		PDGFB	-0.442746	0.295712	0.859103
RPL3	-0.0581304	0.503775	0.778076		RPL3	-0.067614	0.436929	0.880855		RPL3	-0.0382226	0.660414	0.980061
ZMAT5	0.285411	0.000323767	0.00651922		ZMAT5	0.00946423	0.907554	0.990438		ZMAT5	0.0490052	0.549963	0.957996
RBFOX2	-0.0276907	0.417434	0.715072		RBFOX2	0.00663078	0.846682	0.982719		RBFOX2	0.0154846	0.653064	0.980061
SYNGR1	0.337622	0.0105995	0.0781037		SYNGR1	0.136203	0.307006	0.802604		SYNGR1	0.0513629	0.70203	0.983105
TAB1	0.0376273	0.55154	0.806745		TAB1	-0.0270305	0.676674	0.956026		TAB1	-0.00440378	0.946346	0.997891
ASCC2	0.133882	0.0459	0.208121		ASCC2	0.0411943	0.54214	0.922528		ASCC2	0.0970832	0.151992	0.729624
MTMR3	-0.114336	0.121639	0.377723		MTMR3	-0.135273	0.070613	0.491521		MTMR3	-0.0522573	0.48619	0.947442
MIEF1	-0.0305165	0.608048	0.83964		MIEF1	0.0273258	0.647102	0.949223		MIEF1	0.0295732	0.621794	0.974087
APOL4	0.0765843	0.860741	0.955005		APOL4	-0.00427502	0.992242	0.999251		APOL4	-0.372629	0.405371	0.918877
APOL1	0.184408	0.414762	0.713248		APOL1	0.243679	0.281917	0.784932		APOL1	0.277415	0.221442	0.797715
PNPLA3	-0.138922	0.553252	0.807751		PNPLA3	0.127744	0.585438	0.934876		PNPLA3	0.133714	0.56833	0.96139
MYH9	-0.0210726	0.806825	0.935021		MYH9	-0.0955411	0.267731	0.777008		MYH9	-0.0818571	0.342445	0.888913
SAMM50	0.227013	0.000491614	0.00895823		SAMM50	0.0173554	0.791793	0.975062		SAMM50	0.068763	0.296909	0.85963
TXN2	0.0558698	0.348242	0.661377		TXN2	0.00446891	0.940433	0.993624		TXN2	0.0908814	0.129111	0.700152
FOXRED2	0.0424169	0.737276	0.902763		FOXRED2	0.11097	0.380877	0.850272		FOXRED2	0.0502969	0.692335	0.982386
GRAP2	0.198668	0.660153	0.869292		GRAP2	-0.457495	0.328985	0.818663		GRAP2	-0.344227	0.463143	0.941083
EIF3D	0.138745	0.00173161	0.0218652		EIF3D	0.0386947	0.384311	0.853102		EIF3D	0.0716004	0.108211	0.665614
TNRC6B	-0.293967	0.000132831	0.00343342		TNRC6B	-0.0190053	0.804591	0.976094		TNRC6B	-0.0112677	0.883621	0.996358
SGSM3	0.461633	0.00355326	0.036623		SGSM3	0.0509767	0.757724	0.970614		SGSM3	0.0671382	0.687147	0.982386
IFT27	0.116116	0.12746	0.387885		IFT27	-0.0223516	0.774007	0.972847		IFT27	0.0205363	0.79313	0.989151
KIAA0930	0.0755645	0.341879	0.654431		KIAA0930	0.0342788	0.668042	0.952918		KIAA0930	0.0035859	0.964401	0.998898
CSF2RB	0.385877	0.480594	0.764004		CSF2RB	0.213654	0.698048	0.960162		CSF2RB	0.317173	0.565069	0.96137
SLC25A17	0.0204901	0.797249	0.932541		SLC25A17	-0.0152156	0.85016	0.982792		SLC25A17	-0.0601233	0.459515	0.940727
FAM118A	-0.292401	0.042544	0.197967		FAM118A	-0.0660258	0.646256	0.948823		FAM118A	-0.0629995	0.663339	0.980061
KCTD17	0.363134	0.000584258	0.0101208		KCTD17	0.0710371	0.504426	0.910337		KCTD17	0.116206	0.275865	0.845351
ST13	-0.120292	0.00544315	0.0491852		ST13	-0.103043	0.0178476	0.274428		ST13	-0.0619592	0.155847	0.735191
RBX1	0.134139	0.0259266	0.142756		RBX1	-0.0479728	0.428292	0.876732		RBX1	0.0156439	0.796499	0.989276
EP300	-0.319651	0.00023251	0.00517451		EP300	0.162498	0.0603545	0.466343		EP300	0.080771	0.351857	0.892744
L3MBTL2	0.0131494	0.854206	0.953228		L3MBTL2	-0.0651431	0.372293	0.846358		L3MBTL2	-0.0971765	0.188852	0.773176
CHADL	0.437584	0.087784	0.310654		CHADL	-0.215014	0.431451	0.878519		CHADL	-0.00237648	0.993001	0.998898
RANGAP1	0.305693	0.00554277	0.0498936		RANGAP1	-0.0183468	0.868129	0.983882		RANGAP1	0.0893668	0.41882	0.924526
ZC3H7B	-0.0330274	0.675847	0.875866		ZC3H7B	-0.1544	0.0520463	0.43657		ZC3H7B	-0.128347	0.107372	0.663671
PHF5A	0.1411	0.0992773	0.335076		PHF5A	-0.18237	0.0358823	0.372161		PHF5A	-0.164786	0.0591268	0.554748
ACO2	0.034326	0.652767	0.864932		ACO2	-0.190972	0.0130558	0.235743		ACO2	-0.16328	0.0343554	0.4663
POLR3H	0.260781	0.00404831	0.0399634		POLR3H	0.0607988	0.506093	0.910733		POLR3H	0.129001	0.159115	0.738324
TRMU	0.208698	0.0419494	0.196196		TRMU	0.113143	0.275735	0.782989		TRMU	0.0416819	0.691003	0.982386
PMM1	0.293624	8.7e-05	0.00250394		PMM1	0.0427982	0.570546	0.9302		PMM1	0.115432	0.126714	0.69384
DESI1	0.173569	0.00503199	0.0467507		DESI1	-0.0232154	0.713221	0.963208		DESI1	0.0089343	0.888187	0.996638
CERK	0.132241	0.0210031	0.123878		CERK	-0.0393907	0.499198	0.908139		CERK	0.0882158	0.130288	0.702787
BRD1	-0.286362	0.0102582	0.0762017		BRD1	0.0199804	0.857112	0.982792		BRD1	-0.0248919	0.823819	0.992491
ZBED4	-0.248333	0.00136868	0.0184101		ZBED4	-0.0663214	0.392648	0.857524		ZBED4	-0.119696	0.127535	0.696365
HDAC10	0.653623	0.000556625	0.00981298		HDAC10	0.294927	0.131578	0.622479		HDAC10	0.0232926	0.908007	0.996844
ABHD4	0.0890787	0.530885	0.794664		ABHD4	-0.131983	0.355483	0.835794		ABHD4	-0.106729	0.455812	0.938788
KHNYN	-0.00719133	0.924526	0.975268		KHNYN	-0.181612	0.0182916	0.275926		KHNYN	-0.100617	0.192228	0.776698
FKBP3	-0.126791	0.0319828	0.163341		FKBP3	0.079368	0.179128	0.690608		FKBP3	0.0438793	0.459301	0.940624
SDR39U1	0.172702	0.103614	0.34394		SDR39U1	-0.00580056	0.956755	0.994506		SDR39U1	-0.0474474	0.659015	0.980061
RBM23	-0.35917	0.00244143	0.0280178		RBM23	-0.0251554	0.831197	0.980354		RBM23	-0.155293	0.191546	0.776698
PRMT5	0.173017	0.0249972	0.139502		PRMT5	-0.124955	0.110742	0.584023		PRMT5	-0.0258676	0.74167	0.98642
AP4S1	-0.0690715	0.461907	0.750696		AP4S1	-0.00333559	0.971915	0.995526		AP4S1	-0.0254716	0.790411	0.989151
POLE2	0.15598	0.341074	0.65365		POLE2	0.0490107	0.76715	0.971624		POLE2	0.0957804	0.564275	0.96137
VCPKMT	0.147241	0.160373	0.439176		VCPKMT	-0.0913172	0.399668	0.86295		VCPKMT	0.036949	0.733059	0.985732
SOS2	-0.309559	1.75e-05	0.000713403		SOS2	-0.104786	0.14553	0.645838		SOS2	-0.124721	0.0855433	0.62219
CDKL1	0.035857	0.736535	0.902527		CDKL1	0.156868	0.142166	0.640642		CDKL1	0.193623	0.0714183	0.592136
NIN	-0.181497	0.0133924	0.0910737		NIN	0.132848	0.0695273	0.488284		NIN	-0.0333127	0.65098	0.980061
PYGL	0.11625	0.321274	0.633973		PYGL	-0.0727245	0.538429	0.921178		PYGL	-0.036351	0.759179	0.98642
TRIM9	0.219693	0.652542	0.864845		TRIM9	-0.356278	0.498116	0.90707		TRIM9	0.0831862	0.869747	0.995055
PSMC6	-0.169885	0.0109963	0.0802389		PSMC6	-0.0888235	0.186083	0.700296		PSMC6	-0.0891492	0.187847	0.773176
GNPNAT1	0.188427	0.0165159	0.105251		GNPNAT1	0.0594103	0.451824	0.88629		GNPNAT1	0.0453518	0.566919	0.96139
DDHD1	-0.208329	0.0454729	0.207166		DDHD1	-0.0556452	0.593285	0.938001		DDHD1	-0.124958	0.232827	0.808804
CDKN3	0.171972	0.297192	0.608428		CDKN3	0.0156796	0.924484	0.991862		CDKN3	0.159495	0.335028	0.882862
CNIH1	0.119095	0.0623271	0.251993		CNIH1	-0.107834	0.0938742	0.549219		CNIH1	-0.117076	0.0699216	0.587436
CGRRF1	-0.105875	0.302288	0.614135		CGRRF1	-0.193436	0.0655184	0.480848		CGRRF1	-0.0960278	0.361469	0.895694
ATP6V1D	-0.0163495	0.763507	0.917038		ATP6V1D	-0.00676435	0.901303	0.989647		ATP6V1D	0.0322545	0.555403	0.958963
PLEK2	-0.0875538	0.711876	0.893536		PLEK2	-0.0268529	0.910008	0.990623		PLEK2	-0.106544	0.655501	0.980061
PIGH	0.196743	0.102292	0.340842		PIGH	0.0893025	0.470498	0.893085		PIGH	0.050422	0.688223	0.982386
PSMA3	-0.0550036	0.507097	0.780078		PSMA3	-0.083361	0.316937	0.810763		PSMA3	-0.113395	0.175408	0.760423
VTI1B	-0.0195648	0.725556	0.898216		VTI1B	0.0680396	0.223149	0.736286		VTI1B	0.133001	0.0175041	0.380648
TIMM9	-0.0219188	0.720094	0.896638		TIMM9	-0.104743	0.0917686	0.543786		TIMM9	-0.0509266	0.41454	0.923304
GSTZ1	0.180582	0.186274	0.476625		GSTZ1	0.194814	0.15674	0.662614		GSTZ1	0.124631	0.369587	0.900999
KIAA0586	-0.164364	0.126859	0.386982		KIAA0586	0.122667	0.253132	0.76696		KIAA0586	0.0424125	0.694533	0.982462
TMED8	0.00585915	0.941012	0.980132		TMED8	0.0614844	0.439995	0.882068		TMED8	0.0304603	0.704366	0.983105
SAMD15	-0.152544	0.523879	0.789914		SAMD15	0.500299	0.029203	0.337028		SAMD15	0.244904	0.301854	0.863097
AHSA1	0.080998	0.242137	0.546375		AHSA1	-0.0527276	0.449835	0.886197		AHSA1	-0.0733608	0.295394	0.858942
DAAM1	-0.154107	0.22153	0.522118		DAAM1	0.00883824	0.944106	0.993802		DAAM1	0.108281	0.390601	0.914064
SPTLC2	0.0383369	0.694918	0.88559		SPTLC2	0.0643997	0.510442	0.911525		SPTLC2	0.0950615	0.331805	0.880322
RIN3	0.00113294	0.992282	0.998215		RIN3	-0.0266429	0.820587	0.978849		RIN3	-0.00068605	0.995351	0.999074
LGMN	-0.0384452	0.804386	0.934226		LGMN	-0.282369	0.0697531	0.489488		LGMN	-0.322998	0.0383964	0.481719
ALKBH1	-0.338518	0.0024241	0.0278384		ALKBH1	-0.0668422	0.546852	0.923327		ALKBH1	-0.105994	0.345097	0.88914
SNW1	-0.172832	1.31e-05	0.00056998		SNW1	0.00696929	0.860505	0.982792		SNW1	-0.0410295	0.305599	0.864533
ITPK1	0.0411405	0.59775	0.833403		ITPK1	0.00571389	0.941884	0.993624		ITPK1	0.0462119	0.55663	0.959133
DHRS7	-0.262335	0.0127814	0.088295		DHRS7	-0.0635281	0.54626	0.92328		DHRS7	-0.147863	0.162785	0.742596
PPM1A	0.0520245	0.413839	0.712313		PPM1A	-0.101329	0.115604	0.595013		PPM1A	-0.0764359	0.237403	0.813475
SIX4	-0.16148	0.242151	0.546375		SIX4	-0.21476	0.121773	0.606581		SIX4	-0.249018	0.0741869	0.59942
GALNT16	0.34965	0.358573	0.66967		GALNT16	-0.0449677	0.906518	0.990354		GALNT16	0.088612	0.817051	0.991454
CEP128	-0.113104	0.461695	0.750647		CEP128	0.110363	0.471961	0.893686		CEP128	0.0815481	0.596977	0.968262
ERH	0.112406	0.117895	0.3708		ERH	-0.0275419	0.702722	0.960566		ERH	0.0119213	0.869013	0.995055
HIF1A	-0.351404	0.00396866	0.0395212		HIF1A	0.0340348	0.779925	0.973406		HIF1A	-0.100045	0.412402	0.922464
SUSD6	-0.228915	0.0511178	0.222802		SUSD6	-0.196475	0.0950818	0.551172		SUSD6	-0.163715	0.165423	0.745797
SRSF5	-0.192511	0.0258033	0.142267		SRSF5	-0.100752	0.243668	0.76031		SRSF5	-0.0626769	0.468811	0.94317
EIF5	-0.190555	0.000741769	0.0118878		EIF5	-0.084207	0.136239	0.632092		EIF5	-0.108086	0.0563161	0.543704
DICER1	-0.209931	0.00044158	0.00825634		DICER1	0.0881262	0.138781	0.63565		DICER1	-0.0466523	0.437022	0.933131
ZFYVE21	-0.0594171	0.437092	0.730969		ZFYVE21	-0.225763	0.00353878	0.129451		ZFYVE21	-0.124018	0.109668	0.667223
MTHFD1	0.19053	0.0863034	0.307194		MTHFD1	-0.00943514	0.932615	0.992594		MTHFD1	0.0618293	0.579977	0.965409
ZC3H14	-0.0741553	0.127683	0.388234		ZC3H14	0.0201039	0.680859	0.957208		ZC3H14	-0.0670584	0.175099	0.760379
TELO2	0.509472	0.00905682	0.0699667		TELO2	0.39509	0.0476699	0.422194		TELO2	0.462016	0.0210914	0.401974
PCNX1	-0.184786	0.00679414	0.0574281		PCNX1	-0.0203185	0.766017	0.971613		PCNX1	-0.00936865	0.891242	0.996844
BDKRB1	0.147879	0.569403	0.817804		BDKRB1	-0.00104987	0.996779	0.999633		BDKRB1	-0.084858	0.744353	0.98642
GSKIP	0.0190964	0.796985	0.932397		GSKIP	-0.0909203	0.22684	0.740016		GSKIP	-0.0826364	0.275157	0.84515
VRK1	-0.170778	0.134982	0.401007		VRK1	0.0599665	0.598923	0.939303		VRK1	0.0295561	0.796756	0.989276
PSMC1	-0.338034	0.00620161	0.0541115		PSMC1	0.239908	0.0517474	0.436282		PSMC1	0.179546	0.145741	0.724921
PAPLN	1.15405	0.0196395	0.11859		PAPLN	0.428204	0.418088	0.871251		PAPLN	0.338432	0.529685	0.949476
RPS6KA5	-0.281033	0.165182	0.446193		RPS6KA5	0.0496054	0.804909	0.976094		RPS6KA5	0.0423426	0.834262	0.995055
PPP4R3A	-0.312677	2.24e-06	0.000151749		PPP4R3A	0.107588	0.10003	0.563056		PPP4R3A	0.075484	0.251909	0.828526
C14orf93	0.0809575	0.503768	0.778076		C14orf93	0.25795	0.0332281	0.359321		C14orf93	0.205255	0.0940099	0.638241
PSMB5	0.181633	0.00312284	0.0332569		PSMB5	-0.0628177	0.308553	0.8036		PSMB5	-0.0366062	0.553509	0.958963
YY1	-0.200522	6.42e-06	0.00033867		YY1	-0.0238752	0.591032	0.937766		YY1	-0.0131424	0.768079	0.98642
ACIN1	-0.444849	8.42e-08	1.2e-05		ACIN1	-0.0784215	0.343032	0.82837		ACIN1	-0.134647	0.104929	0.65861
CCNB1IP1	-0.138881	0.133974	0.399957		CCNB1IP1	0.122169	0.185606	0.700296		CCNB1IP1	0.0165303	0.859596	0.995055
TRIP11	-0.320527	2.93e-06	0.000187211		TRIP11	0.20493	0.00264767	0.113705		TRIP11	0.127274	0.0628178	0.571074
APEX1	-0.292899	0.0518093	0.224773		APEX1	-0.293404	0.0516059	0.435534		APEX1	-0.333784	0.0269924	0.438121
EFS	0.169446	0.186594	0.477198		EFS	0.0454309	0.724133	0.965921		EFS	0.0565871	0.660831	0.980061
ARHGAP5	-0.169392	0.0322786	0.164495		ARHGAP5	0.0784343	0.321007	0.815378		ARHGAP5	-0.0149733	0.850251	0.995055
CINP	0.150793	0.0221128	0.128629		CINP	0.122003	0.0664699	0.482587		CINP	0.124482	0.0627757	0.571006
SRP54	-0.0205015	0.759974	0.914932		SRP54	0.0196756	0.770538	0.971849		SRP54	-0.0666719	0.327682	0.879225
CHD8	-0.260097	0.000144961	0.00366089		CHD8	0.082949	0.223313	0.736286		CHD8	-0.0103639	0.879912	0.995055
PCK2	-0.085751	0.547184	0.804271		PCK2	-0.180654	0.205328	0.722263		PCK2	-0.119516	0.402372	0.918776
DCAF11	-0.869338	0.0563008	0.236369		DCAF11	-0.730674	0.111001	0.584644		DCAF11	-0.679018	0.141102	0.719084
NFKBIA	-0.195552	0.493752	0.771797		NFKBIA	-0.0947222	0.740286	0.969316		NFKBIA	-0.174721	0.541006	0.953942
EMC9	0.279398	0.0300375	0.157399		EMC9	0.171509	0.188934	0.703755		EMC9	0.260061	0.0468709	0.510378
PSME2	0.335121	0.0017223	0.0218145		PSME2	0.220608	0.0399511	0.393329		PSME2	0.267143	0.013034	0.350071
BRMS1L	-0.442417	0.000304252	0.00623931		BRMS1L	0.00159178	0.98944	0.998634		BRMS1L	-0.0273506	0.821976	0.991943
REC8	0.167877	0.338049	0.650194		REC8	0.0409389	0.819368	0.978849		REC8	-0.410223	0.0298242	0.450189
SEC23A	0.0125433	0.820207	0.940357		SEC23A	-0.1655	0.0029294	0.118028		SEC23A	-0.133985	0.0163449	0.374888
GMPR2	0.0158676	0.835736	0.946314		GMPR2	-0.000607313	0.99372	0.99936		GMPR2	0.00611931	0.937169	0.996928
PNN	-0.325744	1.85e-05	0.000740101		PNN	0.235962	0.00182424	0.0928236		PNN	0.0716256	0.345938	0.889604
RABGGTA	0.150418	0.088223	0.311739		RABGGTA	-0.130481	0.149519	0.652049		RABGGTA	0.0364926	0.686176	0.982386
NFATC4	0.30343	0.0882888	0.311904		NFATC4	0.308023	0.0836515	0.523448		NFATC4	0.364196	0.0408572	0.48613
PLTP	0.284968	0.0162214	0.104129		PLTP	0.267967	0.0245702	0.311794		PLTP	0.113708	0.344958	0.88914
PCIF1	-0.0115553	0.930936	0.976586		PCIF1	-0.115121	0.398768	0.86295		PCIF1	-0.0183307	0.893321	0.996844
GSS	0.0711839	0.484123	0.765824		GSS	0.0271005	0.791862	0.975062		GSS	0.0679597	0.510001	0.94767
TRPC4AP	-0.142219	0.0127995	0.0883142		TRPC4AP	-0.0612072	0.285409	0.787207		TRPC4AP	-0.140162	0.0152032	0.369832
PYGB	0.0156069	0.82919	0.943313		PYGB	-0.0109165	0.88062	0.986258		PYGB	0.0800057	0.27176	0.841853
ABHD12	0.160367	0.0561329	0.235904		ABHD12	0.0265993	0.753029	0.970094		ABHD12	0.144516	0.0876035	0.627583
PROCR	0.0540551	0.709425	0.892659		PROCR	0.0837628	0.565343	0.929257		PROCR	-0.0229446	0.875921	0.995055
GINS1	0.217678	0.132435	0.397593		GINS1	0.0404954	0.782799	0.973654		GINS1	0.116475	0.429153	0.929851
NINL	-0.487466	9.69e-05	0.00273204		NINL	-0.148332	0.231842	0.744268		NINL	-0.216301	0.0843524	0.617692
CD40	0.521861	0.109389	0.354624		CD40	0.221705	0.502513	0.909326		CD40	0.145717	0.661971	0.980061
UQCC1	0.0485921	0.471848	0.757742		UQCC1	-0.0397302	0.564295	0.929092		UQCC1	-0.0874298	0.21089	0.79072
ZMYND8	-0.198486	0.0935887	0.32383		ZMYND8	-0.10962	0.355053	0.835712		ZMYND8	-0.184574	0.120994	0.682393
IFT52	-0.102562	0.24004	0.544497		IFT52	-0.196442	0.0255647	0.315379		IFT52	-0.254764	0.0040294	0.236295
MYBL2	0.250416	0.161987	0.441182		MYBL2	-0.0621771	0.72999	0.966032		MYBL2	0.145198	0.419914	0.92475
NDRG3	0.171178	0.00781486	0.0633915		NDRG3	0.0516691	0.427239	0.876184		NDRG3	0.0428859	0.512605	0.94767
RAB5IF	0.289396	0.00156148	0.020356		RAB5IF	-0.0458597	0.623855	0.944449		RAB5IF	0.0728217	0.436514	0.933131
NFATC2	0.0204104	0.944146	0.981791		NFATC2	-0.0749798	0.797116	0.975488		NFATC2	-0.0543976	0.852149	0.995055
RIMS4	0.568465	0.340493	0.652865		RIMS4	-0.331908	0.605147	0.94013		RIMS4	-0.649737	0.328087	0.879225
PABPC1L	-0.0237889	0.831773	0.944316		PABPC1L	-0.175919	0.127084	0.612381		PABPC1L	-0.140534	0.226481	0.80148
STK4	-0.147937	0.0102307	0.0760661		STK4	0.0351196	0.542032	0.922528		STK4	-0.0152923	0.79259	0.989151
ADNP	-0.0698206	0.201255	0.495795		ADNP	-0.0969016	0.078295	0.510313		ADNP	-0.104963	0.0579924	0.551895
PFDN4	-0.320927	1.4e-05	0.000600261		PFDN4	-0.154555	0.036461	0.374628		PFDN4	-0.0775471	0.294732	0.85842
DOK5	0.0617396	0.770715	0.920445		DOK5	-0.0772519	0.715796	0.964051		DOK5	-0.0361267	0.864903	0.995055
CSTF1	0.0108845	0.88946	0.963653		CSTF1	-0.143816	0.0715093	0.493621		CSTF1	-0.0625524	0.434476	0.932494
RAE1	0.174738	0.00952076	0.0722867		RAE1	0.0309664	0.648623	0.94946		RAE1	0.0880183	0.196436	0.780019
TPD52L2	0.235843	0.000216337	0.00490056		TPD52L2	-0.0726398	0.256881	0.771093		TPD52L2	0.122023	0.0567272	0.545474
DNAJC5	0.233167	0.000710234	0.0115583		DNAJC5	0.125206	0.0700435	0.490121		DNAJC5	0.182314	0.00843483	0.295326
NELFCD	0.0572865	0.461131	0.750151		NELFCD	-0.122492	0.119765	0.602517		NELFCD	-0.107501	0.174365	0.759751
CTSZ	0.550004	0.000186523	0.00441312		CTSZ	0.25049	0.0896773	0.537575		CTSZ	0.16507	0.264296	0.838134
PRPF6	0.0546916	0.392287	0.6976		PRPF6	0.135359	0.034454	0.36539		PRPF6	0.204963	0.00138379	0.178
PRELID3B	0.170796	0.0139981	0.0940051		PRELID3B	-0.100237	0.160894	0.671464		PRELID3B	-0.0216479	0.762799	0.98642
MTG2	-0.0976276	0.205362	0.500302		MTG2	0.0218176	0.777727	0.9734		MTG2	0.0536764	0.489511	0.94767
PSMA7	-0.084366	0.0761494	0.284499		PSMA7	0.0144223	0.761862	0.971358		PSMA7	0.0563654	0.236702	0.812544
SLCO4A1	0.362536	0.442905	0.73574		SLCO4A1	0.00827632	0.986678	0.997994		SLCO4A1	0.630536	0.183408	0.767855
NTSR1	-0.0419462	0.953959	0.984916		NTSR1	0.786057	0.272152	0.780627		NTSR1	0.441406	0.541742	0.95437
MRGBP	0.240519	0.00105964	0.0153917		MRGBP	0.0683793	0.359938	0.837672		MRGBP	0.137944	0.0656732	0.577729
TCFL5	0.0662252	0.270002	0.580371		TCFL5	-0.0566272	0.354614	0.835658		TCFL5	0.0329176	0.591427	0.968131
DIDO1	-0.167609	0.0169315	0.106898		DIDO1	-0.1709	0.0153214	0.255475		DIDO1	-0.188108	0.00788901	0.287937
GID8	0.0531754	0.353528	0.665529		GID8	-0.199787	0.000609255	0.0507141		GID8	-0.0807556	0.166278	0.747369
SLC17A9	0.0863332	0.549009	0.805562		SLC17A9	0.0828503	0.566048	0.929257		SLC17A9	0.0997331	0.490502	0.94767
NKAIN4	-0.0732855	0.855715	0.953228		NKAIN4	-0.206131	0.620074	0.944121		NKAIN4	-0.035955	0.930697	0.996844
ARFGAP1	0.303467	0.0139552	0.0938945		ARFGAP1	0.123722	0.317899	0.812031		ARFGAP1	0.0607441	0.624806	0.974087
EEF1A2	1.0355	0.00179908	0.0224628		EEF1A2	-0.98731	0.0164784	0.264506		EEF1A2	0.0377789	0.917816	0.996844
GMEB2	0.0273337	0.743592	0.906408		GMEB2	-0.0302359	0.719369	0.964818		GMEB2	0.0164201	0.845794	0.995055
C20orf27	0.558024	0.00106711	0.0154459		C20orf27	0.28741	0.0939828	0.549219		C20orf27	0.296907	0.0843924	0.617692
CDC25B	0.206311	0.0636293	0.254803		CDC25B	0.105011	0.346263	0.830216		CDC25B	0.158311	0.156069	0.735191
ISM1	-0.459303	0.309602	0.622621		ISM1	-0.0340447	0.939691	0.993552		ISM1	-0.110771	0.806322	0.989657
RNF24	0.0898211	0.267269	0.576452		RNF24	-0.0575261	0.479342	0.898291		RNF24	-0.0193838	0.81196	0.990817
ARFRP1	0.306121	0.00103342	0.0151082		ARFRP1	-0.0279447	0.767975	0.971849		ARFRP1	0.0326844	0.730802	0.985371
NDUFAF5	0.00412788	0.962204	0.987967		NDUFAF5	0.0854097	0.331177	0.820451		NDUFAF5	0.0876832	0.323329	0.876256
SEL1L2	-0.106257	0.780911	0.925154		SEL1L2	-0.562574	0.172476	0.683473		SEL1L2	-0.203282	0.610782	0.973607
TRIB3	-0.0324588	0.899545	0.966468		TRIB3	-0.178249	0.488747	0.902557		TRIB3	-0.0583789	0.820665	0.991652
RASSF2	0.202533	0.355468	0.667354		RASSF2	-0.101583	0.644249	0.947825		RASSF2	0.126748	0.564275	0.96137
CSNK2A1	-0.0841379	0.041031	0.193271		CSNK2A1	-0.0578616	0.164261	0.673975		CSNK2A1	-0.0475555	0.256785	0.831697
RSPO4	0.230694	0.701108	0.888694		RSPO4	0.0936066	0.876375	0.984958		RSPO4	-0.129984	0.829279	0.993797
CDS2	0.0467007	0.56093	0.812588		CDS2	-0.0173366	0.831259	0.980354		CDS2	-0.0519122	0.52747	0.949322
HM13	0.248592	0.00279922	0.0307952		HM13	0.134802	0.105601	0.572098		HM13	0.193498	0.0202664	0.398348
SNPH	0.368775	0.0109926	0.0802389		SNPH	0.11175	0.452145	0.88629		SNPH	0.0606144	0.686924	0.982386
SEC23B	0.151709	0.0579971	0.240188		SEC23B	-0.0338695	0.677267	0.956316		SEC23B	-0.0148721	0.855855	0.995055
FERMT1	-0.00689268	0.98021	0.993463		FERMT1	-0.318915	0.254318	0.767817		FERMT1	0.0857813	0.758245	0.98642
PLCB4	-0.0321168	0.886814	0.963299		PLCB4	0.171654	0.446779	0.884153		PLCB4	-0.018581	0.934409	0.996844
MYL9	0.381731	0.00336561	0.0352619		MYL9	0.18212	0.161905	0.671522		MYL9	0.242424	0.0626413	0.570788
TM9SF4	-0.237279	0.00162137	0.0209211		TM9SF4	-0.25104	0.000935357	0.0662016		TM9SF4	-0.172979	0.0229494	0.415889
TLDC2	0.0399311	0.910309	0.969185		TLDC2	0.411684	0.23749	0.750628		TLDC2	-0.147729	0.693665	0.982386
CRNKL1	-0.0670673	0.324772	0.637369		CRNKL1	-0.055272	0.422708	0.872925		CRNKL1	0.0031852	0.963326	0.998898
POFUT1	0.077761	0.208603	0.504993		POFUT1	0.0237646	0.704347	0.960611		POFUT1	0.00729331	0.908094	0.996844
SAMHD1	0.070516	0.637469	0.857856		SAMHD1	0.354359	0.0176011	0.273703		SAMHD1	0.129769	0.388777	0.912774
KIF3B	0.00719127	0.89086	0.964415		KIF3B	0.0775482	0.139766	0.637483		KIF3B	0.0108382	0.837299	0.995055
MROH8	-0.069875	0.668534	0.873069		MROH8	0.103865	0.525104	0.917631		MROH8	0.0949373	0.565659	0.96139
NOP56	-0.18013	0.0769867	0.286201		NOP56	0.212544	0.0366036	0.375391		NOP56	0.127266	0.211566	0.79072
MANBAL	0.119497	0.124759	0.383665		MANBAL	-0.0175183	0.822489	0.978849		MANBAL	0.0755861	0.333425	0.881453
IDH3B	0.0387671	0.607794	0.839532		IDH3B	-0.0116051	0.878569	0.985879		IDH3B	0.0734887	0.334125	0.882086
MAPRE1	-0.093028	0.399884	0.702926		MAPRE1	-0.186252	0.0927013	0.545997		MAPRE1	-0.167379	0.131387	0.70416
JAG1	-0.2737	0.289403	0.600773		JAG1	-0.22647	0.381556	0.850347		JAG1	-0.147977	0.56797	0.96139
CDK5RAP1	0.10986	0.204051	0.499213		CDK5RAP1	-0.041536	0.638953	0.947268		CDK5RAP1	0.00265842	0.976188	0.998898
SNTA1	0.377764	0.000361268	0.00705971		SNTA1	0.0561707	0.59916	0.939303		SNTA1	0.0845764	0.429963	0.930451
OXT	0.0896668	0.786207	0.927642		OXT	-0.0640389	0.849453	0.982792		OXT	0.0425673	0.899728	0.996844
[truncated: 14,494 more rows]

## Sheet: Table S4
Table S4: GO enrichment results for Combo compared to PBS
Combo vs PBS Up							Combo vs PBS Down
source	term_name	p_value	term_size	intersection_size	intersection		source	term_name	p_value	term_size	intersection_size	intersection
GO:BP	actin cytoskeleton organization	0.013913	712	45	ARF6,ARHGDIA,ARHGEF17,ARHGEF18,ARHGEF5,ARPC1B,CDC42EP1,CDK10,CORO1B,CORO1C,DBNL,EHBP1L1,EHD2,FCHSD1,FLNA,FSCN1,GAS2L1,GSN,HAX1,HRAS,ILK,INPPL1,JAM3,LIMK1,MAD2L2,MICAL1,MPRIP,MSRB2,MTPN,MYADM,MYO1C,NISCH,OBSL1,PDLIM4,PPM1F,PPP1R9B,SLC9A3R1,SORBS3,SRC,STRIP1,SYDE1,TNNT1,TRPV4,TTN,VPS4A		GO:MF	3'-5' DNA helicase activity	0.00335401	17	6	FBH1,ERCC3,DHX9,HELQ,WRN,RECQL
GO:BP	actin filament-based process	0.00764447	810	51	ARF6,ARHGDIA,ARHGEF17,ARHGEF18,ARHGEF5,ARPC1B,ATP1A1,CDC42EP1,CDK10,CORO1B,CORO1C,DBNL,EHBP1L1,EHD2,FCHSD1,FLNA,FSCN1,GAS2L1,GSN,HAX1,HRAS,ILK,INPPL1,JAM3,LIMK1,MAD2L2,MICAL1,MPRIP,MSRB2,MTPN,MYADM,MYL6B,MYO1C,NISCH,OBSL1,PDLIM4,PPM1F,PPP1R9B,SCN1B,SLC9A3R1,SNTA1,SORBS3,SRC,STRIP1,SYDE1,TNNT1,TRPM4,TRPV4,TTN,VPS4A,WIPF2		GO:MF	3'-5' RNA helicase activity	0.0096333	4	3	DHX9,YTHDC2,SUPV3L1
GO:BP	aerobic respiration	0.0194221	200	18	ATP5F1B,ATP5MC1,ATP5ME,COX4I1,COX7C,MTFR1L,NDUFA10,NDUFB10,NDUFB11,NDUFB2,NDUFS8,PARK7,SLC25A23,TAZ,TRPV4,UQCR10,UQCRC1,VCP		GO:BP	7-methylguanosine mRNA capping	0.0184182	33	7	NCBP3,ERCC3,RNMT,GTF2H1,GTF2H3,MNAT1,CDK7
KEGG	Amyotrophic lateral sclerosis	0.00780537	363	29	ACTR1A,ACTR1B,ADRM1,ALYREF,ATP5F1B,ATP5MC1,BAD,BCL2L1,COX4I1,COX7C,DCTN2,NDUFA10,NDUFB10,NDUFB11,NDUFB2,NDUFS8,NUP188,NXF1,NXT2,PSMB5,PSMB6,PSMD3,PSMD4,SEC13,TUBB4B,TUBB6,UQCR10,UQCRC1,VCP		GO:BP	7-methylguanosine RNA capping	0.00499076	34	8	NCBP3,ERCC3,TGS1,RNMT,GTF2H1,GTF2H3,MNAT1,CDK7
GO:BP	antigen processing and presentation	0.00184231	236	23	ACTR1A,ACTR1B,AP1B1,AP1M1,AP1S1,AP2A1,AP2A2,AP2M1,CD68,DCTN2,DNM2,DYNLL2,PSMB5,PSMB6,PSMD3,PSMD4,PSME2,RAB32,RILP,SEC13,TAPBP,VAMP3,YTHDF1		GO:BP	actin filament organization	0.0234448	445	38	ARFGEF1,DLG1,FAM171A1,MYO1B,CUL3,ALMS1,TPM4,MYO5A,RICTOR,ACTR3,ARPC5,BAG4,PPFIA1,PAK2,ROCK1,ARHGAP12,CAPZB,DSTN,TPM3,CD2AP,FER,ARHGAP17,WHAMM,SEMA5A,ARPC2,TJP1,HSP90B1,SWAP70,NCK1,FERMT2,PRKCI,LIMA1,EPS8,FAT1,RND3,ARPC3,PFN2,TMSB4X
GO:BP	antigen processing and presentation of exogenous antigen	0.00130065	183	20	ACTR1A,ACTR1B,AP1B1,AP1M1,AP1S1,AP2A1,AP2A2,AP2M1,DCTN2,DNM2,DYNLL2,PSMB5,PSMB6,PSMD3,PSMD4,PSME2,RILP,SEC13,TAPBP,VAMP3		GO:BP	actin polymerization-dependent cell motility	0.00428316	7	4	ACTR3,ARPC2,EPS8,ARPC3
GO:BP	antigen processing and presentation of exogenous peptide antigen	0.00069609	175	20	ACTR1A,ACTR1B,AP1B1,AP1M1,AP1S1,AP2A1,AP2A2,AP2M1,DCTN2,DNM2,DYNLL2,PSMB5,PSMB6,PSMD3,PSMD4,PSME2,RILP,SEC13,TAPBP,VAMP3		GO:BP	activation of innate immune response	0.0394046	144	16	XRCC5,PSMD7,SFPQ,CREBBP,PDPK1,PAK2,PSMD12,SIN3A,FBXW11,CHUK,EP300,FYN,PSMD14,BCL10,CGAS,HEXIM1
GO:BP	antigen processing and presentation of exogenous peptide antigen via MHC class II	0.00396334	97	13	ACTR1A,ACTR1B,AP1B1,AP1M1,AP1S1,AP2A1,AP2A2,AP2M1,DCTN2,DNM2,DYNLL2,RILP,SEC13		GO:MF	adenyl nucleotide binding	5.48e-07	1577	134	ST13,XRCC5,YME1L1,RARS2,CSNK2A2,PAPOLA,SRPK1,EIF4G1,DHX36,KIF5B,UBA6,SMG1,KIF1B,RIPK1,UBE2K,TRIO,PIK3C3,MYO1B,RAD17,CDK12,SETX,DICER1,KIF13A,ABCB7,VRK2,MYO5A,TOP1,FBH1,MAP3K2,MAPK14,HELZ,SLK,TRPM7,ERCC3,NUBP1,ACTR3,PDPK1,RFC1,DNAJA2,CDC42BPA,SMC5,SARS1,SMCHD1,MPP5,TLK2,BAG4,BMS1,DHX9,DHX29,DDX52,APAF1,MTREX,ATP11B,JAK1,YTHDC2,TIMM44,DDR2,CHD8,SMARCA1,MDN1,PKN2,UBE2Q2,NARS1,PAK2,CHD2,ROCK1,ERCC6L2…
GO:BP	antigen processing and presentation of peptide antigen	0.00240477	193	20	ACTR1A,ACTR1B,AP1B1,AP1M1,AP1S1,AP2A1,AP2A2,AP2M1,DCTN2,DNM2,DYNLL2,PSMB5,PSMB6,PSMD3,PSMD4,PSME2,RILP,SEC13,TAPBP,VAMP3		GO:MF	adenyl ribonucleotide binding	9.25e-07	1564	132	XRCC5,YME1L1,RARS2,CSNK2A2,PAPOLA,SRPK1,EIF4G1,DHX36,KIF5B,UBA6,SMG1,KIF1B,RIPK1,UBE2K,TRIO,PIK3C3,MYO1B,RAD17,CDK12,SETX,DICER1,KIF13A,ABCB7,VRK2,MYO5A,TOP1,FBH1,MAP3K2,MAPK14,HELZ,SLK,TRPM7,ERCC3,NUBP1,ACTR3,PDPK1,RFC1,DNAJA2,CDC42BPA,SMC5,SARS1,SMCHD1,MPP5,TLK2,BMS1,DHX9,DHX29,DDX52,APAF1,MTREX,ATP11B,JAK1,YTHDC2,TIMM44,DDR2,CHD8,SMARCA1,MDN1,PKN2,UBE2Q2,NARS1,PAK2,CHD2,ROCK1,ERCC6L2,DDX24,CDK…
GO:BP	antigen processing and presentation of peptide antigen via MHC class II	0.00561075	101	13	ACTR1A,ACTR1B,AP1B1,AP1M1,AP1S1,AP2A1,AP2A2,AP2M1,DCTN2,DNM2,DYNLL2,RILP,SEC13		GO:BP	amide biosynthetic process	2.19e-06	975	90	CAPRIN1,RARS2,CNOT7,DAP3,EIF4G1,DHX36,RPL14,ZC3H15,BCLAF1,TUT7,EIF5,CSDE1,EIF3E,NCL,TARDBP,TRUB2,LARP4,XRN1,SECISBP2,MRPL9,SARS1,DNAJC1,RWDD1,DHX9,DHX29,RC3H1,DNAJC24,RPL21,TTC37,PARN,NARS1,MRPL19,ROCK1,USP16,LARS1,UHMK1,PABPC4,GSPT2,TNRC6B,TUT4,MRPL1,RSL24D1,UPF3A,LSM14B,SGMS1,FMR1,SECISBP2L,EFL1,SYNCRIP,VIM,ABCE1,OTUD6B,DDX1,METTL14,EIF4G3,ALKBH1,PUS7,PUM3,AGO2,MTIF2,SAMD8,HNRNPR,NFE2L2,TPR,TAR…
GO:BP	antigen processing and presentation of peptide or polysaccharide antigen via MHC class II	0.00693417	104	13	ACTR1A,ACTR1B,AP1B1,AP1M1,AP1S1,AP2A1,AP2A2,AP2M1,DCTN2,DNM2,DYNLL2,RILP,SEC13		KEGG	Aminoacyl-tRNA biosynthesis	0.025763	44	8	RARS2,SARS1,NARS1,LARS1,TARS2,IARS2,EPRS1,RARS1
GO:BP	ATP metabolic process	0.00739316	317	26	AK2,ATP5F1B,ATP5IF1,ATP5MC1,ATP5ME,BAD,COX4I1,COX7C,GALK1,NDUFA10,NDUFB10,NDUFB11,NDUFB2,NDUFS8,NUP188,PARK7,PRKAG1,SEC13,SLC25A23,SPHK2,TAZ,TPI1,TSPO,UQCR10,UQCRC1,VCP		GO:MF	aminoacyl-tRNA ligase activity	0.0203144	43	8	RARS2,SARS1,NARS1,LARS1,TARS2,IARS2,EPRS1,RARS1
GO:BP	ATP synthesis coupled electron transport	0.0392254	100	11	COX4I1,COX7C,NDUFA10,NDUFB10,NDUFB11,NDUFB2,NDUFS8,PARK7,TAZ,UQCR10,UQCRC1		KEGG	Amyotrophic lateral sclerosis	0.00812139	363	34	WIPI2,PSMD7,KIF5B,PIK3C3,NDUFS1,SETX,PPP3CA,NUP153,TARDBP,MAPK14,ATF6,RANBP2,APAF1,HNRNPA3,ATG14,ATG2B,PSMD12,NUP54,MT-CO1,CASP3,RB1CC1,POM121C,DAXX,POM121,PSMD14,ATP5PD,TPR,TANK,NUP58,EIF2AK3,MT-ATP8,DCTN1,PFN2,MT-ND6
GO:BP	autophagy	3.94e-06	564	49	ARSA,ATG4B,ATG4D,ATP13A2,ATP5IF1,ATP6V0A1,ATP6V0E1,ATP6V0E2,AUP1,BAD,BCL2L1,CDC37,DDRGK1,DYNLL2,EEF1A2,EIF4G2,EXOC7,GRAMD1A,HAX1,HDAC10,KEAP1,LAMTOR4,LAMTOR5,MAP1LC3A,MAPK3,MTMR9,MUL1,PACS2,PARK7,PGAM5,PIM2,POLDIP2,PRKACA,PRKAG1,RAB1B,SRC,STING1,STUB1,SUPT5H,TAZ,TBC1D25,TOLLIP,TOMM20,TSPO,UBXN6,UFC1,VCP,VPS28,VPS4A		GO:MF	anion binding	0.00118787	2413	168	ST13,XRCC5,YME1L1,RARS2,CSNK2A2,WIPI2,DAP3,PAPOLA,SRPK1,EIF4G1,DHX36,GNG12,KIF5B,PLPBP,UBA6,SMG1,SEPTIN7,KIF1B,RIPK1,UBE2K,TRIO,EIF5,PIK3C3,MYO1B,RAD17,CDK12,SETX,DICER1,KIF13A,RAB2A,ABCB7,VRK2,AIFM1,MYO5A,TOP1,FBH1,MAP3K2,MAPK14,HELZ,SLK,TRPM7,RAB22A,MFN1,ERCC3,RAB10,NUBP1,ACTR3,GNL3L,PDPK1,RFC1,DNAJA2,CDC42BPA,SMC5,SARS1,SMCHD1,MPP5,TLK2,BMS1,DHX9,DHX29,DDX52,APAF1,MTREX,ATP11B,JAK1,YTHDC2,TIMM…
GO:MF	beta-N-acetylglucosaminylglycopeptide beta-1,4-galactosyltransferase activity	0.0203171	4	3	B4GALT2,B4GALT3,B4GALT7		GO:MF	annealing activity	0.00709247	13	5	SMARCA1,FMR1,RECQL,EIF4B,FXR1
GO:MF	binding	0.00969346	17070	656	ABCA2,ABCF3,ABHD8,ABR,ACADVL,ACD,ACP2,ACTR1A,ACTR1B,ACVRL1,ADGB,ADRM1,AGPAT1,AIP,AK2,AK6,AKR1A1,ALDH1B1,ALKBH7,ALYREF,AMER1,ANAPC11,ANAPC7,ANKRD35,ANKRD52,ANKRD54,ANPEP,AP1B1,AP1M1,AP2A1,AP2A2,AP2M1,APEH,ARF6,ARFRP1,ARHGDIA,ARHGEF17,ARHGEF18,ARHGEF5,ARMC7,ARPC1B,ARSA,ARSI,ASAH1,ATG4B,ATN1,ATOH8,ATOX1,ATP13A2,ATP1A1,ATP2B2,ATP5F1B,ATP5IF1,ATP5MC1,ATP5ME,ATP6AP2,ATP6V0A1,ATP6V0E1,ATPAF2,ATXN7L3,AUP…		GO:BP	apoptotic process	0.00693805	1998	136	VPS35,YME1L1,SH3GLB1,CSNK2A2,HDAC2,DAP3,RNF216,SFPQ,RABEP1,SNW1,KLHL20,MARCHF7,CREBBP,BCLAF1,TAX1BP1,CUL5,MINDY3,KIF1B,UFL1,ANKRD13C,RIPK1,UBE2K,SON,ARHGEF12,TRIO,XIAP,NDUFS1,CUL3,MECP2,RBM5,AHI1,SETX,DICER1,APPL1,AIFM1,FBXO11,TARDBP,FBH1,MAPK14,ATF6,USP47,ARL6IP5,ARHGAP10,CAST,ERC1,SLK,ERCC3,PRDX5,BFAR,PDPK1,CAAP1,UBE4B,IFT57,PIAS1,BAG4,APAF1,ANO6,CHD8,TMEM117,SELENOS,ZMYND11,LRP6,PKN2,PAK2,DOCK…
GO:MF	cadherin binding	0.0146932	333	27	ABCF3,BSG,CDC42EP1,CORO1B,CSNK1D,DBNL,DDX6,EIF4G2,FLNA,FSCN1,FXYD5,GIPC1,H1-10,LYPLA2,MPRIP,NIBAN2,PARK7,PLCB3,PRDX1,PSMB6,RAB11B,RANGAP1,S100A11,SH3GL1,SRC,TAGLN2,YKT6		GO:BP	aromatic compound biosynthetic process	4.61e-07	4285	295	TRIM44,XRCC5,CNOT7,PSMD7,HDAC2,MACROH2A1,PAPOLA,SFPQ,DHX36,G3BP2,RO60,SNW1,CREBBP,BCLAF1,PHF14,TAX1BP1,ZNF131,BRD7,DLG1,WWP1,TEAD1,UFL1,RIPK1,UBE3A,TTF1,CAMTA1,PHF20L1,SUPT16H,MED29,TAF1D,SBNO1,SMARCC1,CUL3,YY1,MECP2,ZNF292,WAC,TCERG1,CDK12,AHI1,SETX,DICER1,TERF2IP,APPL1,ZNF318,TBL1X,NCL,PPP3CA,GMEB1,MAP3K2,BRWD1,XRN1,MAPK14,ATF6,USP47,HCFC2,ERC1,BAZ2A,ENY2,ERCC3,PRDX5,ACTR3,GNL3L,AP3B1,RFC1,NSD1…
GO:BP	carbohydrate metabolic process	0.0194221	642	41	AKR1A1,ALDH1B1,AP2A1,B4GALT2,B4GALT3,B4GALT7,BAD,BCKDK,CHID1,CHST10,CPT1A,EPM2AIP1,FUOM,GALK1,GM2A,GPER1,GYG2,IGFBP4,INPP1,INPPL1,LCMT1,MAEA,MAN2B2,NISCH,NUP188,PHLDA2,PMM1,POMK,PPP1CC,PRKAG1,SEC13,SLC25A11,SLC35B4,SLC37A4,SRC,ST3GAL2,ST3GAL3,ST6GALNAC4,TPD52L2,TPI1,WDTC1		GO:BP	aromatic compound catabolic process	2.19e-06	636	66	CNOT7,PSMD7,EIF4G1,DHX36,RPL14,ZCCHC17,BCLAF1,SMG1,TUT7,CSDE1,EIF3E,RNASEH2B,DICER1,AIFM1,TARDBP,FBH1,XRN1,MAPK14,SECISBP2,NBAS,TNPO1,ZCCHC8,HNRNPC,DHX9,RC3H1,MTREX,RPL21,TTC37,PARN,CDADC1,ROCK1,PSMD12,PABPC4,SUPV3L1,NT5C3A,GSPT2,TNRC6B,TUT4,UPF3A,FMR1,SERBP1,SET,SYNCRIP,VIM,CASP3,METTL14,NSUN2,AGO2,SMG7,PSMD14,HNRNPR,TET2,SSB,GIGYF2,PABPC1,TENT2,RPL6,DERA,ALDH1L2,ENTPD7,PRPF18,TOB1,HMGB2,YBX1,RP…
GO:MF	cargo adaptor activity	0.0259188	17	5	AP1M1,AP2A1,AP2A2,AP2M1,LDLRAP1		GO:MF	ATP binding	5.48e-07	1500	129	XRCC5,YME1L1,RARS2,CSNK2A2,PAPOLA,SRPK1,EIF4G1,DHX36,KIF5B,UBA6,SMG1,KIF1B,RIPK1,UBE2K,TRIO,PIK3C3,MYO1B,RAD17,CDK12,SETX,DICER1,KIF13A,ABCB7,VRK2,MYO5A,TOP1,FBH1,MAP3K2,MAPK14,HELZ,SLK,TRPM7,ERCC3,NUBP1,ACTR3,PDPK1,RFC1,DNAJA2,CDC42BPA,SMC5,SARS1,SMCHD1,MPP5,TLK2,BMS1,DHX9,DHX29,DDX52,APAF1,MTREX,ATP11B,JAK1,YTHDC2,TIMM44,DDR2,CHD8,SMARCA1,MDN1,PKN2,UBE2Q2,NARS1,PAK2,CHD2,ROCK1,ERCC6L2,DDX24,CDK…
GO:BP	catabolic process	8.19e-12	2779	178	ABCA2,ACADVL,ADRM1,AKR1A1,ALDH1B1,AMER1,ANAPC11,ANAPC7,ANPEP,AP2A1,AP2A2,AP2M1,ARSA,ASAH1,ATG4B,ATG4D,ATP13A2,ATP5IF1,ATP6V0A1,ATP6V0E1,ATP6V0E2,AUP1,BAD,BCKDK,BCL2L1,CARHSP1,CD81,CDC34,CDC37,CHP1,CIRBP,CPT1A,CRAT,CSNK1D,CST3,CTSZ,DAGLB,DCTPP1,DDRGK1,DDX6,DESI1,DNAJB2,DVL1,DYNLL2,ECHS1,EEF1A2,EHHADH,EIF4G2,ETFB,EXOC7,FBXL15,FBXW4,FLNA,FURIN,FZR1,GALK1,GDE1,GGA1,GIPC1,GM2A,GNS,GPC1,GRAMD1A,GTPBP1,…		GO:BP	ATP-dependent chromatin remodeling	0.0302834	102	13	HDAC2,PBRM1,SMARCC1,TERF2IP,HNRNPC,CHD8,SMARCA1,ATRX,DAXX,SMARCA5,SPTY2D1,CENPQ,H4C3
GO:MF	catalytic activity	0.00316722	5682	261	ABHD8,ABR,ACADVL,ACP2,ACVRL1,ADGB,AGPAT1,AIP,AK2,AK6,AKR1A1,ALDH1B1,ALKBH7,ANAPC11,ANPEP,APEH,ARF6,ARFRP1,ARSA,ARSI,ASAH1,ATG4B,ATG4D,ATP1A1,ATP5F1B,ATP5ME,ATP6AP2,ATP6V0E1,ATP6V0E2,B4GALT2,B4GALT3,B4GALT7,BCKDK,BRD2,CALM3,CAMK1,CANT1,CARM1,CCND3,CDC34,CDK10,CHMP1A,CHPF,CHPF2,CHST10,COASY,COX4I1,COX7C,CPLANE2,CPT1A,CRAT,CRELD2,CSNK1D,CTSZ,CYB561A3,CYB5R1,DAGLB,DALRD3,DCTPP1,DDX6,DEGS1,DESI1,DIRAS…		GO:MF	ATPase	1.49e-05	553	58	XRCC5,YME1L1,DHX36,KIF5B,KIF1B,MYO1B,RAD17,SETX,DICER1,KIF13A,ABCB7,MYO5A,FBH1,HELZ,ERCC3,NUBP1,RFC1,SMC5,SMCHD1,DHX9,DHX29,DDX52,MTREX,ATP11B,YTHDC2,CHD8,SMARCA1,MDN1,BPTF,CHD2,ERCC6L2,DDX24,SMC6,SUPV3L1,ATRX,KIF3A,SHPRH,BTAF1,HELQ,HSPH1,ABCE1,SPATA5L1,DDX1,WRN,SMARCA5,ATAD2,HSPD1,HSP90B1,HSPA9,RECQL,SMC3,ACIN1,MYO18A,CHD1,DDX59,KIF16B,CDK7,PFN2
GO:BP	cellular catabolic process	5.25e-10	2381	153	ABCA2,ACADVL,ADRM1,AKR1A1,AMER1,ANAPC11,ANAPC7,ANPEP,AP2A1,AP2A2,AP2M1,ARSA,ASAH1,ATG4B,ATG4D,ATP13A2,ATP5IF1,ATP6V0A1,ATP6V0E1,ATP6V0E2,AUP1,BAD,BCKDK,BCL2L1,CARHSP1,CD81,CDC34,CDC37,CIRBP,CPT1A,CRAT,CSNK1D,CST3,CTSZ,DAGLB,DCTPP1,DDRGK1,DDX6,DESI1,DNAJB2,DVL1,DYNLL2,ECHS1,EEF1A2,EHHADH,EIF4G2,ETFB,EXOC7,FBXL15,FBXW4,FURIN,FZR1,GDE1,GIPC1,GM2A,GNS,GPC1,GRAMD1A,GTPBP1,H1-0,HAX1,HDAC10,HM13,HSF1,IL…		GO:MF	ATPase, acting on DNA	1.34e-08	185	34	XRCC5,DHX36,RAD17,SETX,DICER1,FBH1,HELZ,ERCC3,RFC1,DHX9,DHX29,DDX52,MTREX,YTHDC2,CHD8,SMARCA1,BPTF,CHD2,ERCC6L2,DDX24,SMC6,SUPV3L1,ATRX,SHPRH,BTAF1,HELQ,DDX1,WRN,SMARCA5,RECQL,MYO18A,CHD1,DDX59,CDK7
GO:BP	cellular component assembly	1.31e-05	3104	167	ABCA2,ACD,ACTR1A,ACVRL1,ADRM1,AMER1,AP2M1,ARF6,ARHGEF18,ARHGEF5,ARPC1B,ATPAF2,AUP1,BAD,BOP1,BRD2,CD2BP2,CDC34,CDC42EP1,CDK10,CELF4,CHMP1A,CHP1,CIRBP,CLIP3,CLSTN1,CLTB,COG4,CORO1B,CORO1C,CPLANE2,CPSF7,CSNK1D,CTSZ,DBNL,DCTN2,DDX6,DLG4,DMAC1,DNAJB2,DNM2,DVL1,DYNLL2,EFEMP2,EHD2,EIF3B,EIF3D,EXOC7,FAM98A,FBLN5,FCHSD1,FKBP10,FLNA,FLOT1,FLOT2,FSCN1,FXYD5,GEMIN4,GNPAT,GPC1,GSN,H1-0,H1-10,H2BC6,HAX1,HMGA1,…		GO:BP	autophagy of peroxisome	0.0331732	12	4	PIK3C3,RB1CC1,TRAPPC8,ACBD5
GO:BP	cellular component biogenesis	2.83e-06	3377	182	ABCA2,ACD,ACTR1A,ACVRL1,ADRM1,AMER1,AP2M1,ARF6,ARHGEF18,ARHGEF5,ARPC1B,ATP13A2,ATPAF2,AUP1,BAD,BOP1,BRD2,CD2BP2,CDC34,CDC42EP1,CDK10,CELF4,CHMP1A,CHP1,CIRBP,CLIP3,CLSTN1,CLTB,COG4,CORO1B,CORO1C,CPLANE2,CPSF7,CSNK1D,CTSZ,DBNL,DCTN2,DDX6,DLG4,DMAC1,DNAJB2,DNM2,DVL1,DYNLL2,EFEMP2,EHD2,EIF3B,EIF3D,EXOC7,FAM98A,FBLN5,FCHSD1,FKBP10,FLNA,FLOT1,FLOT2,FSCN1,FXYD5,GEMIN4,GNPAT,GPC1,GSN,H1-0,H1-10,H2BC6,HAX…		GO:BP	B cell homeostasis	0.0108928	30	7	PPP2R3C,RC3H1,SOS2,CASP3,HIF1A,SOS1,BCL10
GO:BP	cellular component disassembly	4.18e-05	577	47	AMER1,APEH,ARF6,ATP13A2,ATP5IF1,AURKAIP1,BSG,CDC37,CHMP1A,CIB1,CST3,DDRGK1,DVL1,FLOT1,FSCN1,FURIN,GPER1,GSN,H1-0,HAX1,HMGA1,HSF1,MAP1LC3A,MELTF,MICAL1,MMP14,MRPL37,MRPL4,MRPL55,MRPS21,MRPS26,MRPS28,MTPN,MUL1,PARK7,PPP1R9B,SH3GL1,SMARCD3,STING1,TAZ,TBC1D25,TIMP2,TRPV4,TSPO,UFC1,VCP,VPS4A		KEGG	Basal transcription factors	0.00190109	43	10	ERCC3,GTF2A1,TAF2,GTF2H1,GTF2H3,GTF2I,MNAT1,TAF1,TAF4B,CDK7
GO:BP	cellular component organization	5.2e-07	6661	318	ABCA2,ACD,ACP2,ACTR1A,ACVRL1,ADRM1,AIP,ALKBH7,AMER1,ANAPC11,ANAPC7,AP1M1,AP2A1,AP2A2,AP2M1,APEH,ARF6,ARHGDIA,ARHGEF17,ARHGEF18,ARHGEF5,ARPC1B,ATP13A2,ATP5F1B,ATP5IF1,ATP5MC1,ATP5ME,ATP6AP2,ATP6V0A1,ATP6V0E1,ATP6V0E2,ATPAF2,ATXN7L3,AUP1,AURKAIP1,B4GALT7,BAD,BCL2L1,BOP1,BRD2,BSG,CACNB3,CALM3,CAMK1,CARM1,CBX6,CCT7,CD2BP2,CDC34,CDC37,CDC42EP1,CDK10,CELF4,CHMP1A,CHP1,CIB1,CIRBP,CLIP3,CLSTN1,CLTB,COG4,…		GO:MF	beta-tubulin binding	0.0487325	41	7	APPL1,BBS4,TBCA,IFT74,TAOK1,EML4,SMC3
GO:BP	cellular component organization or biogenesis	1.09e-07	6880	330	ABCA2,ACD,ACP2,ACTR1A,ACVRL1,ADRM1,AIP,ALKBH7,AMER1,ANAPC11,ANAPC7,AP1M1,AP2A1,AP2A2,AP2M1,APEH,ARF6,ARHGDIA,ARHGEF17,ARHGEF18,ARHGEF5,ARPC1B,ATP13A2,ATP5F1B,ATP5IF1,ATP5MC1,ATP5ME,ATP6AP2,ATP6V0A1,ATP6V0E1,ATP6V0E2,ATPAF2,ATXN7L3,AUP1,AURKAIP1,B4GALT7,BAD,BCL2L1,BOP1,BRD2,BSG,CACNB3,CALM3,CAMK1,CARM1,CBX6,CCT7,CD2BP2,CDC34,CDC37,CDC42EP1,CDK10,CELF4,CHMP1A,CHP1,CIB1,CIRBP,CLIP3,CLSTN1,CLTB,COG4,…		GO:MF	binding	5.55e-15	17070	952	COPA,VPS35,TRIM44,ARIH2,ST13,XRCC5,YME1L1,SH3GLB1,PDS5A,CAPRIN1,RARS2,RBM22,CSNK2A2,WIPI2,CNOT7,PSMD7,HDAC2,PPP4R2,DAP3,ARFGEF1,RNF216,ARGLU1,MACROH2A1,KIAA0100,SF3B1,PAPOLA,SRPK1,PBRM1,NKTR,SFPQ,RNF115,EIF4G1,SPATS2L,DHX36,SENP5,RPL14,G3BP2,GNG12,ZCCHC17,RO60,NOL10,CCDC50,PPP2R5E,NCBP3,RABEP1,FKBP15,SNW1,LARP1B,ZC3H15,KLHL20,KIF5B,SRSF11,MIA3,SUZ12,MARCHF7,CREBBP,BCLAF1,MFAP3,PLPBP,UBA6,TRIP12,P…
GO:BP	cellular localization	3.86e-17	3519	230	ABCA2,ACD,ACTR1A,ACTR1B,AIP,ANKRD54,ANPEP,AP1B1,AP1M1,AP1S1,AP2A1,AP2A2,AP2M1,APEH,ARF6,ARFRP1,ARSA,ASAH1,ATP13A2,ATP1A1,ATP5F1B,ATP5IF1,ATP5MC1,ATP5ME,ATP6AP2,ATP6V0A1,AUP1,BAD,BCL2L1,BSG,CACNB3,CALM3,CAMK1,CANT1,CCT7,CD68,CD81,CDC37,CHID1,CHMP1A,CHP1,CIB1,CIZ1,CLIP3,CLSTN1,CLTB,COG4,COPG1,CORO1B,CORO1C,CPLANE2,CPT1A,CSNK1D,CST3,CTSZ,CYB5R1,DBNL,DCTN2,DDRGK1,DEGS1,DESI1,DLG4,DNAJC5,DNM2,DVL1,DYN…		GO:BP	biological regulation	0.0446274	12802	697	COPA,VPS35,TRIM44,ARIH2,ST13,XRCC5,YME1L1,SH3GLB1,PDS5A,CAPRIN1,RBM22,CSNK2A2,CNOT7,PSMD7,HDAC2,PPP4R2,DAP3,ARFGEF1,RNF216,MACROH2A1,SF3B1,PAPOLA,SRPK1,PBRM1,SFPQ,RNF115,EIF4G1,DHX36,RPL14,G3BP2,GNG12,ZCCHC17,RO60,PPP2R5E,RABEP1,FKBP15,SNW1,ZC3H15,KLHL20,KIF5B,MIA3,SUZ12,MARCHF7,CREBBP,BCLAF1,TRIP12,PHF14,TAX1BP1,ZNF131,IK,BRD7,SMG1,DLG1,WWP1,SEPTIN7,TEAD1,CUL5,FAM171A1,KIF1B,UBR5,UFL1,ANKRD13C,T…
GO:BP	cellular macromolecule catabolic process	4.63e-07	1244	88	ABCA2,ADRM1,AMER1,ANAPC11,ANAPC7,AP2A1,AP2A2,AP2M1,ATP13A2,ATP5IF1,AUP1,CARHSP1,CD81,CDC34,CIRBP,CSNK1D,CST3,CTSZ,DDRGK1,DDX6,DESI1,DNAJB2,DVL1,FBXL15,FBXW4,FURIN,FZR1,GIPC1,GPC1,GTPBP1,H1-0,HM13,HSF1,KCTD17,KCTD2,KEAP1,LSM2,MAEA,MEX3D,NANOS3,NT5C3B,NTAN1,PARK7,PCBP2,PCBP4,PML,PPP2CB,PRKACA,PSMB5,PSMB6,PSMD3,PSMD4,PSME2,PTPN23,RBCK1,RHBDD1,RHBDD2,RMND5B,RNF123,RPL18,RPL35,RPL36,RPL39,RPL7,RPL8,RP…		GO:BP	biosynthetic process	6.29e-10	6391	428	TRIM44,XRCC5,PDS5A,CAPRIN1,RARS2,CSNK2A2,WIPI2,CNOT7,PSMD7,HDAC2,DAP3,ARFGEF1,MACROH2A1,PAPOLA,SFPQ,EIF4G1,DHX36,RPL14,G3BP2,RO60,SNW1,ZC3H15,CREBBP,BCLAF1,PHF14,GALNT1,TAX1BP1,ZNF131,OSBPL3,BRD7,SMG1,DLG1,WWP1,TEAD1,UFL1,TUT7,RIPK1,UBE3A,TTF1,CAMTA1,PHF20L1,EIF5,SUPT16H,MED29,PIK3C3,PPP4R3B,TAF1D,SBNO1,CSDE1,SMARCC1,CUL3,YY1,MECP2,ZNF292,WAC,TCERG1,RAD17,EIF3E,CDK12,AHI1,SETX,SYNJ2,DICER1,TERF2I…
GO:BP	cellular macromolecule localization	2.08e-13	1856	139	ABCA2,ACD,AIP,AP1B1,AP1M1,AP1S1,AP2A1,AP2A2,AP2M1,ARF6,ARFRP1,ATP13A2,ATP5IF1,AUP1,BAD,BCL2L1,BSG,CACNB3,CALM3,CAMK1,CCT7,CD68,CD81,CDC37,CHP1,CIB1,CIZ1,CLIP3,CLSTN1,CLTB,COPG1,CORO1B,CPLANE2,CSNK1D,DCTN2,DDRGK1,DESI1,DLG4,DVL1,EHD2,EMC10,ERBB2,FBLN5,FLNA,FLOT1,FLOT2,GAS2L1,GDI1,GET3,GGA1,GIPC1,GLMP,GPC1,GPER1,GRIPAP1,GSN,HAX1,HM13,HRAS,IPO13,JAM3,KDELR1,LAMTOR4,LAMTOR5,LDLRAP1,LEMD2,MBTPS1,MEX3D…		GO:MF	cadherin binding	4.4e-07	333	45	SH3GLB1,ARGLU1,RPL14,ZC3H15,KIF5B,DLG1,SEPTIN7,EIF5,MYO1B,EIF3E,CAST,ERC1,SLK,RAB10,BZW2,USO1,DHX29,CKAP5,PTPRM,PKN2,TLN1,PAK2,SNX2,USP8,CAPZB,RANBP1,ITGB1,CD2AP,SERBP1,CTNNAL1,TJP1,PDXDC1,GIGYF2,SWAP70,EIF2A,NCK1,CDH11,RPL6,BZW1,LIMA1,CLINT1,CLIC1,PTPN11,RARS1,RPL23A
GO:BP	cellular metabolic process	3.46e-05	10941	464	ABCA2,ABHD8,ABR,ACADVL,ACD,ACP2,ACVRL1,ADRM1,AGPAT1,AIP,AK2,AK6,AKR1A1,ALDH1B1,ALKBH7,AMER1,ANAPC11,ANAPC7,ANKRD54,ANPEP,AP2A1,AP2A2,AP2M1,APEH,ARHGEF5,ARSA,ASAH1,ATG4B,ATG4D,ATN1,ATOH8,ATP13A2,ATP1A1,ATP5F1B,ATP5IF1,ATP5MC1,ATP5ME,ATP6AP2,ATP6V0A1,ATP6V0E1,ATP6V0E2,ATXN7L3,AUP1,AURKAIP1,B4GALT2,B4GALT3,B4GALT7,BAD,BCKDK,BCL2L1,BOP1,BRD2,BSG,CALM3,CAMK1,CAMK2N2,CANT1,CARHSP1,CARM1,CBX6,CCND3,CCT7…		GO:MF	carbohydrate derivative binding	0.00097051	2282	161	ST13,XRCC5,YME1L1,RARS2,CSNK2A2,DAP3,PAPOLA,SRPK1,EIF4G1,DHX36,KIF5B,UBA6,SMG1,SEPTIN7,KIF1B,RIPK1,UBE2K,TRIO,EIF5,PIK3C3,MYO1B,RAD17,CDK12,SETX,DICER1,KIF13A,RAB2A,ABCB7,VRK2,MYO5A,TOP1,EXTL2,FBH1,MAP3K2,MAPK14,HELZ,SLK,TRPM7,RAB22A,MFN1,ERCC3,RAB10,NUBP1,ACTR3,GNL3L,PDPK1,RFC1,DNAJA2,CDC42BPA,SMC5,SARS1,SMCHD1,MPP5,TLK2,BMS1,DHX9,DHX29,DDX52,APAF1,MTREX,ATP11B,JAK1,YTHDC2,TIMM44,DDR2,CHD8,SMARC…
GO:BP	cellular protein catabolic process	1.02e-05	822	62	ABCA2,ADRM1,AMER1,ANAPC11,ANAPC7,AP2A1,AP2A2,AP2M1,ATP13A2,ATP5IF1,AUP1,CD81,CDC34,CSNK1D,CTSZ,DDRGK1,DESI1,DNAJB2,DVL1,FBXL15,FBXW4,FURIN,FZR1,GIPC1,HM13,KCTD17,KCTD2,KEAP1,MAEA,NTAN1,PARK7,PCBP2,PML,PPP2CB,PRKACA,PSMB5,PSMB6,PSMD3,PSMD4,PSME2,PTPN23,RBCK1,RHBDD1,RHBDD2,RMND5B,RNF123,SIRT6,STUB1,TMEM259,TMUB1,TOLLIP,TOR1A,UBE2E1,UBE2L3,UBXN6,UFD1,USP35,VCP,VPS28,VPS4A,WFS1,ZER1		GO:BP	catabolic process	0.000441104	2779	190	VPS35,ARIH2,YME1L1,SH3GLB1,CSNK2A2,WIPI2,CNOT7,PSMD7,RNF216,RNF115,EIF4G1,DHX36,RPL14,ZCCHC17,KLHL20,MARCHF7,BCLAF1,UBA6,TRIP12,SMG1,TTC3,WWP1,CUL5,UFL1,TUT7,RIPK1,UBE3A,UBE2K,PIK3C3,CSDE1,SMARCC1,VPS13D,CUL3,WAC,STAM,EIF3E,UVRAG,RNASEH2B,SYNJ2,PLAA,DICER1,STAM2,AIFM1,TBL1X,FBXO11,USP24,NUP153,TARDBP,FBH1,XRN1,MAPK14,ATF6,USP47,SECISBP2,VPS13C,NBAS,MFN1,PRDX5,BFAR,TNPO1,UBXN4,UBE4B,UGGT2,USP14,ZC…
GO:BP	cellular protein localization	2.08e-13	1842	138	ABCA2,ACD,AIP,AP1B1,AP1M1,AP1S1,AP2A1,AP2A2,AP2M1,ARF6,ARFRP1,ATP13A2,ATP5IF1,AUP1,BAD,BCL2L1,BSG,CACNB3,CALM3,CAMK1,CCT7,CD68,CD81,CDC37,CHP1,CIB1,CIZ1,CLIP3,CLSTN1,CLTB,COPG1,CORO1B,CPLANE2,CSNK1D,DCTN2,DDRGK1,DESI1,DLG4,DVL1,EHD2,EMC10,ERBB2,FBLN5,FLNA,FLOT1,FLOT2,GAS2L1,GDI1,GET3,GGA1,GIPC1,GLMP,GPC1,GPER1,GRIPAP1,GSN,HAX1,HM13,HRAS,IPO13,JAM3,KDELR1,LAMTOR4,LAMTOR5,LDLRAP1,LEMD2,MBTPS1,MMP14…		GO:MF	catalytic activity, acting on a protein	0.000497837	2336	166	TRIM44,ARIH2,YME1L1,CSNK2A2,PSMD7,HDAC2,RNF216,SRPK1,NKTR,RNF115,SENP5,FKBP15,KLHL20,SUZ12,CREBBP,UBA6,TRIP12,PHF14,GALNT1,SMG1,TTC3,DLG1,WWP1,CUL5,MINDY3,UBR5,UFL1,RIPK1,UBE3A,UBE2K,MCM3AP,TRIO,PIK3C3,XIAP,MEAF6,PTPN12,CUL3,CDK12,TMX3,VRK2,TOP1,PPP3CA,FBXO11,USP24,MAP3K2,MAPK14,ILKAP,USP47,PJA2,SLK,SCRN1,TRPM7,BFAR,PDPK1,CDC42BPA,UBE4B,USP14,NSD1,ERCC8,DZIP3,RANBP2,USP33,TRIM37,ENOX2,PIAS1,TLK2,…
GO:BP	cellular protein metabolic process	2.92e-06	5280	260	ABCA2,ABR,ACVRL1,ADRM1,AIP,AMER1,ANAPC11,ANAPC7,ANKRD54,AP2A1,AP2A2,AP2M1,APEH,ARHGEF5,ATG4B,ATP13A2,ATP5IF1,ATXN7L3,AUP1,AURKAIP1,B4GALT2,B4GALT3,B4GALT7,BAD,BCKDK,BRD2,CALM3,CAMK1,CAMK2N2,CARM1,CCND3,CD81,CDC34,CDC37,CDK10,CELF4,CERCAM,CHP1,CIB1,CIRBP,CLIP3,CNPPD1,COPRS,COPS9,CORO1C,CREBL2,CRELD2,CSNK1D,CST3,CTSZ,DALRD3,DBNL,DDRGK1,DDX6,DESI1,DLG4,DNAJB2,DVL1,ECM1,EEF1A2,EIF3B,EIF3D,EIF4G2,ELOF…		GO:MF	catalytic activity, acting on a tRNA	0.00852383	131	17	RARS2,SARS1,TRMT13,NARS1,LARS1,NT5C3A,METTL2A,TRNT1,NSUN2,ALKBH1,QTRT2,TYW3,TARS2,IARS2,EPRS1,METTL2B,RARS1
GO:BP	cellular protein modification process	0.00133023	4108	197	ABCA2,ABR,ACVRL1,ADRM1,AIP,AMER1,ANAPC11,ANAPC7,ANKRD54,ARHGEF5,ATG4B,ATP13A2,ATXN7L3,B4GALT2,B4GALT3,B4GALT7,BCKDK,BRD2,CALM3,CAMK1,CAMK2N2,CARM1,CCND3,CD81,CDC34,CDC37,CDK10,CERCAM,CHP1,CIB1,CLIP3,CNPPD1,COPRS,COPS9,CORO1C,CREBL2,CRELD2,CSNK1D,CST3,DBNL,DDRGK1,DESI1,DLG4,DNAJB2,DVL1,ERBB2,FAM98A,FBXL15,FBXW4,FKBP10,FKBP1B,FKBP1C,FLNA,FLOT1,FZR1,GJC2,GNAI2,GPER1,GRK2,GRK6,GSTP1,H2BC6,HAX1,HDAC10…		GO:MF	catalytic activity, acting on DNA	2.29e-06	299	40	XRCC5,DHX36,RAD17,SETX,DICER1,TOP1,FBH1,HELZ,TATDN1,ERCC3,RFC1,DHX9,DHX29,DDX52,MTREX,YTHDC2,CHD8,SMARCA1,BPTF,CHD2,ERCC6L2,DDX24,SMC6,SUPV3L1,ATRX,SHPRH,BTAF1,POLD3,HELQ,REV1,DDX1,WRN,ALKBH1,SMARCA5,RECQL,MYO18A,XRCC1,CHD1,DDX59,CDK7
GO:BP	cellular protein-containing complex assembly	0.0106313	1150	66	ADRM1,AP2M1,ARF6,ARPC1B,ATPAF2,BOP1,BRD2,CD2BP2,CDC42EP1,CELF4,CLIP3,CLTB,COG4,CORO1B,CPSF7,CSNK1D,DBNL,DMAC1,DNM2,EIF3B,EIF3D,FCHSD1,GEMIN4,GSN,H1-0,H1-10,H2BC6,HAX1,HSF1,LSM2,MSRB2,MTPN,MYADM,MYO1C,NDUFA10,NDUFAF3,NDUFB10,NDUFB11,NDUFB2,NDUFS8,PIH1D1,PSMB5,PSMB6,PSMD3,PSMD4,PSME2,RAB5IF,RNF135,RPS3,SAMM50,SNRPD1,SNU13,SRC,STRAP,STUB1,TAF1C,TAPBP,TAZ,TBCC,TBCD,TMEM9,TRPV4,TSPYL1,TTN,TUBG1,VAMP3		GO:MF	catalytic activity, acting on RNA	0.0003318	394	42	RARS2,CNOT7,DHX36,TUT7,DICER1,XRN1,SARS1,DHX9,DHX29,DDX52,MTREX,TGS1,YTHDC2,TRMT13,PARN,NARS1,LACTB2,DDX24,LARS1,SUPV3L1,NT5C3A,UBXN8,RNMT,TUT4,METTL2A,TRNT1,DDX1,METTL14,NSUN2,ALKBH1,TFB2M,AGO2,QTRT2,TYW3,TARS2,IARS2,TENT2,EPRS1,METTL2B,ISG20L2,RARS1,DDX59
GO:BP	cellular respiration	0.0470392	240	19	ATP5F1B,ATP5MC1,ATP5ME,COX4I1,COX7C,ETFB,MTFR1L,NDUFA10,NDUFB10,NDUFB11,NDUFB2,NDUFS8,PARK7,SLC25A23,TAZ,TRPV4,UQCR10,UQCRC1,VCP		GO:MF	cell adhesion molecule binding	0.00174782	544	50	SH3GLB1,ARGLU1,RPL14,ZC3H15,KIF5B,DLG1,SEPTIN7,EIF5,MYO1B,EIF3E,CAST,ERC1,SLK,RAB10,BZW2,KIRREL1,USO1,DHX29,CKAP5,PTPRM,PKN2,FBN1,TLN1,PAK2,SNX2,USP8,UTRN,CAPZB,RANBP1,ITGB1,CD2AP,SERBP1,CTNNAL1,TJP1,PDXDC1,DST,GIGYF2,SWAP70,EIF2A,NCK1,CDH11,RPL6,FERMT2,BZW1,LIMA1,CLINT1,CLIC1,PTPN11,RARS1,RPL23A
GO:BP	cellular response to misfolded protein	0.0487421	24	5	AUP1,STUB1,TOR1A,UFD1,VCP		GO:BP	cell cycle	2.99e-07	1867	152	SH3GLB1,PDS5A,CSNK2A2,CNOT7,PSMD7,MACROH2A1,PBRM1,SFPQ,EIF4G1,SENP5,SUZ12,IK,BRD7,DLG1,SEPTIN7,CUL5,SON,PIK3C3,XIAP,IPO5,CUL3,MECP2,ALMS1,RAD17,CDK12,UVRAG,RNASEH2B,KIF13A,TERF2IP,APPL1,ZNF318,PPP3CA,BOD1L1,TARDBP,MAPK14,USP47,CCNY,ERCC3,NUBP1,SYF2,ACTR3,RFC1,TOPBP1,SMC5,STAG1,RANBP2,CEP63,USP33,TRIM37,INTS13,PIAS1,TLK2,PDS5B,CKAP5,APAF1,APPL2,YTHDC2,TP53BP1,BBS4,ZMYND11,LRP6,AKAP9,PKN2,NEDD1,ROC…
GO:BP	ceramide biosynthetic process	0.01157	70	10	ASAH1,B4GALT3,DEGS1,ELOVL1,SMPD1,SPHK1,SPHK2,ST3GAL2,ST3GAL3,ST6GALNAC4		GO:BP	cell cycle G2/M phase transition	0.000360758	273	32	PSMD7,MACROH2A1,MECP2,ALMS1,RAD17,RNASEH2B,USP47,CCNY,SYF2,TOPBP1,CEP63,CKAP5,AKAP9,NEDD1,PSMD12,PCNT,SIN3A,FBXW11,PAXIP1,CEP135,TAF2,PCM1,TAOK1,CEP78,CNTRL,PSMD14,CENPJ,ZNF830,MNAT1,NINL,CDK7,DCTN1
GO:BP	ceramide metabolic process	0.00693417	104	13	ABCA2,ASAH1,B4GALT3,DEGS1,ELOVL1,GM2A,PLA2G15,SMPD1,SPHK1,SPHK2,ST3GAL2,ST3GAL3,ST6GALNAC4		GO:BP	cell cycle phase transition	0.000161211	681	63	CNOT7,PSMD7,MACROH2A1,EIF4G1,IK,BRD7,DLG1,CUL5,CUL3,MECP2,ALMS1,RAD17,RNASEH2B,APPL1,PPP3CA,MAPK14,USP47,CCNY,ERCC3,SYF2,TOPBP1,SMC5,CEP63,PIAS1,CKAP5,APPL2,TP53BP1,AKAP9,NEDD1,ECD,PSMD12,PCNT,SIN3A,FBXW11,PAXIP1,ITGB1,CEP135,CUL2,USP37,TAF2,PCM1,EP300,TAOK1,NSUN2,CEP78,CNTRL,PSMD14,CENPJ,ZNF830,TPR,E2F3,MNAT1,GIGYF2,XPC,DBF4,SPDL1,NINL,PTPN11,EPS8,TAF1,BUB1B,CDK7,DCTN1
GO:MF	clathrin adaptor activity	0.0203171	16	5	AP1M1,AP2A1,AP2A2,AP2M1,LDLRAP1		GO:BP	cell cycle process	9.44e-07	1388	119	SH3GLB1,PDS5A,CSNK2A2,CNOT7,PSMD7,MACROH2A1,SFPQ,EIF4G1,SUZ12,IK,BRD7,DLG1,SEPTIN7,CUL5,SON,PIK3C3,CUL3,MECP2,ALMS1,RAD17,UVRAG,RNASEH2B,KIF13A,TERF2IP,APPL1,PPP3CA,MAPK14,USP47,CCNY,ERCC3,NUBP1,SYF2,ACTR3,RFC1,TOPBP1,SMC5,STAG1,RANBP2,CEP63,USP33,TRIM37,INTS13,PIAS1,PDS5B,CKAP5,APAF1,APPL2,YTHDC2,TP53BP1,BBS4,AKAP9,PKN2,NEDD1,ROCK1,STAG2,USP8,CEP295,CDK13,USP16,ECD,PSMD12,PCNT,SIN3A,ATRX,RANBP1,…
GO:BP	cristae formation	0.012019	35	7	ATP5F1B,ATP5MC1,ATP5ME,LETM1,SAMM50,SPG7,TAZ		GO:BP	cell division	0.00362505	630	54	SH3GLB1,PDS5A,SENP5,SEPTIN7,SON,PIK3C3,CUL3,UVRAG,KIF13A,TOP1,BOD1L1,CCNY,RAB10,ACTR3,SMC5,STAG1,CEP63,INTS13,PDS5B,CKAP5,BBS4,PKN2,NEDD1,ROCK1,STAG2,USP8,CDK13,USP16,USP37,DOCK7,SEPTIN10,CD2AP,PDCD6IP,AHCTF1,CCNT1,NSUN2,SETD2,SDE2,CNTRL,EML4,KMT5A,CENPJ,ZNF830,FZD7,TPR,MITD1,SMC3,SPDL1,NEK3,BUB1B,YBX1,CDK7,DCTN1,GNL3
KEGG	Endocrine and other factor-regulated calcium reabsorption	0.00780537	53	9	AP2A1,AP2A2,AP2M1,ATP1A1,ATP2B2,CLTB,DNM2,PLCB3,PRKACA		GO:BP	cell projection assembly	0.00122156	630	56	RO60,SEPTIN7,ALMS1,AHI1,ACTR3,TNPO1,IFT57,CEP63,IQCG,BAG4,CKAP5,ANO6,IFT88,BBS4,AKAP9,NEDD1,WDR11,ARL13B,CPLANE1,BBOF1,PCNT,CCDC66,CAPZB,YAP1,KIF3A,ITGB1,CEP135,EXOC5,RPGRIP1L,FMR1,DYNC2I1,IFT74,CD2AP,FER,PCM1,TRIP11,WHAMM,CEP78,ARPC2,CNTRL,CEP350,CENPJ,IFT81,RFX3,TRAF3IP1,NCK1,ARMC9,RAPGEF2,GALNT11,NINL,EPS8,FXR1,FBF1,DCTN1,PFN2,TMEM216
KEGG	Endocytosis	0.00922136	252	22	AP2A1,AP2A2,AP2M1,ARF6,ARPC1B,CHMP1A,CLTB,DNM2,EHD2,EPN1,GRK2,GRK6,HRAS,LDLRAP1,PLD2,PML,RAB11B,SH3GL1,SRC,VPS28,VPS4A,WIPF2		GO:BP	cell projection organization	0.0224489	1636	111	VPS35,CAPRIN1,HDAC2,ARFGEF1,DHX36,RO60,KIF5B,UBA6,SEPTIN7,UBE3A,TRIO,CUL3,MECP2,ALMS1,AHI1,SETX,PLAA,DICER1,PPP3CA,RAB10,NUBP1,ACTR3,TNPO1,IFT57,CEP63,USP33,ARPC5,IQCG,BAG4,CKAP5,ANO6,PTPRM,IFT88,BBS4,AKAP9,PKN2,PAK2,SNX2,NEDD1,WDR11,ROCK1,ARL13B,CPLANE1,BBOF1,FRS2,UHMK1,PCNT,CCDC66,SIN3A,CAPZB,RAB8B,CRPPA,RANBP1,YAP1,SNX3,KIF3A,ITGB1,CEP135,EXOC5,RPGRIP1L,DOCK7,FBXW8,FMR1,DYNC2I1,IFT74,CD2AP,FER…
GO:BP	endosomal transport	0.0280076	244	20	ARF6,ARFRP1,CHMP1A,CORO1C,EHD2,GGA1,GRIPAP1,PHETA1,PTPN23,RAB11B,RILP,SGSM2,SLC66A2,SNX17,UBXN6,VAMP3,VCP,VPS28,VPS4A,YKT6		GO:BP	cellular amide metabolic process	0.00083948	1284	99	CAPRIN1,RARS2,CNOT7,DAP3,EIF4G1,DHX36,RPL14,ZC3H15,BCLAF1,TUT7,EIF5,CSDE1,EIF3E,NCL,TARDBP,TRUB2,LARP4,XRN1,SECISBP2,ARL6IP5,MRPL9,SARS1,DNAJC1,RWDD1,DHX9,DHX29,RC3H1,DNAJC24,RPL21,TTC37,PARN,NARS1,MRPL19,ROCK1,USP16,LARS1,UHMK1,PABPC4,GSPT2,TNRC6B,TUT4,MRPL1,RSL24D1,UPF3A,LSM14B,SGMS1,FMR1,SECISBP2L,EFL1,MIPEP,SYNCRIP,AOPEP,VIM,CASP3,ABCE1,OTUD6B,DDX1,METTL14,SUCLG2,EIF4G3,ALKBH1,PUS7,PUM3,AGO2,…
GO:BP	energy derivation by oxidation of organic compounds	0.0257416	334	25	ACADVL,ATP5F1B,ATP5MC1,ATP5ME,COX4I1,COX7C,EPM2AIP1,ETFB,GYG2,MTFR1L,NDUFA10,NDUFB10,NDUFB11,NDUFB2,NDUFS8,PARK7,PHLDA2,PPP1CC,SLC25A23,SLC37A4,TAZ,TRPV4,UQCR10,UQCRC1,VCP		GO:BP	cellular aromatic compound metabolic process	3.57e-29	5973	478	TRIM44,XRCC5,PDS5A,RARS2,RBM22,CNOT7,PSMD7,HDAC2,PPP4R2,MACROH2A1,SF3B1,PAPOLA,SRPK1,SFPQ,EIF4G1,DHX36,RPL14,G3BP2,ZCCHC17,RO60,NOL10,NCBP3,SNW1,SRSF11,CREBBP,BCLAF1,TRIP12,PHF14,TAX1BP1,ZNF131,IK,RPF1,BRD7,SMG1,DLG1,WWP1,TEAD1,UBR5,UFL1,TUT7,RIPK1,UBE3A,SON,TTF1,CAMTA1,PHF20L1,MBNL1,SUPT16H,MED29,TAF1D,SBNO1,INO80D,CSDE1,SMARCC1,CUL3,YY1,MECP2,ZNF292,WAC,TCERG1,RBM5,RAD17,SF3A3,VIRMA,EIF3E,CDK12…
GO:MF	enzyme binding	1.81e-07	2048	130	ACD,ACVRL1,ADRM1,ANAPC7,AP1B1,AP2A1,AP2A2,ARF6,ARHGDIA,ATOX1,ATP1A1,ATP5IF1,ATP6V0A1,AUP1,BAD,BCL2L1,BCL2L14,C20orf27,CACNB3,CALM3,CAMK2N2,CARHSP1,CCND3,CDC37,CHP1,CIB1,CNPPD1,CORO1C,CST3,DCTN2,DDRGK1,DLG4,DNAJB2,DNM2,DVL1,ECM1,EEF1A2,EHHADH,ELOF1,ERBB2,FLNA,FLOT1,FLOT2,FURIN,GCC1,GDI1,GGA1,GSN,GSTP1,HDAC10,HDHD2,HM13,HMGA1,HSF1,ILK,IPO13,LRPAP1,LSM2,LZTR1,MAD2L2,MAP1LC3A,MAPK3,MICAL1,MTMR9,MUL1,…		GO:BP	cellular biosynthetic process	7.52e-11	6210	423	TRIM44,XRCC5,PDS5A,CAPRIN1,RARS2,CSNK2A2,WIPI2,CNOT7,PSMD7,HDAC2,DAP3,ARFGEF1,MACROH2A1,PAPOLA,SFPQ,EIF4G1,DHX36,RPL14,G3BP2,RO60,SNW1,ZC3H15,CREBBP,BCLAF1,PHF14,GALNT1,TAX1BP1,ZNF131,OSBPL3,BRD7,SMG1,DLG1,WWP1,TEAD1,UFL1,TUT7,RIPK1,UBE3A,TTF1,CAMTA1,PHF20L1,EIF5,SUPT16H,MED29,PIK3C3,PPP4R3B,TAF1D,SBNO1,CSDE1,SMARCC1,CUL3,YY1,MECP2,ZNF292,WAC,TCERG1,RAD17,EIF3E,CDK12,AHI1,SETX,SYNJ2,DICER1,TERF2I…
GO:BP	ER-associated misfolded protein catabolic process	0.036128	13	4	AUP1,TOR1A,UFD1,VCP		GO:BP	cellular catabolic process	7.34e-06	2381	177	VPS35,ARIH2,YME1L1,SH3GLB1,CSNK2A2,WIPI2,CNOT7,PSMD7,RNF216,RNF115,EIF4G1,DHX36,RPL14,ZCCHC17,KLHL20,MARCHF7,BCLAF1,UBA6,TRIP12,SMG1,TTC3,WWP1,CUL5,UFL1,TUT7,RIPK1,UBE3A,UBE2K,PIK3C3,CSDE1,SMARCC1,VPS13D,CUL3,WAC,STAM,EIF3E,UVRAG,RNASEH2B,PLAA,DICER1,STAM2,AIFM1,TBL1X,FBXO11,USP24,TARDBP,FBH1,XRN1,MAPK14,ATF6,USP47,SECISBP2,VPS13C,NBAS,MFN1,PRDX5,BFAR,TNPO1,UBXN4,UBE4B,UGGT2,USP14,ZCCHC8,ERCC8,US…
GO:BP	ERAD pathway	0.00792241	106	13	AUP1,DNAJB2,HM13,RHBDD1,RHBDD2,STUB1,TMEM259,TMUB1,TOR1A,UBXN6,UFD1,VCP,WFS1		GO:BP	cellular component assembly	7.84e-10	3104	240	VPS35,ST13,XRCC5,YME1L1,SH3GLB1,WIPI2,CNOT7,PSMD7,ARFGEF1,MACROH2A1,SF3B1,SRPK1,EIF4G1,G3BP2,RO60,CREBBP,DLG1,SEPTIN7,TEAD1,FAM171A1,RIPK1,UBE2K,EIF5,PIK3C3,MYO1B,CSDE1,NDUFS1,CUL3,MECP2,ALMS1,RBM5,SF3A3,SEC23IP,STAM,EIF3E,UVRAG,AHI1,SETX,DICER1,STAM2,AIFM1,ZNHIT6,NUP153,RICTOR,SLK,BAZ2A,TRPM7,ERCC3,NUBP1,ACTR3,TNPO1,GNL3L,YTHDC1,PDPK1,NAPG,TM9SF4,IFT57,STAG1,CEP63,ARPC5,TRIM37,SMCHD1,USO1,NAP1L1…
GO:BP	establishment of localization	2.28e-11	5364	287	ABCA2,ABCF3,ACD,ACTR1A,ACTR1B,AIP,ALKBH7,ANKRD54,ANPEP,AP1B1,AP1M1,AP1S1,AP2A1,AP2A2,AP2M1,APEH,ARF6,ARFRP1,ARHGEF5,ARPC1B,ARSA,ASAH1,ATG4B,ATG4D,ATOX1,ATP13A2,ATP1A1,ATP2B2,ATP5F1B,ATP5IF1,ATP5MC1,ATP5ME,ATP6AP2,ATP6V0A1,ATP6V0E1,ATP6V0E2,AUP1,BAD,BCL2L1,BSG,CACNB3,CALM3,CAMK1,CANT1,CCT7,CD68,CD81,CDC37,CHID1,CHMP1A,CHP1,CIB1,CLIP3,CLSTN1,CLTB,COG4,COPG1,CORO1C,COX4I1,COX7C,CPLANE2,CPT1A,CREB3,C…		GO:BP	cellular component biogenesis	1.52e-11	3377	264	VPS35,ST13,XRCC5,YME1L1,SH3GLB1,WIPI2,CNOT7,PSMD7,ARFGEF1,MACROH2A1,SF3B1,SRPK1,EIF4G1,RPL14,G3BP2,RO60,NOL10,CREBBP,RPF1,DLG1,SEPTIN7,TEAD1,FAM171A1,RIPK1,UBE2K,EIF5,PIK3C3,MYO1B,CSDE1,NDUFS1,CUL3,MECP2,ALMS1,RBM5,SF3A3,SEC23IP,STAM,EIF3E,UVRAG,AHI1,SETX,DICER1,STAM2,AIFM1,ZNHIT6,NUP153,RICTOR,SLK,BAZ2A,TRPM7,ERCC3,NUBP1,ACTR3,TNPO1,GNL3L,YTHDC1,WBP11,PDPK1,NAPG,TM9SF4,IFT57,STAG1,CEP63,ARPC5,HE…
GO:BP	establishment of localization in cell	1.1e-14	2778	188	ABCA2,ACD,ACTR1A,ACTR1B,AIP,ANKRD54,ANPEP,AP1B1,AP1M1,AP1S1,AP2A1,AP2A2,AP2M1,APEH,ARF6,ARFRP1,ARSA,ASAH1,ATP13A2,ATP1A1,ATP5F1B,ATP5IF1,ATP5MC1,ATP5ME,ATP6AP2,ATP6V0A1,AUP1,BAD,CACNB3,CALM3,CAMK1,CANT1,CD68,CD81,CDC37,CHID1,CHMP1A,CHP1,CIB1,CLIP3,CLTB,COG4,COPG1,CORO1C,CPT1A,CSNK1D,CST3,CTSZ,CYB5R1,DBNL,DCTN2,DEGS1,DESI1,DNAJC5,DNM2,DVL1,DYNLL2,ECM1,EHD2,ERBB2,ERGIC3,FKBP1B,FLNA,FLOT2,GDI1,GEMIN…		GO:BP	cellular component disassembly	0.0194854	577	47	CSNK2A2,WIPI2,DAP3,KIF5B,UFL1,SUPT16H,SMARCC1,VPS13D,UVRAG,SETX,DICER1,AIFM1,VPS13C,MRPL9,CKAP5,DDR2,LRP6,ATG14,MRPL19,ATG2B,CAPZB,GSPT2,DSTN,MRPL1,SCAF8,SET,CASP3,ABCE1,RB1CC1,TAOK1,SEMA5A,EPG5,MTIF2,HIF1A,LAMC1,MRPS36,SWAP70,MRPS31,NCK1,ACIN1,LIMA1,EPS8,MRPL33,MRPL16,HMGB2,DCTN1,MRPL39
GO:BP	establishment of protein localization	1.64e-10	1866	130	ACD,AIP,AP1B1,AP1M1,AP1S1,AP2A1,AP2A2,AP2M1,ARF6,ARFRP1,ARHGEF5,ATG4B,ATG4D,ATP13A2,ATP5IF1,ATP6V0A1,ATP6V0E1,ATP6V0E2,AUP1,BAD,BSG,CACNB3,CALM3,CAMK1,CCT7,CD68,CD81,CDC37,CHMP1A,CHP1,CIB1,CLIP3,CLSTN1,CLTB,COG4,COPG1,CORO1C,CPLANE2,CPT1A,DESI1,DLG4,DNM2,EMC10,ERBB2,EXOC7,FKBP1B,FLNA,GDI1,GET3,GGA1,GIPC1,GPER1,GRIPAP1,HAX1,HM13,HRAS,IPO13,JAGN1,KDELR1,MBTPS1,MYO1C,NLGN2,NMT1,NR1H2,NUCB1,NUP188,NX…		GO:BP	cellular component organization	2.69e-20	6661	487	VPS35,ARIH2,ST13,XRCC5,YME1L1,SH3GLB1,PDS5A,CAPRIN1,CSNK2A2,WIPI2,CNOT7,PSMD7,HDAC2,DAP3,ARFGEF1,MACROH2A1,SF3B1,SRPK1,PBRM1,SFPQ,EIF4G1,DHX36,G3BP2,RO60,RABEP1,SNW1,KLHL20,KIF5B,MIA3,SUZ12,CREBBP,UBA6,TRIP12,PHF14,IK,BRD7,SMG1,DLG1,SEPTIN7,TEAD1,FAM171A1,UBR5,UFL1,RIPK1,UBE3A,UBE2K,SON,MCM3AP,PHF20L1,TRIO,EIF5,SUPT16H,PIK3C3,MEAF6,MYO1B,CSDE1,SMARCC1,NDUFS1,VPS13D,CUL3,YY1,MECP2,ALMS1,WAC,RBM5,S…
GO:BP	establishment of protein localization to membrane	0.000616162	385	33	ARFRP1,BAD,CACNB3,CALM3,CHP1,CIB1,CLSTN1,EMC10,ERBB2,GDI1,GET3,GGA1,GRIPAP1,HRAS,MYO1C,NMT1,RAB11B,RABGEF1,RPL18,RPL35,RPL36,RPL39,RPL7,RPL8,RPS3,RPS9,SAMM50,SRP68,SSR2,TIMM13,TIMM22,VAMP3,YIF1B		GO:BP	cellular component organization or biogenesis	1.09e-22	6880	507	VPS35,ARIH2,ST13,XRCC5,YME1L1,SH3GLB1,PDS5A,CAPRIN1,CSNK2A2,WIPI2,CNOT7,PSMD7,HDAC2,DAP3,ARFGEF1,MACROH2A1,SF3B1,SRPK1,PBRM1,SFPQ,EIF4G1,DHX36,RPL14,G3BP2,RO60,NOL10,RABEP1,SNW1,KLHL20,KIF5B,MIA3,SUZ12,CREBBP,UBA6,TRIP12,PHF14,IK,RPF1,BRD7,SMG1,DLG1,SEPTIN7,TEAD1,FAM171A1,UBR5,UFL1,RIPK1,UBE3A,UBE2K,SON,MCM3AP,PHF20L1,TRIO,EIF5,SUPT16H,PIK3C3,MEAF6,MYO1B,CSDE1,SMARCC1,NDUFS1,VPS13D,CUL3,YY1,MECP2…
GO:BP	establishment of protein localization to organelle	0.000487355	523	41	ACD,AIP,ATP5IF1,BAD,CALM3,CCT7,CD68,CHP1,FLNA,GET3,HAX1,IPO13,MBTPS1,NMT1,NUP188,NXT2,PEX10,PIH1D1,PML,RPL18,RPL35,RPL36,RPL39,RPL7,RPL8,RPS3,RPS9,SAMM50,SEC13,SPCS3,SRP68,TIMM13,TIMM22,TOMM20,TRIM28,TSPAN17,TSPO,UBE2L3,VPS28,VPS4A,ZPR1		GO:BP	cellular localization	5.17e-09	3519	261	COPA,VPS35,ARIH2,XRCC5,SH3GLB1,RBM22,CSNK2A2,WIPI2,PSMD7,MACROH2A1,SFPQ,DHX36,RPL14,RABEP1,KLHL20,KIF5B,SRSF11,MIA3,IK,SMG1,DLG1,SEPTIN7,KIF1B,UBR5,ANKRD13C,MCM3AP,COPB2,PIK3C3,MYO1B,MON2,IPO5,VPS13D,SNX13,CUL3,ALMS1,SEC23IP,STAM,UVRAG,AHI1,SYNJ2,PLAA,KIF13A,TMX3,TERF2IP,APPL1,RAB2A,STAM2,AIFM1,MYO5A,PPP3CA,NUP153,TARDBP,MAPK14,VPS13C,TNPO3,ARL6IP5,SEC62,ERC1,ENY2,RAB22A,MFN1,ARHGAP21,RAB10,NUBP1…
GO:BP	exocytosis	0.00131052	906	59	ACTR1B,ANPEP,AP1M1,AP2A2,APEH,ARSA,ASAH1,ATP13A2,ATP6AP2,ATP6V0A1,CALM3,CANT1,CD68,CHID1,CPLANE2,CST3,CTSZ,CYB5R1,DBNL,DEGS1,DNAJC5,DVL1,ECM1,EXOC7,FLNA,GIPC1,GM2A,GNAI2,GNS,GSN,GSTP1,JAGN1,MAGED2,MICAL1,NBEAL2,PDXK,PRCP,PSMD3,PTGES2,RAB11B,RAB15,S100A11,SPHK2,STING1,SYNGR2,TAGLN2,TIMP2,TMEM167B,TMEM179B,TOLLIP,TTN,TUBB4B,VAMP3,VAT1,VCP,VEGFB,VPS4A,YKT6,YPEL5		GO:BP	cellular macromolecule biosynthetic process	2.82e-18	5081	391	TRIM44,XRCC5,PDS5A,CAPRIN1,RARS2,WIPI2,CNOT7,PSMD7,HDAC2,DAP3,ARFGEF1,MACROH2A1,PAPOLA,SFPQ,EIF4G1,DHX36,RPL14,G3BP2,RO60,SNW1,ZC3H15,CREBBP,BCLAF1,PHF14,GALNT1,TAX1BP1,ZNF131,BRD7,DLG1,WWP1,TEAD1,UFL1,TUT7,RIPK1,UBE3A,TTF1,CAMTA1,PHF20L1,EIF5,SUPT16H,MED29,PIK3C3,TAF1D,SBNO1,CSDE1,SMARCC1,CUL3,YY1,MECP2,ZNF292,WAC,TCERG1,RAD17,EIF3E,CDK12,AHI1,SETX,DICER1,TERF2IP,TOP1,ZNF318,TBL1X,NCL,EXTL2,PPP3…
GO:BP	export from cell	0.00471748	1413	80	ACTR1B,ANPEP,AP1M1,AP2A2,APEH,ARF6,ARSA,ASAH1,ATP13A2,ATP1A1,ATP6AP2,ATP6V0A1,BAD,BSG,CALM3,CANT1,CD68,CHID1,COPG1,CPLANE2,CPT1A,CST3,CTSZ,CYB5R1,DBNL,DEGS1,DNAJC5,DVL1,ECM1,EXOC7,FKBP1B,FLNA,FURIN,GIPC1,GM2A,GNAI2,GNS,GPER1,GRK2,GSN,GSTP1,JAGN1,MAGED2,MICAL1,NBEAL2,NIBAN2,NISCH,NLGN2,NR1H2,PARK7,PDXK,PDZD11,PNKD,PORCN,PRCP,PSMD3,PTGES2,PTPN23,RAB11B,RAB15,S100A11,SPHK2,STING1,SYNGR2,TAGLN2,TIMP2…		GO:BP	cellular macromolecule catabolic process	4.17e-15	1244	136	VPS35,ARIH2,YME1L1,CSNK2A2,CNOT7,PSMD7,RNF216,RNF115,EIF4G1,DHX36,RPL14,ZCCHC17,KLHL20,MARCHF7,BCLAF1,UBA6,TRIP12,SMG1,TTC3,WWP1,CUL5,UFL1,TUT7,RIPK1,UBE3A,UBE2K,CSDE1,SMARCC1,CUL3,WAC,STAM,EIF3E,RNASEH2B,PLAA,DICER1,AIFM1,TBL1X,FBXO11,USP24,TARDBP,FBH1,XRN1,MAPK14,USP47,SECISBP2,NBAS,BFAR,TNPO1,UBXN4,UBE4B,UGGT2,USP14,ZCCHC8,ERCC8,USP33,HNRNPC,PIAS1,TLK2,DHX9,RC3H1,MTREX,SELENOS,CRBN,RPL21,TTC37…
GO:BP	generation of precursor metabolites and energy	0.0220426	545	36	ACADVL,AKR1A1,ALDH1B1,ATP5F1B,ATP5IF1,ATP5MC1,ATP5ME,COX4I1,COX7C,DEGS1,EPM2AIP1,ETFB,GALK1,GYG2,MTFR1L,NDOR1,NDUFA10,NDUFB10,NDUFB11,NDUFB2,NDUFS8,NUP188,PARK7,PHLDA2,PPP1CC,PRKAG1,SEC13,SLC25A23,SLC37A4,SPHK2,TAZ,TPI1,TRPV4,UQCR10,UQCRC1,VCP		GO:BP	cellular macromolecule localization	1.24e-09	1856	161	COPA,VPS35,ARIH2,XRCC5,SH3GLB1,RBM22,CSNK2A2,WIPI2,MACROH2A1,DHX36,RPL14,RABEP1,KIF5B,MIA3,IK,DLG1,SEPTIN7,KIF1B,UBR5,ANKRD13C,COPB2,PIK3C3,IPO5,VPS13D,SNX13,SEC23IP,STAM,AHI1,KIF13A,TERF2IP,APPL1,STAM2,AIFM1,MYO5A,PPP3CA,NUP153,TARDBP,MAPK14,VPS13C,TNPO3,ARL6IP5,SEC62,RAB22A,RAB10,NUBP1,TNPO1,GNL3L,PDPK1,AP3B1,NAPG,EMC2,TM9SF4,SMC5,RANBP2,USO1,INTS13,MPP5,AKAP11,BAG4,DHX9,APPL2,SEC63,HERC2,PPFIA…
KEGG	Glycosaminoglycan biosynthesis - keratan sulfate	0.0363363	14	4	B4GALT2,B4GALT3,ST3GAL2,ST3GAL3		GO:BP	cellular macromolecule metabolic process	1.34e-27	8430	604	VPS35,TRIM44,ARIH2,XRCC5,YME1L1,SH3GLB1,PDS5A,CAPRIN1,RARS2,CSNK2A2,WIPI2,CNOT7,PSMD7,HDAC2,PPP4R2,DAP3,ARFGEF1,RNF216,MACROH2A1,PAPOLA,SRPK1,NKTR,SFPQ,RNF115,EIF4G1,DHX36,SENP5,RPL14,G3BP2,ZCCHC17,RO60,PPP2R5E,FKBP15,SNW1,ZC3H15,KLHL20,MIA3,SUZ12,MARCHF7,CREBBP,BCLAF1,UBA6,TRIP12,PHF14,GALNT1,TAX1BP1,ZNF131,BRD7,SMG1,TTC3,DLG1,WWP1,TEAD1,CUL5,MINDY3,UBR5,UFL1,TUT7,RIPK1,UBE3A,UBE2K,MCM3AP,TTF1,C…
GO:BP	glycosphingolipid metabolic process	0.00952068	68	10	ABCA2,ARSA,ASAH1,B4GALT3,GM2A,SMPD1,ST3GAL2,ST3GAL3,ST6GALNAC4,SUMF2		GO:BP	cellular metabolic process	7.93e-25	10941	717	VPS35,TRIM44,ARIH2,XRCC5,YME1L1,SH3GLB1,PDS5A,CAPRIN1,RARS2,RBM22,CSNK2A2,WIPI2,CNOT7,PSMD7,HDAC2,PPP4R2,DAP3,ARFGEF1,RNF216,MACROH2A1,SF3B1,PAPOLA,SRPK1,NKTR,SFPQ,RNF115,EIF4G1,DHX36,SENP5,RPL14,G3BP2,ZCCHC17,RO60,NOL10,PPP2R5E,NCBP3,FKBP15,SNW1,ZC3H15,KLHL20,SRSF11,MIA3,SUZ12,MARCHF7,CREBBP,BCLAF1,UBA6,TRIP12,PHF14,GALNT1,TAX1BP1,ZNF131,OSBPL3,IK,RPF1,BRD7,SMG1,TTC3,DLG1,WWP1,TEAD1,CUL5,MINDY3,…
GO:BP	Golgi vesicle transport	0.0487421	415	28	ACTR1A,AP1B1,AP1M1,AP1S1,AP2A1,ARFRP1,COG4,COPG1,CSNK1D,CTSZ,DCTN2,DNM2,DYNLL2,ERGIC3,GGA1,KDELR1,OSBPL5,RAB1B,SEC13,SGSM2,TAPBP,TMED3,TMEM115,TRAPPC3,VAMP3,VCP,YIF1B,YKT6		GO:BP	cellular nitrogen compound biosynthetic process	1.9e-12	5054	366	TRIM44,XRCC5,CAPRIN1,RARS2,CNOT7,PSMD7,HDAC2,DAP3,MACROH2A1,PAPOLA,SFPQ,EIF4G1,DHX36,RPL14,G3BP2,RO60,SNW1,ZC3H15,CREBBP,BCLAF1,PHF14,TAX1BP1,ZNF131,BRD7,DLG1,WWP1,TEAD1,UFL1,TUT7,RIPK1,UBE3A,TTF1,CAMTA1,PHF20L1,EIF5,SUPT16H,MED29,TAF1D,SBNO1,CSDE1,SMARCC1,CUL3,YY1,MECP2,ZNF292,WAC,TCERG1,EIF3E,CDK12,AHI1,SETX,DICER1,TERF2IP,ZNF318,TBL1X,NCL,PPP3CA,GMEB1,TARDBP,TRUB2,LARP4,MAP3K2,BRWD1,XRN1,MAPK1…
GO:BP	granulocyte activation	0.024681	509	34	ACTR1B,ANPEP,AP1M1,AP2A2,APEH,ARSA,ASAH1,ATP6AP2,ATP6V0A1,CANT1,CD68,CST3,CTSZ,DBNL,DEGS1,DNAJC5,GM2A,GNS,GSN,GSTP1,NBEAL2,PDXK,PRCP,PSMD3,PTGES2,S100A11,STING1,TIMP2,TMEM179B,TOLLIP,TUBB4B,VAT1,VCP,YPEL5		GO:BP	cellular nitrogen compound catabolic process	1.02e-06	623	66	CNOT7,PSMD7,EIF4G1,DHX36,RPL14,ZCCHC17,BCLAF1,SMG1,TUT7,CSDE1,EIF3E,RNASEH2B,DICER1,AIFM1,TARDBP,FBH1,XRN1,MAPK14,SECISBP2,NBAS,TNPO1,ZCCHC8,HNRNPC,DHX9,RC3H1,MTREX,RPL21,TTC37,PARN,CDADC1,ROCK1,PSMD12,PABPC4,SUPV3L1,NT5C3A,GSPT2,TNRC6B,TUT4,UPF3A,FMR1,SERBP1,SET,SYNCRIP,VIM,CASP3,METTL14,NSUN2,AGO2,SMG7,PSMD14,HNRNPR,TET2,SSB,GIGYF2,PABPC1,TENT2,RPL6,DERA,ALDH1L2,ENTPD7,PRPF18,TOB1,HMGB2,YBX1,RP…
GO:MF	GTPase binding	0.00706004	295	26	ARHGDIA,CIB1,CORO1C,DVL1,FLNA,GCC1,GDI1,GGA1,IPO13,LSM2,LZTR1,MICAL1,MYO1C,RABGEF1,RANBP3,RANGAP1,RILP,SGSM2,SGSM3,SH3GL1,SPHK2,STRIP1,TBC1D13,TMEM127,XPO7,YIPF1		GO:BP	cellular nitrogen compound metabolic process	9.06e-30	6576	514	TRIM44,XRCC5,PDS5A,CAPRIN1,RARS2,RBM22,CNOT7,PSMD7,HDAC2,PPP4R2,DAP3,MACROH2A1,SF3B1,PAPOLA,SRPK1,SFPQ,EIF4G1,DHX36,RPL14,G3BP2,ZCCHC17,RO60,NOL10,NCBP3,SNW1,ZC3H15,SRSF11,CREBBP,BCLAF1,TRIP12,PHF14,TAX1BP1,ZNF131,IK,RPF1,BRD7,SMG1,DLG1,WWP1,TEAD1,UBR5,UFL1,TUT7,RIPK1,UBE3A,SON,TTF1,CAMTA1,PHF20L1,MBNL1,EIF5,SUPT16H,MED29,TAF1D,SBNO1,INO80D,CSDE1,SMARCC1,CUL3,YY1,MECP2,ZNF292,WAC,TCERG1,RBM5,RAD1…
GO:BP	hexose metabolic process	0.0428817	255	20	AKR1A1,BAD,BCKDK,CPT1A,EPM2AIP1,FUOM,GALK1,IGFBP4,INPPL1,LCMT1,MAEA,MAN2B2,NISCH,PHLDA2,PMM1,SLC25A11,SLC35B4,SRC,TPI1,WDTC1		GO:BP	cellular process	0.0178714	17186	906	COPA,VPS35,TRIM44,ARIH2,ST13,XRCC5,YME1L1,SH3GLB1,PDS5A,CAPRIN1,RARS2,RBM22,CSNK2A2,WIPI2,CNOT7,PSMD7,HDAC2,PPP4R2,DAP3,ARFGEF1,RNF216,MACROH2A1,SF3B1,PAPOLA,SRPK1,PBRM1,NKTR,SFPQ,RNF115,EIF4G1,DHX36,SENP5,RPL14,G3BP2,GNG12,ZCCHC17,RO60,NOL10,PPP2R5E,NCBP3,RABEP1,FKBP15,SNW1,ZC3H15,KLHL20,KIF5B,SRSF11,MIA3,SUZ12,MARCHF7,CREBBP,BCLAF1,UBA6,TRIP12,PHF14,GALNT1,TAX1BP1,ZNF131,OSBPL3,IK,RPF1,BRD7,SMG…
KEGG	Huntington disease	0.000208123	306	31	ACTR1A,ACTR1B,ADRM1,AP2A1,AP2A2,AP2M1,ATP5F1B,ATP5MC1,CLTB,COX4I1,COX7C,CREB3,DCTN2,DLG4,NDUFA10,NDUFB10,NDUFB11,NDUFB2,NDUFS8,PLCB3,POLR2C,POLR2E,POLR2F,PSMB5,PSMB6,PSMD3,PSMD4,TUBB4B,TUBB6,UQCR10,UQCRC1		GO:BP	cellular protein catabolic process	6.93e-07	822	81	VPS35,ARIH2,YME1L1,CSNK2A2,PSMD7,RNF216,RNF115,KLHL20,MARCHF7,UBA6,TRIP12,TTC3,WWP1,CUL5,UFL1,RIPK1,UBE3A,UBE2K,SMARCC1,CUL3,WAC,STAM,PLAA,TBL1X,FBXO11,USP24,USP47,BFAR,UBXN4,UBE4B,UGGT2,USP14,ERCC8,USP33,PIAS1,TLK2,RC3H1,SELENOS,CRBN,ATE1,TBL1XR1,USP8,USP16,PSMD12,MAPK9,HECTD1,FBXW11,UBXN8,CUL2,ARMC8,ANKIB1,USP37,FBXW8,FMR1,CD2AP,ARIH1,PDCD6IP,NUB1,TMF1,ITCH,ECPAS,DNAJB14,MIB1,PSMD14,FBXO38,NFE2…
GO:BP	inner mitochondrial membrane organization	0.0121229	58	9	ATP5F1B,ATP5MC1,ATP5ME,LETM1,SAMM50,SPG7,TAZ,TIMM13,TIMM22		GO:BP	cellular protein localization	2.33e-09	1842	159	COPA,VPS35,ARIH2,XRCC5,SH3GLB1,RBM22,CSNK2A2,WIPI2,MACROH2A1,RPL14,RABEP1,KIF5B,MIA3,IK,DLG1,SEPTIN7,KIF1B,UBR5,ANKRD13C,COPB2,PIK3C3,IPO5,VPS13D,SNX13,SEC23IP,STAM,AHI1,KIF13A,TERF2IP,APPL1,STAM2,AIFM1,MYO5A,PPP3CA,NUP153,TARDBP,MAPK14,VPS13C,TNPO3,ARL6IP5,SEC62,RAB22A,RAB10,NUBP1,TNPO1,GNL3L,PDPK1,AP3B1,NAPG,EMC2,TM9SF4,SMC5,RANBP2,USO1,INTS13,MPP5,AKAP11,BAG4,DHX9,APPL2,SEC63,HERC2,PPFIA1,TIMM…
GO:BP	intracellular protein transport	1.36e-10	995	85	ACD,AIP,AP1B1,AP1M1,AP1S1,AP2A1,AP2A2,AP2M1,ARF6,ARFRP1,ATP13A2,ATP5IF1,AUP1,BAD,CACNB3,CAMK1,CD81,CDC37,CHP1,CIB1,CLIP3,CLTB,COPG1,DESI1,ERBB2,FLNA,GDI1,GET3,GGA1,GIPC1,GRIPAP1,HAX1,HM13,HRAS,IPO13,MBTPS1,MYO1C,NMT1,NUCB1,NUP188,NXT2,OAZ2,PARK7,PEX10,PML,PRKACA,RAB1B,RAB32,RABGEF1,RANBP3,RANGAP1,RHBDD1,RPL18,RPL35,RPL36,RPL39,RPL7,RPL8,RPS3,RPS9,SAMM50,SEC13,SGSM2,SGSM3,SNX11,SNX17,SPCS3,SRP68,S…		GO:BP	cellular protein metabolic process	4.43e-20	5280	409	VPS35,TRIM44,ARIH2,XRCC5,YME1L1,CAPRIN1,RARS2,CSNK2A2,WIPI2,CNOT7,PSMD7,HDAC2,PPP4R2,DAP3,ARFGEF1,RNF216,MACROH2A1,SRPK1,NKTR,SFPQ,RNF115,EIF4G1,DHX36,SENP5,RPL14,PPP2R5E,FKBP15,SNW1,ZC3H15,KLHL20,MIA3,SUZ12,MARCHF7,CREBBP,BCLAF1,UBA6,TRIP12,PHF14,GALNT1,BRD7,SMG1,TTC3,DLG1,WWP1,CUL5,MINDY3,UBR5,UFL1,TUT7,RIPK1,UBE3A,UBE2K,MCM3AP,TTF1,CAMTA1,PHF20L1,TRIO,EIF5,PIK3C3,CALU,PPP4R3B,XIAP,MEAF6,VKORC1…
GO:BP	intracellular transport	4.49e-12	1723	128	ABCA2,ACD,ACTR1A,AIP,ANKRD54,AP1B1,AP1M1,AP1S1,AP2A1,AP2A2,AP2M1,ARF6,ARFRP1,ATP13A2,ATP5F1B,ATP5IF1,ATP5MC1,ATP5ME,AUP1,BAD,CACNB3,CAMK1,CD81,CDC37,CHMP1A,CHP1,CIB1,CLIP3,CLTB,COG4,COPG1,CORO1C,CPT1A,CSNK1D,CTSZ,DCTN2,DESI1,DYNLL2,EHD2,ERBB2,ERGIC3,FLNA,FLOT2,GDI1,GEMIN4,GET3,GGA1,GIPC1,GRIPAP1,HAX1,HM13,HMGA1,HRAS,IPO13,KDELR1,LDLRAP1,MAPK3,MBTPS1,MGRN1,MYO1C,NMT1,NUCB1,NUP188,NXF1,NXT2,OAZ2,PA…		GO:BP	cellular protein modification process	3.87e-12	4108	310	TRIM44,ARIH2,XRCC5,CSNK2A2,WIPI2,CNOT7,PSMD7,HDAC2,PPP4R2,ARFGEF1,RNF216,MACROH2A1,SRPK1,NKTR,SFPQ,RNF115,EIF4G1,SENP5,PPP2R5E,FKBP15,SNW1,KLHL20,MIA3,SUZ12,MARCHF7,CREBBP,UBA6,TRIP12,PHF14,GALNT1,BRD7,SMG1,TTC3,DLG1,WWP1,CUL5,MINDY3,UBR5,UFL1,RIPK1,UBE3A,UBE2K,MCM3AP,CAMTA1,PHF20L1,TRIO,PIK3C3,CALU,PPP4R3B,XIAP,MEAF6,VKORC1L1,PTPN12,INO80D,IPO5,CUL3,YY1,MECP2,WAC,STAM,CDK12,UVRAG,PPP2R3C,PLAA,TM…
GO:MF	kinase binding	0.00316722	757	52	ACVRL1,AP1B1,AP2A1,AP2A2,ARHGDIA,ATP1A1,BAD,BCL2L1,BCL2L14,CACNB3,CALM3,CAMK2N2,CCND3,CDC37,CHP1,CIB1,CNPPD1,DCTN2,DLG4,DNM2,DVL1,EEF1A2,FLNA,GSN,GSTP1,HSF1,ILK,MAD2L2,MICAL1,NBEAL2,NISCH,PARK7,PIH1D1,PIN1,PPP1CC,PPP1R12C,PPP1R9B,PRKACA,PRKAG1,PRMT1,PTPN23,RELA,RPS3,SRC,STING1,STRIP1,STUB1,TOLLIP,TRADD,TRPV4,TTN,ZPR1		GO:BP	cellular protein-containing complex assembly	3.54e-06	1150	101	XRCC5,PSMD7,ARFGEF1,MACROH2A1,SF3B1,SRPK1,EIF4G1,DLG1,UBE2K,EIF5,NDUFS1,MECP2,RBM5,SF3A3,EIF3E,UVRAG,SETX,DICER1,AIFM1,ZNHIT6,NUP153,RICTOR,BAZ2A,ERCC3,ACTR3,YTHDC1,TM9SF4,ARPC5,NAP1L1,PIAS1,BAG4,DHX9,DHX29,CKAP5,GCFC2,TGS1,NDUFAF2,MDN1,AKAP9,TFAM,PSMD12,CAPZB,ATRX,ANP32B,CLNS1A,TBCA,SHPRH,HP1BP3,RSL24D1,BRIX1,BDP1,FER,TAF1B,SET,GTF2H1,GTF2H3,AHCTF1,ECPAS,WHAMM,OTUD6B,ASF1A,DDX1,DNAJB14,DAXX,SMAR…
GO:BP	leukocyte degranulation	0.0308612	538	35	ACTR1B,ANPEP,AP1M1,AP2A2,APEH,ARSA,ASAH1,ATP6AP2,ATP6V0A1,CANT1,CD68,CST3,CTSZ,DBNL,DEGS1,DNAJC5,GM2A,GNS,GSN,GSTP1,NBEAL2,PDXK,PRCP,PSMD3,PTGES2,S100A11,SPHK2,STING1,TIMP2,TMEM179B,TOLLIP,TUBB4B,VAT1,VCP,YPEL5		GO:BP	cellular response to DNA damage stimulus	1.64e-11	894	100	XRCC5,PDS5A,CNOT7,PPP4R2,SFPQ,SNW1,MARCHF7,BCLAF1,UBA6,TRIP12,SMG1,UBR5,UFL1,SUPT16H,XIAP,INO80D,YY1,WAC,RAD17,UVRAG,SETX,RNASEH2B,TERF2IP,BOD1L1,FBH1,MAPK14,USP47,ERCC3,SYF2,RFC1,TOPBP1,SMC5,ERCC8,CEP63,SMCHD1,INIP,TLK2,PDS5B,DHX9,MTREX,HERC2,TP53BP1,CHD2,ERCC6L2,USP16,SMC6,ATRX,COPS2,YAP1,PAXIP1,ZBTB38,SHPRH,ZBTB40,CDC5L,FMR1,WDR48,POLD3,GTF2H1,HELQ,CASP3,EP300,GTF2H3,RBM17,REV1,ASF1A,DDX1,TAOK…
GO:BP	lipid metabolic process	0.0476908	1446	75	ABCA2,ABHD8,ACADVL,AGPAT1,ALKBH7,ARSA,ASAH1,ATP1A1,B4GALT3,C1QTNF2,CARM1,CD81,CHP1,CPT1A,CRAT,CREBL2,CYB5R1,DAGLB,DEGS1,ECHS1,EEF1A2,EHHADH,ELOVL1,ETFB,GDE1,GM2A,GNPAT,GPC1,GPER1,GSTP1,HSPG2,ILVBL,INPP1,INPPL1,LDLRAP1,LRP10,LSR,LYPLA2,MAPK3,MBOAT7,MBTPS1,MCAT,MTMR9,NR1H2,NSDHL,OSBPL5,PLA2G15,PLCB3,PLCD3,PLD2,PLD3,PLPPR2,PMVK,PNPLA2,PORCN,PRKAG1,PTGES2,SBF1,SIN3B,SLC37A4,SMARCD3,SMPD1,SNX17,SPHK1,…		GO:BP	cellular response to heat	0.000935743	119	18	HDAC2,DHX36,CREBBP,NUP153,RANBP2,BAG4,DNAJC7,NUP54,HSPH1,EP300,POM121C,DAXX,POM121,HSPD1,TPR,NUP58,CHORDC1,PDCL3
GO:MF	lipoprotein particle receptor binding	0.0365162	28	6	AP2A1,AP2M1,HSPG2,LDLRAP1,LRPAP1,SNX17		GO:BP	cellular response to nerve growth factor stimulus	0.00680959	54	10	KIF1B,UBE3A,PDPK1,BPTF,USP8,CDC5L,ACAP2,RAPGEF2,KIDINS220,ARPC3
GO:BP	localization	1.66e-09	6938	341	ABCA2,ABCF3,ACD,ACTR1A,ACTR1B,ACVRL1,AIP,ALKBH7,ANKRD54,ANPEP,AP1B1,AP1M1,AP1S1,AP2A1,AP2A2,AP2M1,APEH,ARF6,ARFRP1,ARHGDIA,ARHGEF18,ARHGEF5,ARPC1B,ARSA,ASAH1,ATG4B,ATG4D,ATOH8,ATOX1,ATP13A2,ATP1A1,ATP2B2,ATP5F1B,ATP5IF1,ATP5MC1,ATP5ME,ATP6AP2,ATP6V0A1,ATP6V0E1,ATP6V0E2,AUP1,BAD,BCL2L1,BSG,CACNB3,CALM3,CAMK1,CANT1,CCT7,CD68,CD81,CDC37,CHID1,CHMP1A,CHP1,CIB1,CIZ1,CLIP3,CLSTN1,CLTB,COG4,COPG1,COPS9,…		GO:BP	cellular response to organic substance	0.041137	2821	176	VPS35,TRIM44,XRCC5,CNOT7,PSMD7,HDAC2,RO60,SNW1,ZC3H15,KIF5B,CREBBP,TAX1BP1,KIF1B,UBR5,UFL1,RIPK1,UBE3A,UBE2K,XIAP,PTPN12,IPO5,SMARCC1,CUL3,YY1,SETX,PLAA,APPL1,GLG1,VRK2,AIFM1,MYO5A,NCL,EXTL2,PPP3CA,BRWD1,XRN1,MAPK14,ATF6,ARL6IP5,ENY2,BFAR,RAB10,ACTR3,PDPK1,UGGT2,CTR9,USO1,PIAS1,MPP5,STRN3,BAG4,DHX9,RC3H1,APAF1,APPL2,JAK1,IFT88,ABHD2,NDUFAF2,BBS4,SELENOS,LRP6,NCOA2,AKAP9,SPPL2A,FBN1,KDM5B,BPTF,TRI…
GO:BP	localization within membrane	1.18e-07	775	65	AP2M1,ARF6,ARFRP1,BAD,BCL2L1,BSG,CACNB3,CALM3,CD81,CHP1,CIB1,CLIP3,CLSTN1,DLG4,DNM2,DVL1,EHD2,EMC10,ERBB2,FLNA,FLOT1,FLOT2,GDI1,GET3,GGA1,GPC1,GPER1,GRIPAP1,GSN,HRAS,LDLRAP1,MMP14,MYADM,MYO1C,NAXE,NLGN2,NMT1,OSBPL5,PACS2,PDZD11,PPP1R9B,PTPN23,RAB11B,RAB15,RAB32,RABGEF1,RPL18,RPL35,RPL36,RPL39,RPL7,RPL8,RPS3,RPS9,SAMM50,SLC9A3R1,SNX17,SRP68,SSR2,TIMM13,TIMM22,TSPAN17,VAMP3,VPS4A,YIF1B		GO:BP	cellular response to stress	3.5e-14	2142	196	XRCC5,SH3GLB1,PDS5A,WIPI2,CNOT7,PSMD7,HDAC2,PPP4R2,SFPQ,EIF4G1,DHX36,SNW1,MARCHF7,CREBBP,BCLAF1,UBA6,TRIP12,SMG1,DLG1,UBR5,UFL1,RIPK1,UBE2K,SUPT16H,PIK3C3,XIAP,VKORC1L1,INO80D,CUL3,YY1,WAC,RAD17,UVRAG,SETX,RNASEH2B,TERF2IP,VRK2,AIFM1,EXTL2,BOD1L1,NUP153,TARDBP,FBH1,MAP3K2,MAPK14,ATF6,USP47,VPS13C,ARL6IP5,PJA2,ERCC3,PRDX5,BFAR,SYF2,UBXN4,RFC1,FKTN,UBE4B,TOPBP1,UGGT2,USP14,SMC5,ERCC8,RANBP2,CEP63,U…
GO:MF	low-density lipoprotein particle receptor binding	0.016655	23	6	AP2A1,AP2M1,HSPG2,LDLRAP1,LRPAP1,SNX17		GO:BP	cellular response to topologically incorrect protein	0.00351354	169	21	UFL1,CUL3,EXTL2,ATF6,BFAR,UGGT2,SELENOS,TLN1,EP300,DNAJB14,DAXX,NFE2L2,HSPD1,HSP90B1,HSPA9,NCK1,SEC31A,EIF2AK3,FICD,DCTN1,DNAJB11
GO:BP	low-density lipoprotein particle receptor catabolic process	0.00638929	14	5	ABCA2,AP2A1,AP2A2,AP2M1,FURIN		GO:BP	cellular response to unfolded protein	0.0101129	148	18	UFL1,EXTL2,ATF6,BFAR,SELENOS,TLN1,EP300,DAXX,NFE2L2,HSPD1,HSP90B1,HSPA9,NCK1,SEC31A,EIF2AK3,FICD,DCTN1,DNAJB11
GO:BP	low-density lipoprotein receptor particle metabolic process	0.00638929	14	5	ABCA2,AP2A1,AP2A2,AP2M1,FURIN		GO:BP	centrosome cycle	0.00670148	130	17	ALMS1,UVRAG,NUBP1,CEP63,USP33,TRIM37,CKAP5,BBS4,CEP295,RANBP1,KIF3A,CEP135,PDCD6IP,PCM1,CENPJ,CHORDC1,DCTN1
KEGG	Lysosome	0.00303507	128	16	ABCA2,ACP2,AP1B1,AP1M1,AP1S1,ARSA,ASAH1,ATP6V0A1,CD68,CLTB,CTSZ,GGA1,GM2A,GNS,PLA2G15,SMPD1		GO:BP	centrosome duplication	0.0164696	72	11	ALMS1,NUBP1,CEP63,USP33,TRIM37,CKAP5,CEP295,CEP135,PDCD6IP,CENPJ,CHORDC1
GO:BP	macroautophagy	4.47e-05	337	33	ATG4B,ATP13A2,ATP6V0A1,ATP6V0E1,ATP6V0E2,AUP1,CDC37,DDRGK1,DYNLL2,EXOC7,HDAC10,LAMTOR4,LAMTOR5,MAP1LC3A,MAPK3,PACS2,PARK7,PGAM5,POLDIP2,PRKACA,PRKAG1,RAB1B,SRC,STING1,SUPT5H,TAZ,TBC1D25,TOMM20,UBXN6,UFC1,VCP,VPS28,VPS4A		GO:BP	centrosome localization	0.0184182	33	7	KIF5B,DLG1,NUBP1,RANBP2,INTS13,AKAP9,BICD2
GO:BP	macromolecule catabolic process	5.28e-09	1479	106	ABCA2,ADRM1,AMER1,ANAPC11,ANAPC7,AP2A1,AP2A2,AP2M1,ATG4B,ATP13A2,ATP5IF1,AUP1,CARHSP1,CD81,CDC34,CHP1,CIRBP,CSNK1D,CST3,CTSZ,DDRGK1,DDX6,DESI1,DNAJB2,DVL1,EEF1A2,FBXL15,FBXW4,FLNA,FURIN,FZR1,GGA1,GIPC1,GNS,GPC1,GTPBP1,H1-0,HM13,HSF1,HSPG2,KCTD17,KCTD2,KEAP1,LSM2,LYPLA2,MAD2L2,MAEA,MEX3D,NANOS3,NT5C3B,NTAN1,OAZ2,PARK7,PCBP2,PCBP4,PHB,PIN1,PJA1,PML,PPP2CB,PRKACA,PSMB5,PSMB6,PSMD3,PSMD4,PSME2,PTPN23…		GO:BP	chromatin assembly	0.00150335	194	24	MACROH2A1,BAZ2A,SMCHD1,NAP1L1,ATRX,ANP32B,SHPRH,HP1BP3,SET,ASF1A,DAXX,RESF1,SMARCA5,H1-2,TPR,SPTY2D1,CENPQ,LIN54,KAT6B,HMGB2,H2BC12,H1-4,H4C3,H1-5
GO:BP	macromolecule localization	2.28e-11	3148	193	ABCA2,ACD,AIP,ALKBH7,AP1B1,AP1M1,AP1S1,AP2A1,AP2A2,AP2M1,ARF6,ARFRP1,ARHGDIA,ARHGEF18,ARHGEF5,ATG4B,ATG4D,ATP13A2,ATP5IF1,ATP6V0A1,ATP6V0E1,ATP6V0E2,AUP1,BAD,BCL2L1,BSG,CACNB3,CALM3,CAMK1,CCT7,CD68,CD81,CDC37,CHMP1A,CHP1,CIB1,CIZ1,CLIP3,CLSTN1,CLTB,COG4,COPG1,COPS9,CORO1B,CORO1C,CPLANE2,CPT1A,CRAT,CREB3,CSNK1D,DCTN2,DDRGK1,DESI1,DLG4,DNAJB2,DNM2,DVL1,EHD2,EHHADH,EMC10,ERBB2,EXOC7,FBLN5,FKBP1B,FLN…		GO:BP	chromatin assembly or disassembly	0.000257395	219	28	MACROH2A1,SUPT16H,SMARCC1,BAZ2A,SMCHD1,NAP1L1,TLK2,ATRX,ANP32B,SHPRH,HP1BP3,SET,ASF1A,DAXX,RESF1,SMARCA5,BAZ1B,H1-2,TPR,SPTY2D1,CENPQ,LIN54,KAT6B,HMGB2,H2BC12,H1-4,H4C3,H1-5
GO:BP	macromolecule modification	0.00402749	4345	203	ABCA2,ABR,ACD,ACVRL1,ADRM1,AIP,AMER1,ANAPC11,ANAPC7,ANKRD54,ARHGEF5,ATG4B,ATP13A2,ATXN7L3,B4GALT2,B4GALT3,B4GALT7,BCKDK,BRD2,CALM3,CAMK1,CAMK2N2,CARM1,CCND3,CD81,CDC34,CDC37,CDK10,CERCAM,CHP1,CIB1,CLIP3,CNPPD1,COPRS,COPS9,CORO1C,CREBL2,CRELD2,CSNK1D,CST3,DALRD3,DBNL,DDRGK1,DESI1,DLG4,DNAJB2,DVL1,ERBB2,FAM98A,FBXL15,FBXW4,FKBP10,FKBP1B,FKBP1C,FLNA,FLOT1,FZR1,GJC2,GNAI2,GPER1,GRK2,GRK6,GSTP1,H2BC6,…		GO:MF	chromatin binding	8.88e-09	573	69	HDAC2,MACROH2A1,PBRM1,SFPQ,SUZ12,CREBBP,MCM3AP,TTF1,SUPT16H,SBNO1,SMARCC1,YY1,MECP2,WAC,RAD17,TOP1,ENY2,ERCC3,NSD1,STAG1,TRIM37,NAP1L1,HNRNPC,DHX9,CHD8,SMARCA1,NCOA2,SAFB,STAG2,URI1,ZNF609,TFAM,SIN3A,ATRX,YAP1,RBPJ,TDRD3,HP1BP3,TAF2,FMR1,IFT74,ASXL2,SET,GTF2H1,SCML1,EP300,MTF2,ASF1A,DDX1,ASH1L,CCNT1,WRN,SMARCA5,ELK4,ATAD2,H1-2,TPR,TLE4,CGAS,GLYR1,GABPA,NOC3L,SMC3,LEMD3,HMGN2,CDK9,YBX1,H1-4,H1-5
GO:BP	maintenance of protein location	0.0343033	98	11	CIZ1,COPS9,CREB3,FLNA,GSN,KDELR1,KEAP1,PARK7,PML,RANGAP1,TSPO		GO:MF	chromatin DNA binding	0.0132527	103	14	HDAC2,MACROH2A1,SUZ12,CREBBP,SBNO1,SMARCC1,HNRNPC,DHX9,EP300,H1-2,LEMD3,HMGN2,H1-4,H1-5
KEGG	Mannose type O-glycan biosynthesis	0.0363363	23	5	B4GALT2,B4GALT3,CHST10,POMK,ST3GAL3		GO:BP	chromatin organization	2.24e-14	839	103	HDAC2,MACROH2A1,SRPK1,PBRM1,SFPQ,SNW1,SUZ12,CREBBP,TRIP12,PHF14,BRD7,UBR5,UFL1,MCM3AP,PHF20L1,SUPT16H,MEAF6,SMARCC1,MECP2,WAC,TERF2IP,TOP1,TBL1X,BRWD1,HCFC2,BAZ2A,ENY2,NSD1,CTR9,TRIM37,SMCHD1,NAP1L1,HNRNPC,TLK2,MIER1,PRDM4,CHD8,SMARCA1,ZMYND11,KDM5B,BPTF,CHD2,TBL1XR1,SAFB,USP16,SIN3A,SUPV3L1,KMT2A,ATRX,ANP32B,PAXIP1,TDRD3,SUDS3,SHPRH,HP1BP3,PCGF6,FMR1,KANSL1,ING3,SET,EP300,MSL3,MTF2,ASF1A,ASH1L,D…
GO:BP	membrane organization	7.61e-05	1016	69	ABCA2,ALKBH7,AP2A1,AP2A2,AP2M1,ATP13A2,ATP5F1B,ATP5IF1,ATP5MC1,ATP5ME,BAD,BCL2L1,CALM3,CHMP1A,CHP1,CLTB,CORO1C,CPLANE2,CSNK1D,CTSZ,DEGS1,DLG4,DNM2,DVL1,EHD2,EMC10,EPN1,FCHSD1,FLOT1,FLOT2,GET3,GNPAT,GPER1,GRAMD1A,GSN,LDLRAP1,LEMD2,LETM1,MOSPD3,MUL1,MYADM,NAXE,NLGN2,NMT1,NUP188,OSBPL5,RAB1B,RANGAP1,RHOT2,RILP,SAMM50,SEC13,SLC66A2,SLC9A3R1,SMPD1,SPG7,SPHK1,STARD3,SYNGR2,TAPBP,TAZ,TIMM13,TIMM22,TOR1A…		GO:BP	chromatin organization involved in negative regulation of transcription	0.0136852	140	17	HDAC2,MACROH2A1,MECP2,BAZ2A,SMCHD1,MIER1,SIN3A,MSL3,ASF1A,RESF1,SMARCA5,ATAD2,H1-2,TPR,H1-4,H4C3,H1-5
GO:BP	membrane protein proteolysis involved in retrograde protein transport, ER to cytosol	0.0445226	2	2	HM13,RHBDD1		GO:BP	chromatin organization involved in regulation of transcription	0.0335296	154	17	HDAC2,MACROH2A1,MECP2,BAZ2A,SMCHD1,MIER1,SIN3A,MSL3,ASF1A,RESF1,SMARCA5,ATAD2,H1-2,TPR,H1-4,H4C3,H1-5
GO:BP	metabolic process	0.000312975	11915	492	ABCA2,ABHD8,ABR,ACADVL,ACD,ACP2,ACVRL1,ADGB,ADRM1,AGPAT1,AIP,AK2,AK6,AKR1A1,ALDH1B1,ALKBH7,AMER1,ANAPC11,ANAPC7,ANKRD54,ANPEP,AP2A1,AP2A2,AP2M1,APEH,ARHGEF5,ARSA,ASAH1,ATG4B,ATG4D,ATN1,ATOH8,ATP13A2,ATP1A1,ATP5F1B,ATP5IF1,ATP5MC1,ATP5ME,ATP6AP2,ATP6V0A1,ATP6V0E1,ATP6V0E2,ATXN7L3,AUP1,AURKAIP1,B4GALT2,B4GALT3,B4GALT7,BAD,BCKDK,BCL2L1,BOP1,BRD2,BSG,C1QTNF2,CALM3,CAMK1,CAMK2N2,CANT1,CARHSP1,CARM1,CB…		GO:BP	chromatin remodeling	0.00418891	222	25	HDAC2,PBRM1,SMARCC1,TERF2IP,TOP1,HCFC2,BAZ2A,SMCHD1,HNRNPC,CHD8,SMARCA1,KDM5B,BPTF,ATRX,ASH1L,DAXX,RESF1,SMARCA5,ZBTB1,BAZ1B,TPR,SPTY2D1,CENPQ,MYSM1,H4C3
GO:BP	methylglyoxal metabolic process	0.0337283	6	3	PARK7,PNKD,TPI1		GO:BP	chromatin silencing	0.00738999	75	12	HDAC2,MACROH2A1,MECP2,SMCHD1,MIER1,SIN3A,MSL3,ASF1A,ATAD2,H1-2,H1-4,H1-5
GO:BP	mitochondrial ATP synthesis coupled electron transport	0.036851	99	11	COX4I1,COX7C,NDUFA10,NDUFB10,NDUFB11,NDUFB2,NDUFS8,PARK7,TAZ,UQCR10,UQCRC1		GO:BP	chromosome condensation	0.0295731	67	10	CSNK2A2,AIFM1,SMC5,SET,KMT5A,H1-2,ACIN1,H1-4,H4C3,H1-5
GO:BP	mitochondrial membrane organization	0.00441487	156	17	ALKBH7,ATP5F1B,ATP5IF1,ATP5MC1,ATP5ME,BAD,BCL2L1,CALM3,LETM1,MUL1,NMT1,RHOT2,SAMM50,SPG7,TAZ,TIMM13,TIMM22		GO:BP	chromosome organization	3.87e-19	1270	148	XRCC5,PDS5A,CSNK2A2,HDAC2,MACROH2A1,SRPK1,PBRM1,SFPQ,DHX36,SNW1,SUZ12,CREBBP,TRIP12,PHF14,IK,BRD7,SMG1,UBR5,UFL1,MCM3AP,PHF20L1,SUPT16H,MEAF6,SMARCC1,CUL3,YY1,MECP2,WAC,SETX,TERF2IP,AIFM1,TOP1,TBL1X,FBH1,BRWD1,XRN1,HCFC2,BAZ2A,ENY2,ERCC3,GNL3L,RFC1,NSD1,SMC5,ERCC8,CTR9,STAG1,TRIM37,SMCHD1,NAP1L1,HNRNPC,TLK2,PDS5B,DHX9,MIER1,PRDM4,CHD8,SMARCA1,ZMYND11,PARN,KDM5B,BPTF,CHD2,TBL1XR1,SAFB,STAG2,USP16,…
GO:BP	mitochondrial transport	0.00860475	286	24	AIP,ALKBH7,ATP5F1B,ATP5IF1,ATP5MC1,ATP5ME,BAD,BCL2L1,CPT1A,HAX1,LETM1,MUL1,NMT1,RHOT2,SAMM50,SFXN3,SLC25A23,SPG7,STARD3,TIMM13,TIMM22,TOMM20,TSPO,UBE2L3		GO:BP	ciliary basal body-plasma membrane docking	0.000198399	95	17	ALMS1,AHI1,CEP63,CKAP5,AKAP9,NEDD1,PCNT,CEP135,RPGRIP1L,PCM1,CEP78,CNTRL,CENPJ,NINL,FBF1,DCTN1,TMEM216
GO:BP	mitochondrion organization	0.000574334	565	43	AIP,ALKBH7,ATP13A2,ATP5F1B,ATP5IF1,ATP5MC1,ATP5ME,BAD,BCL2L1,CALM3,CDC37,DMAC1,DNM2,GPER1,HAX1,LETM1,MAP1LC3A,MPV17,MTFR1L,MUL1,NDUFA10,NDUFAF3,NDUFB10,NDUFB11,NDUFB2,NDUFS8,NMT1,PARK7,PHB,POLDIP2,PPP2CB,RAB32,RAB5IF,RHOT2,SAMM50,SPG7,TAZ,TIMM13,TIMM22,TOMM20,TSPO,UBE2L3,VAT1		GO:BP	cilium assembly	0.000741602	418	42	RO60,SEPTIN7,ALMS1,AHI1,ACTR3,TNPO1,IFT57,CEP63,IQCG,CKAP5,IFT88,BBS4,AKAP9,NEDD1,WDR11,ARL13B,CPLANE1,BBOF1,PCNT,CCDC66,YAP1,KIF3A,CEP135,EXOC5,RPGRIP1L,DYNC2I1,IFT74,PCM1,TRIP11,CEP78,CNTRL,CEP350,CENPJ,IFT81,RFX3,TRAF3IP1,ARMC9,GALNT11,NINL,FBF1,DCTN1,TMEM216
GO:BP	mitotic cell cycle	0.013913	1098	63	ACTR1A,ANAPC11,ANAPC7,AURKAIP1,BCL2L1,BTG3,CALM3,CARM1,CCND3,CDC34,CDK10,CHMP1A,CIB1,CSNK1D,DCTN2,DNM2,DYNLL2,FBXL15,FLNA,FZR1,GJC2,HSF1,KLHDC8B,LCMT1,LEMD2,LSM10,MAD2L2,MAEA,MIIP,NUP188,NUSAP1,OBSL1,PARP3,PCBP4,PIM2,PIN1,PML,POLDIP2,PPP1CC,PPP1R9B,PRKACA,PRMT1,PSMB5,PSMB6,PSMD3,PSMD4,PSME2,RANGAP1,SEC13,SLC9A3R1,SMARCD3,SPHK1,TBCD,TIMP2,TTN,TUBB4B,TUBB6,TUBG1,UBE2E1,VCP,VPS4A,ZFYVE26,ZPR1		GO:BP	cilium organization	0.00108591	440	43	RO60,SEPTIN7,ALMS1,AHI1,ACTR3,TNPO1,IFT57,CEP63,IQCG,CKAP5,IFT88,BBS4,AKAP9,NEDD1,WDR11,ARL13B,CPLANE1,BBOF1,PCNT,CCDC66,YAP1,KIF3A,CEP135,EXOC5,RPGRIP1L,DYNC2I1,IFT74,PCM1,TRIP11,CEP78,CNTRL,CEP350,CENPJ,IFT81,RFX3,TRAF3IP1,ARMC9,GALNT11,NINL,FBF1,DCTN1,FAM161B,TMEM216
GO:BP	mitotic cell cycle process	0.0397034	956	54	ACTR1A,ANAPC11,ANAPC7,AURKAIP1,BCL2L1,CALM3,CARM1,CCND3,CDC34,CDK10,CHMP1A,CSNK1D,DCTN2,DNM2,DYNLL2,FBXL15,FLNA,FZR1,GJC2,KLHDC8B,LCMT1,LEMD2,LSM10,MAD2L2,MIIP,NUP188,NUSAP1,OBSL1,PARP3,PCBP4,PIM2,PIN1,PML,PPP1CC,PPP1R9B,PRKACA,PRMT1,PSMB5,PSMB6,PSMD3,PSMD4,PSME2,RANGAP1,SEC13,SMARCD3,SPHK1,TTN,TUBB4B,TUBG1,UBE2E1,VCP,VPS4A,ZFYVE26,ZPR1		GO:BP	covalent chromatin modification	1.63e-10	486	65	HDAC2,MACROH2A1,SFPQ,SNW1,SUZ12,CREBBP,TRIP12,PHF14,BRD7,UBR5,UFL1,MCM3AP,PHF20L1,MEAF6,MECP2,WAC,TBL1X,BAZ2A,ENY2,NSD1,CTR9,TRIM37,MIER1,PRDM4,KDM5B,TBL1XR1,USP16,SIN3A,KMT2A,ATRX,PAXIP1,SUDS3,PCGF6,FMR1,KANSL1,ING3,SET,EP300,MSL3,MTF2,ASH1L,WDR70,RESF1,SETD2,ELK4,BAZ1B,TET2,KMT5A,MBIP,H1-2,IWS1,GLYR1,MIER3,PRDM2,ARID4A,BRMS1L,MYSM1,PAXBP1,CHD1,UIMC1,KAT6B,TAF1,CDK9,LEO1,H1-5
GO:BP	modification-dependent macromolecule catabolic process	0.00684823	681	45	ADRM1,ANAPC11,ANAPC7,AUP1,CDC34,CSNK1D,DDRGK1,DESI1,DNAJB2,DVL1,FBXL15,FBXW4,FZR1,GIPC1,KCTD17,KCTD2,KEAP1,MAEA,NTAN1,PARK7,PCBP2,PML,PPP2CB,PSMB5,PSMB6,PSMD3,PSMD4,PSME2,PTPN23,RBCK1,RHBDD2,RMND5B,SIRT6,STUB1,TMUB1,TOLLIP,UBE2E1,UBE2L3,UFD1,USP35,VCP,VPS28,VPS4A,WFS1,ZER1		GO:BP	CRD-mediated mRNA stabilization	0.0184515	5	3	DHX9,SYNCRIP,YBX1
GO:BP	modification-dependent protein catabolic process	0.00516617	670	45	ADRM1,ANAPC11,ANAPC7,AUP1,CDC34,CSNK1D,DDRGK1,DESI1,DNAJB2,DVL1,FBXL15,FBXW4,FZR1,GIPC1,KCTD17,KCTD2,KEAP1,MAEA,NTAN1,PARK7,PCBP2,PML,PPP2CB,PSMB5,PSMB6,PSMD3,PSMD4,PSME2,PTPN23,RBCK1,RHBDD2,RMND5B,SIRT6,STUB1,TMUB1,TOLLIP,UBE2E1,UBE2L3,UFD1,USP35,VCP,VPS28,VPS4A,WFS1,ZER1		GO:MF	cysteine-type peptidase activity	0.00129538	201	25	SENP5,MINDY3,USP24,USP47,SCRN1,USP14,USP33,CAPN7,SENP7,SCRN3,USP8,USP16,COPS2,OTULIN,USPL1,UFSP2,USP37,DESI2,CASP3,OTUD6B,PSMD14,TANK,SENP6,MYSM1,SENP1
GO:BP	mRNA metabolic process	0.0137949	880	53	AURKAIP1,CARHSP1,CD2BP2,CELF4,CIRBP,CPSF7,DDX6,ESS2,FLNA,GEMIN4,GTPBP1,HNRNPH2,HSF1,LSM10,LSM2,MEX3D,NANOS3,NT5C3B,PCBP2,PCBP4,POLR2C,POLR2E,POLR2F,PRKACA,PSMB5,PSMB6,PSMD3,PSMD4,PSME2,RALY,RPL18,RPL35,RPL36,RPL39,RPL7,RPL8,RPS3,RPS9,SF3B5,SNRPA,SNRPD1,SNU13,SSU72,STRAP,SUGP2,SUPT5H,SYMPK,TAF15,TBRG4,U2AF2,YTHDF1,ZMAT5,ZPR1		GO:BP	cytoplasmic translation	0.0108928	149	18	EIF4G1,DHX36,RPL14,ZC3H15,EIF5,EIF3E,RWDD1,DHX9,DHX29,DNAJC24,RPL21,GSPT2,FMR1,NCK1,RPL6,EIF4B,EIF3A,RPL23A
GO:BP	myeloid cell activation involved in immune response	0.0262479	552	36	ACTR1B,ANPEP,AP1M1,AP2A2,APEH,ARSA,ASAH1,ATP6AP2,ATP6V0A1,CANT1,CD68,CST3,CTSZ,DBNL,DEGS1,DNAJC5,GM2A,GNS,GSN,GSTP1,NBEAL2,PDXK,PRCP,PSMD3,PTGES2,S100A11,SBNO2,SPHK2,STING1,TIMP2,TMEM179B,TOLLIP,TUBB4B,VAT1,VCP,YPEL5		GO:BP	cytoplasmic translational initiation	0.0250681	35	7	EIF4G1,EIF5,EIF3E,DHX29,NCK1,EIF4B,EIF3A
GO:BP	myeloid leukocyte mediated immunity	0.0184698	558	37	ACTR1B,ANPEP,AP1M1,AP2A2,APEH,ARSA,ASAH1,ATP6AP2,ATP6V0A1,CANT1,CD68,CST3,CTSZ,DBNL,DEGS1,DNAJC5,GM2A,GNS,GSN,GSTP1,JAGN1,NBEAL2,PDXK,PRCP,PSMD3,PTGES2,S100A11,SPHK2,STING1,TIMP2,TMEM179B,TOLLIP,TUBB4B,TUSC2,VAT1,VCP,YPEL5		GO:MF	cytoskeletal protein binding	0.00777021	1001	77	ARFGEF1,FKBP15,KLHL20,KIF5B,DLG1,KIF1B,MYO1B,ALMS1,TPM4,KIF13A,APPL1,MYO5A,TRPM7,RAB10,ACTR3,KIRREL1,ARPC5,CKAP5,CCSER2,KIFBP,IFT88,HOOK3,BBS4,TLN1,PHACTR2,ROCK1,BICD2,CEP295,SNX6,UTRN,CCDC66,CAPZB,FBXW11,KIF3A,ITGB1,DSTN,TBCA,KATNBL1,TPM3,KLHL5,FMR1,IFT74,CTNNAL1,HSPH1,EP300,FYN,WHAMM,TAOK1,RAB14,ARPC2,SPAG9,SETD2,RMDN2,CNTRL,EML4,CEP350,CENPJ,IFT81,MID2,TPR,VEZT,DST,TRAF3IP1,BCCIP,SMC3,NCK1,SNT…
GO:BP	negative regulation of cellular component organization	0.0162016	760	47	ABCA2,ACD,ACVRL1,ARF6,ARHGDIA,ARHGEF18,AURKAIP1,BCL2L1,CARM1,CDK10,CIB1,CLIP3,CORO1B,CORO1C,CST3,CTSZ,DLG4,DNAJB2,DNM2,FLNA,GDI1,GSN,H1-0,H1-10,HMGA1,HSF1,JAM3,LCMT1,LRPAP1,MAD2L2,MMP14,MTPN,MUL1,MYADM,NR1H2,OTUB1,PARK7,PIH1D1,PML,PTPRS,SEMA6C,SPHK2,SRC,TBCD,TRPV4,TSPO,VAT1		GO:BP	cytoskeleton organization	0.000206367	1473	114	ARFGEF1,KLHL20,DLG1,FAM171A1,SON,MYO1B,CUL3,MECP2,ALMS1,TPM4,UVRAG,PPP2R3C,MYO5A,RICTOR,LARP4,BRWD1,ARHGAP10,SLK,TRPM7,NUBP1,ACTR3,PDPK1,CDC42BPA,STAG1,RANBP2,CEP63,USP33,ARPC5,TRIM37,INTS13,IQCG,AKAP11,BAG4,CKAP5,CCSER2,PPFIA1,HOOK3,CCDC6,BBS4,AKAP9,TLN1,PHACTR2,PAK2,ROCK1,BICD2,STAG2,CEP295,ARHGAP12,PDZD8,PCNT,CCDC66,CAPZB,ATRX,RANBP1,FBXW11,KIF3A,ITGB1,CEP135,DSTN,DOCK7,KATNBL1,TPM3,RASSF8,CD2…
GO:BP	negative regulation of DNA metabolic process	0.00952068	154	16	ACD,ACVRL1,H1-0,H1-10,HSF1,MAD2L2,NIBAN2,OTUB1,PARP3,PML,POLR2C,POLR2E,POLR2F,RPS3,SRC,TRIM28		GO:BP	cytoskeleton-dependent intracellular transport	0.0023129	200	24	SFPQ,KIF5B,KIF1B,MYO1B,KIF13A,MYO5A,ARHGAP21,TNPO1,AP3B1,IFT57,IFT88,HOOK3,BICD2,FBXW11,KIF3A,DYNC2I1,IFT74,PCM1,TRIP11,CCDC186,HIF1A,IFT81,DST,TRAF3IP1
GO:BP	negative regulation of endoplasmic reticulum stress-induced intrinsic apoptotic signaling pathway	0.0257981	20	5	BCL2L1,CREB3,GRINA,PARK7,WFS1		GO:BP	cytosolic transport	6.52e-05	169	25	VPS35,KLHL20,KIF5B,KIF1B,PIK3C3,MON2,VPS13C,ERC1,HOOK3,SNX2,TRAPPC10,SNX6,SNX3,GCC2,RAB14,DOP1A,SPAG9,EEA1,GOSR1,DNAJC13,RGP1,KIF16B,STX6,DCTN1,DAB2
GO:BP	negative regulation of protein binding	0.0244279	93	11	CAMK1,CTSZ,DNAJB2,DVL1,LRPAP1,MAPK3,PARK7,PIN1,STUB1,SYMPK,TLE5		GO:MF	damaged DNA binding	0.0046878	69	12	XRCC5,CREBBP,ERCC3,TP53BP1,SMC6,EP300,REV1,WRN,SDE2,XPC,XRCC1,HMGB2
GO:BP	negative regulation of protein catabolic process	0.00939371	123	14	ATP13A2,CST3,DDRGK1,FLNA,FURIN,GIPC1,MAD2L2,PARK7,PHB,PIN1,PML,RELA,RILP,TIMP2		GO:MF	DNA binding	7.39e-10	2488	205	XRCC5,HDAC2,MACROH2A1,PBRM1,SFPQ,DHX36,SUZ12,CREBBP,BCLAF1,ZNF131,BRD7,SMG1,TEAD1,SON,TTF1,CAMTA1,TAF1D,SBNO1,SMARCC1,YY1,MECP2,ZNF292,RBM5,SETX,DICER1,TERF2IP,AIFM1,TOP1,TBL1X,NCL,NUP153,GMEB1,TARDBP,FBH1,XRN1,ATF6,BAZ2A,ERCC3,PRDX5,WBP11,RFC1,TOPBP1,IFT57,NSD1,SARS1,DNAJC1,SNAPC3,SMCHD1,HNRNPC,PIAS1,ZBED4,ZNF326,PDS5B,DHX9,GCFC2,TCF20,PURB,PRDM4,CHD8,ZNF426,TP53BP1,SMARCA1,ZMYND11,ZMAT2,NCOA2,A…
GO:BP	negative regulation of protein modification by small protein conjugation or removal	0.0133536	99	12	CHP1,COPS9,DNAJB2,LIMK1,MAD2L2,OTUB1,PARK7,RELA,RPS3,TSPO,U2AF2,VPS28		GO:BP	DNA conformation change	3.5e-09	359	51	XRCC5,CSNK2A2,MACROH2A1,SRPK1,DHX36,SETX,AIFM1,TOP1,FBH1,BAZ2A,ERCC3,SMC5,ERCC8,SMCHD1,NAP1L1,DHX9,CHD8,CHD2,SMC6,SUPV3L1,ATRX,ANP32B,SHPRH,HP1BP3,SET,GTF2H1,HELQ,GTF2H3,ASF1A,DDX1,WRN,DAXX,RESF1,SMARCA5,KMT5A,H1-2,TPR,MNAT1,RECQL,SPTY2D1,CENPQ,XPC,LIN54,ACIN1,CHD1,KAT6B,HMGB2,H2BC12,H1-4,H4C3,H1-5
GO:BP	negative regulation of response to endoplasmic reticulum stress	0.0445226	46	7	BCL2L1,CREB3,DDRGK1,GRINA,NR1H2,PARK7,WFS1		GO:BP	DNA duplex unwinding	6.02e-06	109	21	XRCC5,DHX36,SETX,FBH1,ERCC3,ERCC8,DHX9,CHD8,CHD2,SMC6,SUPV3L1,ATRX,GTF2H1,HELQ,GTF2H3,DDX1,WRN,MNAT1,RECQL,XPC,CHD1
GO:BP	neutrophil activation	0.0206401	502	34	ACTR1B,ANPEP,AP1M1,AP2A2,APEH,ARSA,ASAH1,ATP6AP2,ATP6V0A1,CANT1,CD68,CST3,CTSZ,DBNL,DEGS1,DNAJC5,GM2A,GNS,GSN,GSTP1,NBEAL2,PDXK,PRCP,PSMD3,PTGES2,S100A11,STING1,TIMP2,TMEM179B,TOLLIP,TUBB4B,VAT1,VCP,YPEL5		GO:BP	DNA geometric change	3.22e-06	114	22	XRCC5,DHX36,SETX,FBH1,ERCC3,ERCC8,DHX9,CHD8,CHD2,SMC6,SUPV3L1,ATRX,GTF2H1,HELQ,GTF2H3,DDX1,WRN,MNAT1,RECQL,XPC,CHD1,HMGB2
GO:BP	neutrophil activation involved in immune response	0.0137949	488	34	ACTR1B,ANPEP,AP1M1,AP2A2,APEH,ARSA,ASAH1,ATP6AP2,ATP6V0A1,CANT1,CD68,CST3,CTSZ,DBNL,DEGS1,DNAJC5,GM2A,GNS,GSN,GSTP1,NBEAL2,PDXK,PRCP,PSMD3,PTGES2,S100A11,STING1,TIMP2,TMEM179B,TOLLIP,TUBB4B,VAT1,VCP,YPEL5		GO:MF	DNA helicase activity	0.00027716	76	15	XRCC5,DHX36,SETX,FBH1,ERCC3,DHX9,CHD8,CHD2,SMC6,SUPV3L1,ATRX,HELQ,WRN,RECQL,CHD1
GO:BP	neutrophil degranulation	0.0119584	483	34	ACTR1B,ANPEP,AP1M1,AP2A2,APEH,ARSA,ASAH1,ATP6AP2,ATP6V0A1,CANT1,CD68,CST3,CTSZ,DBNL,DEGS1,DNAJC5,GM2A,GNS,GSN,GSTP1,NBEAL2,PDXK,PRCP,PSMD3,PTGES2,S100A11,STING1,TIMP2,TMEM179B,TOLLIP,TUBB4B,VAT1,VCP,YPEL5		GO:BP	DNA metabolic process	4.97e-10	976	102	XRCC5,PDS5A,PPP4R2,SFPQ,DHX36,TRIP12,SMG1,UBR5,UFL1,SUPT16H,INO80D,YY1,MECP2,RAD17,UVRAG,SETX,DICER1,TERF2IP,AIFM1,TOP1,BOD1L1,FBH1,XRN1,USP47,BAZ2A,TATDN1,ERCC3,GNL3L,RFC1,TOPBP1,SMC5,ERCC8,SMCHD1,INIP,HNRNPC,PDS5B,DHX9,HERC2,TP53BP1,PARN,CDADC1,ERCC6L2,SMC6,SUPV3L1,KMT2A,ATRX,COPS2,PAXIP1,SHPRH,CDC5L,WDR48,POLD3,GTF2H1,HELQ,CASP3,EP300,GTF2H3,RBM17,REV1,ASF1A,DDX1,TAOK1,WRN,DAXX,GTF2I,WDR70,ALK…
GO:BP	neutrophil mediated immunity	0.00638929	500	36	ACTR1B,ANPEP,AP1M1,AP2A2,APEH,ARSA,ASAH1,ATP6AP2,ATP6V0A1,CANT1,CD68,CST3,CTSZ,DBNL,DEGS1,DNAJC5,GM2A,GNS,GSN,GSTP1,JAGN1,NBEAL2,PDXK,PRCP,PSMD3,PTGES2,S100A11,STING1,TIMP2,TMEM179B,TOLLIP,TUBB4B,TUSC2,VAT1,VCP,YPEL5		GO:BP	DNA packaging	0.000316053	246	30	CSNK2A2,MACROH2A1,SRPK1,AIFM1,BAZ2A,SMC5,SMCHD1,NAP1L1,ATRX,ANP32B,SHPRH,HP1BP3,SET,ASF1A,DAXX,RESF1,SMARCA5,KMT5A,H1-2,TPR,SPTY2D1,CENPQ,LIN54,ACIN1,KAT6B,HMGB2,H2BC12,H1-4,H4C3,H1-5
[truncated: 562 more rows]

## Sheet: Table S5
Table S5: Transcription factor enrichment results for Combo compared to PBS
Combo vs PBS Up						Combo vs PBS Down
term_name	p_value	term_size	intersection_size	intersection		term_name	p_value	term_size	intersection_size	intersection
[truncated: 1,225 more rows]

## Sheet: Table S6
Table S6: Differential expression results for Combo compared to PBS in CTL lines
[truncated: 16,492 more rows]

[truncated: 6 more sheets: Table S7, Table S8, Table S9, Table S10, Table S11, Table S12]
